# Supplementary material for: The Effect of Anti-browning Agent Activated Carbon and Polyvinyl Pyrrolidone on the Rooting of Embryo Seedlings of “FengDan” and Its Transcriptome Analysis
Source: Front Plant Sci. 2022 Mar 21;13:832619. doi: 10.3389/fpls.2022.832619 (PMC8979295; doi:10.3389/fpls.2022.832619)
Supplement: Supplementary file 2 [file Table_1.XLS]

Table S1 The TPM values of all qualified genes
Gene_ID	AC1	AC2	AC3	PVP1	PVP2	PVP3	CK1	CK2	CK3	ACandPVP1	ACandPVP2	ACandPVP3
TRINITY_DN0_c0_g1	1.04	0.41	0.53	0.97	0.35	0.49	1.36	0.71	0.71	0.84	0.68	0.72
TRINITY_DN0_c1_g1	0.46	0.36	0.2	0.32	0.37	0.35	0.28	0.59	0.66	0.52	0.55	0.39
TRINITY_DN0_c2_g1	0.71	0.25	0.29	0.68	1.68	1.29	1.39	0.79	0.9	0.53	0.33	0.86
TRINITY_DN0_c3_g1	0.23	0.25	0.14	0.18	0.07	0.06	0.31	0.31	0.24	0.28	0.09	0.13
TRINITY_DN0_c4_g1	0	0	0.06	0.11	0.06	0.09	0.1	0.1	0.16	0.04	0	0
TRINITY_DN0_c7_g1	12.49	13.17	7.4	9.17	6.11	7.17	16.07	9.25	14.9	9.75	6.13	8.74
TRINITY_DN0_c9_g1	6.86	12.04	19.97	15.27	9.56	5.44	7.29	8.67	7.99	19.11	0.87	17.27
TRINITY_DN100004_c0_g1	0	0	0	0	0	0.07	0	0.07	0	0.24	0.08	0
TRINITY_DN100006_c0_g1	0	0	0	0	0	0	0.06	0	0	0.2	0.07	0
TRINITY_DN100009_c0_g1	0	0	0	0	0	0	0	0.15	0.33	0.17	0.33	0
TRINITY_DN10000_c0_g1	0.19	0.05	0.14	0.2	0.19	0.27	0.48	0.08	0.18	0.11	0.13	0.08
TRINITY_DN10000_c1_g1	0.92	0.46	0.62	0.91	0.58	0.34	1.37	0.9	1.17	0.43	0.53	0.21
TRINITY_DN100016_c0_g1	0	0	0	0.42	0.39	0.23	0	0	0	0.29	0.27	0
TRINITY_DN10001_c0_g1	6.53	10.53	7.75	15.48	19.55	20.37	11.54	12.67	23.56	7.23	9.27	7.84
TRINITY_DN100022_c0_g1	0	0	0	0.07	0	0.14	0	0	0	0.08	0	0.13
TRINITY_DN100028_c0_g1	0.19	0	0	0	0.16	0	0.19	0	0	0	0	0
TRINITY_DN10002_c0_g1	0.56	0.4	0.58	1.41	0.86	2.88	1.62	1	2.72	0.76	1.12	1.22
TRINITY_DN100032_c0_g1	0	0	0.16	0	0	0	0	0	0.19	0	0.37	0
TRINITY_DN10003_c0_g1	1.62	0.23	0.11	0.6	0.47	0.53	1.09	0.77	0.38	0.37	0.73	0.81
TRINITY_DN100048_c0_g1	0.17	0	0	0.29	0	0	0	0	0	0.19	0	0
TRINITY_DN100049_c0_g1	0	0	0	0.12	0	0	0.13	0	0	0	0	0.45
TRINITY_DN10004_c0_g1	0	0.5	0	0	0	0	0.44	0.46	0	28.83	0	2.04
TRINITY_DN10004_c1_g1	2.39	2.92	0.05	0.05	0	0	0	4.01	0.06	0.13	0.82	0.39
TRINITY_DN10004_c2_g1	0	0	0	0	0.27	0	0.65	0.67	0	0	0	0
TRINITY_DN10004_c3_g1	0.09	0	0.08	0	0	0	0	0	0.1	0	0	0
TRINITY_DN100051_c0_g1	0.1	0	0	0	0	0.09	0.19	0.19	0.11	0	0	0
TRINITY_DN100053_c0_g1	0	0	0	0.43	0	0.23	0	0	1.39	0.59	0	0
TRINITY_DN100057_c0_g1	0.44	0	0.28	0	0	0	0.28	0	0	0.16	0.32	0
TRINITY_DN10005_c0_g1	0.65	0.24	0.15	0.48	0.3	0.14	1.08	0.17	0.4	0.23	0.39	0.13
TRINITY_DN10005_c0_g2	0.17	0.21	0.09	0.4	0.39	0.2	1.14	0.26	1.02	0.17	1.14	0.09
TRINITY_DN10005_c0_g3	0.02	0.01	0.06	0.07	0.11	0.07	0.35	0.24	0.31	0.1	0.02	0
TRINITY_DN10005_c0_g4	0	0.06	0	0	0	0	1.56	0.08	0.21	0.18	0.15	0
TRINITY_DN100065_c0_g1	0	0	0	0	0	0	0.38	0	0.44	0.23	0.21	0
TRINITY_DN10006_c0_g1	0	0	4.32	0	0	0.87	0	0.25	1.81	1.48	0	4.89
TRINITY_DN10006_c0_g2	0	0	0.12	0	0	0	0	0.11	0	0.25	0	0
TRINITY_DN100070_c0_g1	0	0	0	0.2	0.04	0	0.05	0.05	0	0.06	0	0.09
TRINITY_DN100073_c0_g1	0	0	0	0	0	0	0	0.34	0	1.26	0	0.67
TRINITY_DN100074_c0_g1	0.16	0	0.29	0.07	0	0	0	0	0	0	0	0
TRINITY_DN100077_c0_g1	0	0	0	0	0.26	0	0.31	0.31	0	0.36	0	0
TRINITY_DN10007_c0_g1	0.72	0.54	1.31	0.74	0.91	1.25	0.6	0.72	1.32	0.81	0.9	1.62
TRINITY_DN100080_c0_g1	0	0	0	0	0	0.87	0.9	0	0	0	2.45	0
TRINITY_DN100082_c0_g1	0	0	0	0.04	0	0.09	0	0	0	0	0.05	0.08
TRINITY_DN100084_c0_g1	0	0	0	0.39	0	0	0	0.9	1.01	0	0	0
TRINITY_DN100085_c0_g1	0	0	0	0	0	0.27	0.28	0	0.98	0	0	0
TRINITY_DN10008_c0_g1	0.03	0.17	0	0.07	0.14	0	0.17	0.02	0.11	0.1	0.03	0.25
TRINITY_DN100095_c0_g1	0	0.31	0.87	0	0	0	0.06	0	0	0.19	0.19	0.63
TRINITY_DN100096_c0_g1	0	0	0.1	0	0.08	0.09	0.1	0.41	0	0.11	0	0
TRINITY_DN100099_c0_g1	0	0	0	0	0.19	0.22	0.22	0	0	0	0	0
TRINITY_DN10009_c0_g1	37.39	30.51	22.13	23.02	15.48	21.79	39.93	33.54	36.69	24.78	15.94	17.23
TRINITY_DN1000_c0_g1	20.24	16.36	6.81	10.58	7.51	14.38	29.83	22.37	25.38	8.28	9.86	10.79
TRINITY_DN100107_c0_g1	0	0	0	0	0	0.11	0	0	0	0.14	0.13	0.44
TRINITY_DN100108_c0_g1	0.11	0.24	0.23	0.03	0	0.03	0.53	0.07	0.04	0	0	0
TRINITY_DN10010_c0_g1	0.44	0	0.92	0.29	0.07	0.92	0	1.76	0.48	5.27	0.23	4.35
TRINITY_DN10010_c11_g1	0	0	0.43	0	0	0	0	0	0.5	0	0	0.88
TRINITY_DN100114_c0_g1	0	0	0	0.18	0.06	0	0	0.07	0	0	0.07	0
TRINITY_DN100115_c0_g1	0	0	0	0	0	0	0	0.21	0.47	0.25	0	0
TRINITY_DN10011_c0_g1	1.07	0.69	0.9	0	0.14	1.47	0.65	0.79	0.77	0.64	0.9	1.2
TRINITY_DN10011_c1_g2	0.21	0.2	0.1	0	0.04	0.33	0.1	0	0.11	0.05	0	0
TRINITY_DN100121_c0_g1	0	0	0	0.61	0	0	0	0.35	0	1.29	0.79	0
TRINITY_DN100122_c0_g1	0	0	0	0	0.14	0.16	0.08	0	0	0	0	0
TRINITY_DN100124_c0_g1	0.16	0	0.07	0	0.03	0	0.04	0.11	0.17	0	0	0
TRINITY_DN100125_c0_g1	0	0	0	0	0.07	0.08	0	0	0	0	0.09	0
TRINITY_DN10012_c0_g1	75.5	53.33	71.41	148.8	122.11	156.08	78.86	72.01	68.79	66.45	141.01	81.11
TRINITY_DN100131_c0_g1	0	0.22	0.07	0.07	0	0.07	0.07	0.07	0	0	0	0.06
TRINITY_DN100137_c0_g1	0	0	0	0	0.04	0	0.13	0.09	0.05	0	0.24	0
TRINITY_DN100139_c0_g1	0	0	0.1	0	0	0.19	0	0	0	0.11	0.11	0
TRINITY_DN10013_c0_g1	5.71	4.32	5.14	5.09	3.71	5.82	8.19	5.59	6.84	4.86	4.16	4.53
TRINITY_DN100142_c0_g1	0	0	0	0.37	0	0.39	0.82	0	0	0	0	0
TRINITY_DN10014_c0_g1	1.75	0.27	0.54	2.68	0.84	1.2	4.34	1.65	5.81	1.68	0.98	1.07
TRINITY_DN100151_c0_g1	0	0	0	0.1	0	0	0.11	0	0.06	0.06	0	0
TRINITY_DN100156_c0_g1	0.13	0	0.12	0	0	0.12	0	0	0	0	0	0.23
TRINITY_DN10015_c0_g1	0	0	0	0	0	0	0	0.25	0	0.3	0.84	0.48
TRINITY_DN100161_c0_g1	0.04	0.1	0.03	0	0	0.06	0.03	0	0.07	0	0.04	0.17
TRINITY_DN10016_c0_g1	0.06	0.05	0	0.16	0.09	4.02	3.81	0.05	0.18	0.17	0	0
TRINITY_DN10016_c0_g2	0.05	0.05	0	0	0	0.09	0.09	0.18	0.21	0.15	0	0.24
TRINITY_DN100170_c0_g1	0	0	0.32	0	0.26	0	0	0	0	0.4	0	0
TRINITY_DN10017_c0_g1	0.38	0.38	0.32	0.36	0.33	0.49	0.72	0.74	0.6	0.63	0.57	0.35
TRINITY_DN100185_c0_g1	0.04	0	0.03	0.12	0	0.03	0.06	0	0.11	0	0	0
TRINITY_DN10018_c0_g1	0.19	0.55	0.43	0	0	0.17	0	0.26	0.3	0.29	0.58	0.16
TRINITY_DN10018_c0_g2	0.19	0	0.19	0	0.16	0.18	0.19	0.57	0	0.45	0.43	0
TRINITY_DN100190_c0_g1	0	0.04	0.03	0.1	0.03	0.2	0.04	0.11	0	0.19	0.08	0.19
TRINITY_DN100191_c0_g1	0.15	0	0.14	0.06	0	0.07	0.07	0	0	0	0	0
TRINITY_DN100193_c0_g1	0.06	0	0.15	0	0	0	0.31	0.05	0.48	0	0	0
TRINITY_DN100197_c0_g1	0	0	0.64	0	0	0	0.43	0.22	0	0	0	0
TRINITY_DN10019_c0_g1	0.32	0.53	0.36	0.39	0.21	0.2	0.64	0.49	0.45	0.46	0.33	0.19
TRINITY_DN1001_c0_g1	12.41	9.16	5.31	8.41	6.28	6.14	15.97	8.88	14.28	7.26	7.21	6.38
TRINITY_DN1001_c0_g2	59.57	50.64	28.09	43.54	23.67	31.72	132.14	109.6	123.18	29.77	22.81	31.59
TRINITY_DN1001_c0_g3	2.68	0	0.38	0.34	0	0.36	1.12	0.77	0	0	0	0.76
TRINITY_DN100201_c0_g1	0	0	0.27	0	0	0.26	0.54	0	0	0	0	0
TRINITY_DN100208_c0_g1	0.19	0.19	0	0	0	0	0	0	0	0.22	0	0
TRINITY_DN10020_c0_g1	0.22	0.18	0.1	0.34	0.06	0.13	0.18	0.21	0.2	0.18	0.14	0.11
TRINITY_DN100210_c0_g1	0.13	0.63	0	0.42	0.1	0.12	0	0	0.27	0	0.13	0
TRINITY_DN100214_c0_g1	0.1	0	0.05	0	0	0	0.05	0	0.16	0.36	0.1	0.08
TRINITY_DN100216_c0_g1	0	0	0	0	0	0	0	0.3	0.33	1.08	0.67	0
TRINITY_DN100218_c0_g1	0	0.07	0.06	0	0	0	0.06	0	0	0.07	0	0
TRINITY_DN10021_c0_g1	0	0	0.83	0	0	0.73	0	1.6	0.22	1.32	0.32	2.97
TRINITY_DN10021_c0_g2	0	0	0.3	0.15	0	0.3	0	1	0.1	2.82	0	0.67
TRINITY_DN10021_c0_g3	0.07	0	0	0	0	0	0	0.92	0.08	1.9	0	0.73
TRINITY_DN10021_c0_g4	0	0	0	0	2.37	0	0	1.06	0	2	0	0
TRINITY_DN10021_c0_g5	0	0	0.14	0.13	0	0.27	0	0	0.32	2.59	0.16	0.26
TRINITY_DN100222_c0_g1	0	0	0	0	0	0	0	0.2	0	0	0.23	0.38
TRINITY_DN100229_c0_g1	0	0	0	0	0	0	0	0.06	0.07	0.13	0	0
TRINITY_DN10022_c0_g1	0.47	0	0	0.43	0	0	1.95	0	0	0	0	0
TRINITY_DN100233_c0_g1	0	0	0	0	0.12	0	0.13	0	0.46	0	0	0
TRINITY_DN10023_c0_g1	366.97	167.4	132.63	99.78	104.31	151.11	267.47	327.11	217.61	213.94	59.12	125.43
TRINITY_DN10023_c1_g1	1.67	0.86	1.38	1.76	0.98	1.84	3.64	1.17	3.92	0.95	1.04	0.65
TRINITY_DN100240_c0_g1	0.1	0	0	0.17	0.08	0	0	0	0	0.2	0	0
TRINITY_DN100245_c0_g1	0.15	0.14	0.2	0	0	0.07	0.07	0.21	0.08	0.07	0.15	0
TRINITY_DN10024_c0_g1	0.74	0.26	0.23	0.34	0.36	0.35	1.17	0.65	1.28	0.38	0.34	0.44
TRINITY_DN100253_c0_g1	0.2	0.38	0	0	0.05	0	0.12	0.06	0.14	0.13	0.2	0
TRINITY_DN10025_c0_g1	0.25	0.13	0.11	0.21	0.15	0.08	0.35	0.15	0.26	0.08	0.19	0.13
TRINITY_DN10026_c0_g1	0.08	0.14	0.12	0.19	0.01	0.14	1.41	0.42	0.4	0.24	0.05	0.03
TRINITY_DN100270_c0_g1	0.14	0	0.06	0	0.06	0.06	0.07	0.07	0	0.29	0	0
TRINITY_DN100271_c0_g1	0.16	0	0.31	0	0	0	0	0	0	0	0.36	0
TRINITY_DN100274_c0_g1	0	0.2	0.19	0	0	0	0	0	0.22	0	0	0
TRINITY_DN100276_c0_g1	0.36	0	0	0	0	0	0.11	0	0	0	0.13	0
TRINITY_DN100277_c0_g1	0	0	0	0.08	0.14	0	0.09	0.08	0.1	0.09	0	0
TRINITY_DN10027_c0_g1	3.38	0.41	0.64	2.54	0.52	0.57	2.09	0.7	0.84	1.38	0.85	0.63
TRINITY_DN100286_c0_g1	0.26	0	0.12	0	0	0	0.12	0	0	0	0.07	0
TRINITY_DN100288_c0_g1	0	0	0.05	0	0.09	0.15	0.05	0.05	0.06	0	0	0
TRINITY_DN10028_c0_g2	0.4	0.09	0.09	0	0.18	0.17	0.09	0.18	0.17	0.13	0.16	0.05
TRINITY_DN100299_c0_g1	0.07	0	0	0	0.27	0	0	0	0	0.07	0	0
TRINITY_DN10029_c0_g1	0.39	0.06	0.5	0.37	0	0.14	0.05	0.03	0.09	0.27	0	0.26
TRINITY_DN1002_c0_g1	3.24	1.47	2.27	2.2	2.61	2.3	3.3	2.83	2.23	2.49	1.44	1.6
TRINITY_DN100300_c0_g1	0	0.91	0	0	0.47	0	0	0	0.33	0	0	0
TRINITY_DN100304_c0_g1	0	0	0	0.06	0	0.17	0.12	0	0	0	0	0
TRINITY_DN100305_c0_g1	0	0.05	0	0	0.09	0	0	0.05	0	0.06	0	0
TRINITY_DN100309_c0_g1	0.31	0.33	0.31	0	0.25	0	0	0	0	0	0	0
TRINITY_DN10030_c0_g1	12.88	5.91	4.32	6.79	3.44	4.05	15.91	4.28	7.92	6.45	3.94	5.28
TRINITY_DN100310_c0_g1	0	0.04	0	0.04	0	0	0.2	0.08	0.14	0	0.09	0
TRINITY_DN100314_c0_g1	0	0	0.1	0	0.13	0.15	0	1.04	0	0.17	0.11	0
TRINITY_DN100316_c0_g1	0	0	0	0	0.11	0	0.13	0	0	0.15	0.29	0
TRINITY_DN10031_c0_g1	45.25	29.42	50.63	87.61	110.22	20.94	58.01	48.81	41.52	30.46	57.54	16.45
TRINITY_DN100321_c0_g1	0.08	0	0	0.07	0.06	0	0	0	0.17	0	0	0
TRINITY_DN100326_c0_g1	0.2	0.13	0	0.06	0.11	0.12	0	0	0	0	0	0
TRINITY_DN10032_c0_g1	0	0.72	0.26	0	0	0	1.88	1.22	0.39	0.32	1.07	1.41
TRINITY_DN100330_c0_g1	0	0	0	0.2	0.28	0	0.22	0.11	0.63	0	0	0
TRINITY_DN100334_c0_g1	0	0.05	0	0	0	0	0	0	0.29	0.05	0.17	0
TRINITY_DN100337_c0_g1	0.39	0	0	0	0	0	0.18	0	0.42	0	0	0
TRINITY_DN10033_c0_g1	0.67	2.32	0.44	0.42	0.28	0.39	0.68	0.52	0.55	1.03	0.33	0.48
TRINITY_DN100341_c0_g1	0	0	0	0	0.15	0	0.26	0	0.1	0	0.1	0
TRINITY_DN100348_c0_g1	0.25	0.23	0	0.04	0	0	0.36	0	0.26	0	0.05	0.08
TRINITY_DN10034_c0_g1	0	0.06	0.03	0.2	0	0	0.16	0.08	0.18	0.03	0.09	0
TRINITY_DN10034_c0_g2	0.29	0.25	0.12	0.09	0.18	0.17	0.28	0.13	0.22	0.19	0.25	0.14
TRINITY_DN100350_c0_g1	0	0.28	0	0	0.06	0	0	0.2	0.39	0	0	0
TRINITY_DN100351_c0_g1	0	0	0.09	0	0	0	0	0.19	0	0.82	0	0.17
TRINITY_DN100354_c0_g1	0.22	0	0	0	0	0.3	0	0.11	0	0	0	0
TRINITY_DN100356_c0_g1	0	0.14	0	0.04	0	0	0.05	0.05	0.31	0	0	0.08
TRINITY_DN100358_c0_g1	0	0	0.05	0	0	0.14	0.09	0	0.05	0.05	0	0
TRINITY_DN10035_c0_g1	0.81	0.34	0.5	0.52	0.27	0.32	0.75	0.49	0.73	0.6	0.27	0.29
TRINITY_DN100360_c0_g1	0	0	0	0	0	0	0	0.81	0	0	0.31	0.52
TRINITY_DN100368_c0_g1	0	0.21	0.6	0	0	0	0.2	0	0	0	0	0
TRINITY_DN10036_c0_g1	1.9	1.18	0.91	1.23	0.72	0.57	1.85	1.7	1.94	1.11	0.55	1.28
TRINITY_DN100371_c0_g1	0.17	0	0.1	0.05	0.04	0	0	0	0.06	0	0	0
TRINITY_DN100374_c0_g1	0.07	0.07	0.06	0	0	0.06	0	0	0.15	0.07	0	0
TRINITY_DN100377_c0_g1	0	0	0.5	0	0	0.93	0	0	0	0.64	0	0
TRINITY_DN10037_c0_g1	0.08	0.11	0.07	0.08	0.18	0.17	0.49	0.07	0.26	0.15	0.14	0
TRINITY_DN10037_c0_g2	2.3	2.58	1.59	1.97	1.59	1.32	5.89	1.9	5.17	1.48	1.41	1.9
TRINITY_DN10037_c0_g3	1.05	0	0.52	0.46	0	0.49	0	1.39	0	2.07	0	2.1
TRINITY_DN10037_c0_g4	0	0.17	0	0	0	0	0	0.15	0.05	0.13	0	0.07
TRINITY_DN10037_c0_g5	0.07	0.34	0.39	0.12	0.06	0.13	0.66	0.86	0.3	0.29	0.07	0.12
TRINITY_DN100382_c0_g1	0	0	0.14	0.26	0	0.27	0	0	1.2	0	0.08	0
TRINITY_DN100383_c0_g1	0	0	0.06	0	0	0.05	0.17	0.11	0	0	0	0
TRINITY_DN100384_c0_g1	0	0	0	0.2	0	0	0	0.11	0.13	0	0	0
TRINITY_DN100385_c0_g1	0.75	0	0	0	0	0.35	0	1.51	0	0	0	0
TRINITY_DN100395_c0_g1	0	0	0	0	0	0	0	0.1	0.12	0	0.12	0
TRINITY_DN100396_c0_g1	0	0	0	0	0.47	0	0	0.19	0.42	0	0	0
TRINITY_DN100397_c0_g1	0	0	0.3	0	0	0	0	0.15	0	0.53	0	0
TRINITY_DN100398_c0_g1	0	0	0	0	0	0	0.28	0	0.32	0.69	0.32	0
TRINITY_DN10039_c0_g1	0.85	0.27	0.11	0.14	0.25	0.32	0.18	0.37	0.53	0.43	0.32	0.45
TRINITY_DN1003_c0_g1	6.34	3.64	11.11	0.62	0.61	1	25.31	14.21	23.22	7.08	2.24	3.66
TRINITY_DN1003_c0_g2	0.39	0.86	0.16	0.39	0.27	0.48	1.25	0.45	0.67	0.19	0.17	0.31
TRINITY_DN1003_c0_g3	1.64	0.71	1.01	1.91	0.98	1.01	2.33	0.78	1.58	1.04	0.85	1.23
TRINITY_DN1003_c0_g4	0.71	0.6	0.17	0.18	0.11	0.37	1.53	0.57	1.01	0.47	0.19	0.15
TRINITY_DN1003_c0_g5	0.78	0.51	0	0.44	0	0	0	0.08	0.09	0.07	0.18	0.21
TRINITY_DN1003_c0_g6	0.57	0.37	0.26	0.38	0.08	0.14	0.75	0.69	0.63	0.51	0.06	0.49
TRINITY_DN100407_c0_g1	0.21	0.2	0.05	0	0.04	0.05	0.05	0.1	0.28	0.05	0.21	0.09
TRINITY_DN10040_c0_g1	0	0	0	0.07	0	0	0.17	0.1	0.13	0.18	0	0.04
TRINITY_DN10040_c0_g2	0.58	0	0	0	0	0	0.56	0.38	0.43	0	0	0
TRINITY_DN100411_c0_g1	0	0.16	0	0	0	0.08	0.04	0	0	0	0	0
TRINITY_DN100413_c0_g1	0	0	0	0.62	0.15	0	0	0	0.4	0	0.2	0
TRINITY_DN100414_c0_g1	1.02	0	0	0.44	0	0	0.49	0	0	0	0	0
TRINITY_DN100421_c0_g1	0	0	0.21	0.1	0	0	0.21	0.11	0	0	0	0
TRINITY_DN100424_c0_g1	0	0	0	0	0	0	0.08	0.08	0.26	0.25	0	0
TRINITY_DN100425_c0_g1	0	0	0	0	0.08	0	0.38	0	0.11	0	0	0
TRINITY_DN10042_c0_g1	1.29	1.03	0.79	1.54	0.68	0.7	0.33	0.53	0.81	0.15	0.76	0.12
TRINITY_DN100430_c0_g1	0	0.51	0	0	0	0	0.46	0	0	0.59	0.54	0
TRINITY_DN10043_c0_g1	0.68	0.37	0.21	0.29	0.18	0.16	0.18	0.25	0.49	0.72	0.36	0.34
TRINITY_DN100442_c0_g1	0	0	0	0.3	0	0	0	0.17	0	0	0	0.31
TRINITY_DN100445_c0_g1	0	0	0	0	0.09	0	1.21	0	0.12	0	0	0
TRINITY_DN100447_c0_g1	0.09	0	0	0	0	0	0	0.44	0.3	0	0	0
TRINITY_DN10044_c0_g1	0.54	0.21	0.13	0.39	0.19	0.13	0.47	0.28	0.3	0.47	0.61	0.33
TRINITY_DN100453_c0_g1	0.11	0.11	0	0	0	0.1	0	0	0.12	0	0	0.2
TRINITY_DN100454_c0_g1	0	0	0	0.15	0	0	0	0	0.18	0	0	0.14
TRINITY_DN100456_c0_g1	0.29	0	0	0	0.24	0.27	0.28	0.59	0	0	0	0
TRINITY_DN10045_c0_g1	5.31	3.08	2.77	3.52	2.71	2.81	5.36	4.25	3.4	4.24	2.19	3
TRINITY_DN100463_c0_g1	0.18	0	0.16	0	0	0	0	0.25	0	0	0	0.3
TRINITY_DN100464_c0_g1	0.5	0	1	0	0	0.47	0.49	0	0.57	0	0	0
TRINITY_DN100465_c0_g1	0	0.22	0	0.29	0.09	0	0	0	0.12	0	0	0
TRINITY_DN100469_c0_g1	0	0.12	0	0.07	0	0.04	0.22	0.11	0.04	0	0	0
TRINITY_DN10046_c0_g1	0	0.45	0	0	0	0	0	0	0	0.33	0.37	0
TRINITY_DN100472_c0_g1	0.08	0	0.02	0.06	0.02	0	0	0	0.08	0	0	0
TRINITY_DN100479_c0_g1	0	0.07	0.19	0	0.05	0.55	0	0	0.07	0	0	0
TRINITY_DN10048_c0_g1	0.84	0.62	0.04	0.78	0.31	0.04	0.93	0.71	1.09	0.72	0.1	0.39
TRINITY_DN100492_c0_g1	0	0.17	0.13	0.13	0.04	0.21	0	0	0	0.31	0.26	0.28
TRINITY_DN100493_c0_g1	0.59	0	0	0.17	0	0	0	0	0	0	0.21	0
TRINITY_DN100494_c0_g1	0	0	0	0	0	0.31	0	0	0.75	0	0.38	0
TRINITY_DN100495_c0_g1	0.22	0	0.21	0	0	0	0	0.43	0.24	0	0	0
TRINITY_DN10049_c0_g1	0.08	0.08	0	0	0.19	0	0	0.46	0.34	0	0.17	0
TRINITY_DN10049_c0_g2	0.43	0.5	0.25	0.35	0.29	0.15	0.53	0.16	0.46	0.15	0.08	0
TRINITY_DN1004_c0_g1	0.53	0.04	0.24	0.7	0.38	0.11	1	0.63	1.26	2.54	0.49	0.45
TRINITY_DN1004_c0_g2	1.2	0.6	0.83	1.05	0.59	0.46	0.93	0.49	0.43	0.75	0.72	0.75
TRINITY_DN1004_c1_g1	0.27	0.07	0.02	0.12	0.04	0.06	0	0.28	0	0.11	0.16	0.11
TRINITY_DN1004_c1_g2	0.14	0.14	0	0.33	0.34	0	0	0	0.45	0	0.15	0
TRINITY_DN1004_c2_g1	14.77	1.49	9.43	8.16	2.97	17.9	25.29	1.81	5.36	6.5	6.97	6.25
TRINITY_DN100506_c0_g1	0	0	0.24	0	0	0.35	0	0.12	0	0.14	0.14	0
TRINITY_DN100509_c0_g1	0	0.26	0	0	0	0	0.08	0	0	0	0.09	0.3
TRINITY_DN10050_c0_g1	7.7	7.5	2.13	3.59	5.8	5.08	5.44	11.6	6.38	9.79	2.64	4.82
TRINITY_DN100512_c0_g1	0	0	0	0.06	0	0	0.06	0	0.14	0	0	0
TRINITY_DN10051_c0_g1	7.36	3.58	3.57	5.57	3.69	3.73	8.67	5.21	6.83	4.96	3.83	3.47
TRINITY_DN100522_c0_g1	0.16	0	0	0	0	0	0	0	0.17	0.17	0	0
TRINITY_DN100523_c0_g1	0	0	0	0.07	0	0	0	0	0.09	0	0	0.14
TRINITY_DN10052_c0_g1	104.25	131.52	44.06	25.57	20.21	32.59	157.43	295.46	105.1	73.89	27.7	45.45
TRINITY_DN100530_c0_g1	0	0	0	0	0	0	0.16	0.08	0.09	0.27	0	0.15
TRINITY_DN10053_c0_g1	0.58	0.05	0.5	0.21	0.02	0.2	0.15	0.01	0.52	1.93	0.61	3.24
TRINITY_DN100546_c0_g1	0	0.16	0	0	0	0.15	0	0.77	0	0	0.17	0
TRINITY_DN10054_c1_g1	34.57	0	0	10.76	33.05	6.9	31.75	13.07	33.87	11.29	12.02	6.04
TRINITY_DN10054_c2_g1	138.1	35.71	66.69	100.29	254.04	166.23	61.5	79.13	50.51	38.94	110.62	61.92
TRINITY_DN100554_c0_g1	0	0	0	0	0	0.16	0	0	0	0.2	0.19	0
TRINITY_DN10055_c0_g1	5.29	2.05	2.39	3.26	2.3	1.53	4.91	2.86	1.6	3.74	3.41	2.03
TRINITY_DN100566_c0_g1	0	0	0	0	0	0	0	0	0.06	0.12	0.06	0
TRINITY_DN100567_c0_g1	0	0	0	0	0	0	0	0	0	0.14	0.14	0.11
TRINITY_DN10056_c0_g1	0.73	0.33	0.49	0.49	0.28	0.17	0.98	0.31	0.3	0.33	0.27	0.49
TRINITY_DN100577_c0_g1	0.27	0	0.13	0.12	0	0	0	0	0	0	0	0
TRINITY_DN10057_c0_g1	4.57	2.2	2.31	3.04	1.85	1.91	4.68	3.45	2.59	2.74	2.82	2.28
TRINITY_DN100580_c0_g1	0	0	0	0.48	0	0	0	0	0	0.33	0	0.53
TRINITY_DN10058_c0_g2	0	0	0	0.17	0	0	0	1.35	0.57	0.61	0	0.73
TRINITY_DN10058_c0_g3	0	0	0.38	0.3	0	0.89	0	1.2	0.15	3.63	0	2.71
TRINITY_DN10058_c1_g1	0	0	0	0	0	0	0	0.31	0	0.38	0	2.21
TRINITY_DN100590_c0_g1	0.08	0	0.14	0.14	0	0	0.07	0	0.08	0	0	0
TRINITY_DN10059_c0_g1	0.32	0.12	0.07	0.56	0.03	0.09	0.22	0.05	0.06	0.4	0.1	0.15
TRINITY_DN1005_c0_g1	1.34	0.45	0.71	1.59	1.01	0.56	1.58	0.66	1.34	1.01	0.86	1.13
TRINITY_DN100603_c0_g1	0	0	0	0.07	0	0.08	0.16	0.08	0.18	0	0	0
TRINITY_DN100606_c0_g1	0	0.04	0.07	0	0	0.07	0	0	0	0.11	0.08	0
TRINITY_DN100607_c0_g1	0	0.14	0	0	0	0.13	0	0.13	0	0	0	0
TRINITY_DN100609_c0_g1	0.14	0	0	0.12	0	0.13	0	0	0.07	0.07	0	0.23
TRINITY_DN10060_c0_g1	3.74	0.4	0.56	4.48	1.93	0.82	4.92	1.45	5.77	0.47	0.32	1.03
TRINITY_DN10060_c4_g1	0	0	0	0.25	0.23	0	0	0.57	0	0	0	0
TRINITY_DN100614_c0_g1	0	0	0	0	0	0	0	0.11	0.12	0.12	0	0.19
TRINITY_DN100617_c0_g1	0	0	0	0	0	0	0	0.7	0	0.43	0	0.68
TRINITY_DN10061_c0_g1	0.28	0.21	0.08	0.32	0.13	0.12	0.26	0.25	0.21	0.09	0.12	0.12
TRINITY_DN100620_c0_g1	0	0.14	0	0	0	0	0	0	0.16	0	0.15	0
TRINITY_DN100626_c0_g1	0.22	0	0	0	0	0.1	0	0.11	0	0	0	0
TRINITY_DN100627_c0_g1	0.29	0.14	0	0	0.22	0	0.13	0.07	0	0.14	0.07	0
TRINITY_DN10062_c0_g1	0.1	0	0	0	0.19	0.05	0.05	0.11	0.04	0.13	0.06	0
TRINITY_DN100637_c0_g1	0	0	0.15	0.07	0	0	0	0	0	0	0.08	0
TRINITY_DN10063_c0_g1	19.39	11.87	8.84	14.32	9.89	13.71	28.55	13.15	31.76	14.83	9.47	9.16
TRINITY_DN100641_c0_g1	0	0	0	0.26	0	0.82	0	0.59	0	0	0	0
TRINITY_DN100642_c0_g1	0	0	0.07	0	0	0	0.07	0	0.08	0	0.08	0
TRINITY_DN100646_c0_g1	0	0	0	0.18	0	0	0	0	0.23	0	0	0.76
TRINITY_DN10064_c0_g1	0.26	0.13	0.18	0.24	0.16	0.19	0.27	0.12	0.33	0.23	0.24	0.12
TRINITY_DN10064_c0_g2	0.03	0	0.03	0	0.1	0	0.48	0.12	0	0.03	0.06	0
TRINITY_DN10064_c0_g3	0.14	0.29	0.28	0.24	0.09	0.1	0.27	0.11	0.2	0.29	0.15	0.24
TRINITY_DN100654_c0_g1	0.51	0	0.51	0	0	0	0	0	1.16	0	0	0
TRINITY_DN100659_c0_g1	0	0	0.12	0.06	0.13	0	0.03	0.06	0.22	0	0	0.06
TRINITY_DN10065_c0_g1	0.61	0.47	0.41	0.45	0.5	0.39	2.07	0.54	1.99	0.6	0.42	0.3
TRINITY_DN100665_c0_g1	0	0	0	0.09	0.09	0	0	0	0	0	0.11	0
TRINITY_DN10066_c0_g1	0.87	0.67	0.6	0.68	0.49	0.35	0.62	0.43	1.11	0.71	0.53	0.79
TRINITY_DN100672_c0_g1	0.09	0	0	0.08	0	0.25	0	0	0	0	0	0
TRINITY_DN100673_c0_g1	0	0	0.12	0.11	0	0.11	0	0	0	0	0	0
TRINITY_DN100674_c0_g1	0	0	0.11	0.16	0	0	0.17	0.12	0	0	0	0.21
TRINITY_DN100678_c0_g1	0	0	0.13	0.36	0	0	0.27	0.27	0	0	0	0
TRINITY_DN10067_c0_g1	4.76	5.46	2.45	2.08	1.42	1.54	5.99	6.2	7.08	3.78	2.25	3.62
TRINITY_DN100688_c0_g1	0	0.53	0	0	0	0.24	0.25	0	0	0	0	0
TRINITY_DN100689_c0_g1	0.05	0	0	0.09	0.04	0.32	0	0	0.11	0.05	0	0
TRINITY_DN10068_c0_g1	0.06	0	0.05	0.2	0.14	0.1	0	0	0.06	0	0	0
TRINITY_DN10069_c0_g1	0.7	0	0.42	0.37	0.71	0.38	0.63	0.85	0.72	0.15	0.5	0.25
TRINITY_DN1006_c0_g1	2.02	0.92	1.2	4.68	3.04	2.01	7.03	2.45	8.72	2.04	2.63	1.44
TRINITY_DN1006_c2_g1	0	0.4	0	0.51	0.32	0.66	2.06	0.38	1.51	0.67	0.21	0
TRINITY_DN1006_c5_g1	0	0	0	0	0	0	0.48	0	0	0.63	1.85	0
TRINITY_DN1006_c7_g1	0.55	0.58	0.81	2.07	0.9	0	2.05	1.66	0.64	0	0	0.53
TRINITY_DN100709_c0_g1	0.18	0	0	0.31	0	0	0.34	0.35	0.2	0	0	0
TRINITY_DN10070_c0_g1	1.02	1.02	0.48	0.93	0.63	0.69	1.58	0.78	1.36	1.15	0.77	0.75
TRINITY_DN100714_c0_g1	0	0.18	0	0	0	0	0	0	0.2	0	0.2	0
TRINITY_DN10071_c0_g1	0.8	0.61	0.56	0.5	0.22	0.31	0.73	0.86	0.85	0.89	0.46	0.46
TRINITY_DN100726_c0_g1	0	0	0.23	0.14	0	0.08	0	0	0	0.26	0.34	0
TRINITY_DN100728_c0_g1	0	0.24	0	0	0	0	0	0.23	0.26	0	0	0
TRINITY_DN10072_c0_g1	0.54	0.45	0.35	0.31	0.53	0.72	0.9	0.52	0.68	0.71	0.26	0.38
TRINITY_DN100730_c0_g1	0	0	0	0.2	0	0	0	0.23	0	0.27	0	0
TRINITY_DN100736_c0_g1	0	0	0	0.07	0.06	0	0	0.07	0.08	0	0	0
TRINITY_DN10073_c0_g1	0.24	0.22	0.3	0.54	0.84	0.5	0.85	0.59	0.43	0.35	0.68	0.18
TRINITY_DN10074_c0_g1	0.19	0.14	0.11	0.08	0.06	0.35	0.59	0.17	0.21	0.19	0.03	0.21
TRINITY_DN100754_c0_g1	0.39	0.6	0	0	0	0	0	0	0	0	0.21	0
TRINITY_DN10075_c0_g1	0.05	0.13	0.03	0.05	0.01	0	0	0.25	0.39	0.06	0	0
TRINITY_DN100760_c0_g1	0	0	0	0.25	0.23	0	0.27	0	0.32	0	0	0
TRINITY_DN100765_c0_g1	0	0	0.16	0	0	0	0.16	0	0	0.09	0	0
TRINITY_DN10076_c0_g1	0.31	0.21	0.27	0.41	0.26	0.23	0.46	0.59	0.46	0.4	0.13	0.21
TRINITY_DN100773_c0_g1	0	0	0	0.14	0	0	0	0	0	0.18	0.18	0
TRINITY_DN10077_c0_g1	0.8	0.83	0.52	0.46	0.34	0.32	1.3	1.11	1.18	1.1	0.49	1.09
TRINITY_DN100780_c0_g1	0.11	0	0	0	0	0	0	0.11	0.37	0.12	0	0
TRINITY_DN100785_c0_g1	0	0	0	0	0	0.08	0.17	0	0.2	0.05	0	0
TRINITY_DN100787_c0_g1	0	0	0	0.17	0.08	0.26	0	0.09	0	0.3	0	0
TRINITY_DN100788_c0_g1	0.07	0	0.06	0	0.06	0	0.13	0	0	0	0	0
TRINITY_DN100789_c0_g1	0	0	0.19	0	0.16	0	0	0.48	0	0	0	0
TRINITY_DN10078_c0_g1	0.88	0.09	0.38	0.14	0.17	0.12	0.51	0.26	0.11	0.27	0.07	0.02
TRINITY_DN100791_c0_g1	0	0	0	0.84	0	0.45	0.47	0	0	0	0	0
TRINITY_DN100796_c0_g1	0.22	0.22	0	0	0	0	0	0.86	0	0	0	0
TRINITY_DN10079_c0_g1	4.58	4.8	2.17	3.43	3.09	2.74	5.78	8.07	6.59	3.25	2.43	2.54
TRINITY_DN100800_c0_g1	0.26	0	0	0	0	0	0.12	0	0	0.56	0	0
TRINITY_DN100801_c0_g1	0	0.18	0	0	0.14	0	0.42	0.08	0	0.13	0	0
TRINITY_DN100809_c0_g1	0	0	0	0	0.16	0.18	0.09	0	0	0.1	0	0
TRINITY_DN10080_c0_g1	0.56	0.15	0.1	2.73	1.19	2.04	1.44	0.52	1.95	0.31	0.75	0.44
TRINITY_DN10080_c0_g2	1.13	1.09	0.34	0.81	0.33	0.37	1.32	1.31	1.01	1.35	0.46	1.02
TRINITY_DN10081_c0_g1	3.39	3.23	3.17	72.24	60.28	165.43	24.81	8.71	36.94	9.27	14.6	13.62
TRINITY_DN100825_c0_g1	0	0	0.43	0	0.08	0	0.26	0.09	0.2	0.2	0	0
TRINITY_DN100826_c0_g1	0.23	0	0.11	0	0	0.1	0.11	0.11	0	0	0	0
TRINITY_DN10082_c0_g1	7.98	8.4	5.21	5.16	4.86	6.25	8.54	10.4	11.48	6.56	4.47	4.66
TRINITY_DN100833_c0_g1	0.79	0	0	0.32	0	0	0	0.38	0	0	0.05	0
TRINITY_DN100837_c0_g1	0	0.18	0.17	0	0	0.17	0.17	0	0	0	0	0
TRINITY_DN10083_c0_g1	1.4	1.19	0.78	1.01	1.09	0.98	4.34	1.56	2.25	0.83	0.86	0.47
TRINITY_DN100842_c0_g1	0.05	0	0.05	0	0.04	0.14	0.05	0.05	0.05	0.15	0	0
TRINITY_DN100846_c0_g1	0	0	0	0	0.23	0	0.28	0	0.98	0	0	0
TRINITY_DN10084_c0_g1	0.63	0.35	0.37	0.78	0.52	0.61	2.51	1.3	1.96	0.42	0.36	0.4
TRINITY_DN10084_c1_g2	0.38	0.21	0.1	0.09	0.13	0.1	0.4	0.05	0	0	0	0
TRINITY_DN10084_c1_g3	0.87	0.22	0.29	0.33	0.48	0.64	2.3	1.29	1.58	0.11	0.2	0.51
TRINITY_DN10084_c1_g4	0.14	0.18	0.17	0.12	0.02	0.05	0.38	0.18	0.17	0.05	0.22	0.09
TRINITY_DN10084_c1_g5	0.13	0.04	0.04	0.17	0.08	0.03	0.09	0.08	0.13	0.15	0.04	0.06
TRINITY_DN10084_c1_g6	0.23	0	0.28	0	0.06	0	0.07	0.29	0	0.08	0.08	0
TRINITY_DN10084_c1_g7	0.06	0	0	0.05	0.09	0	0	0	0.06	0.06	0	0
TRINITY_DN100859_c0_g1	0	0	0	0	0	0.13	0	0.07	0.39	0	0	0
TRINITY_DN10085_c0_g1	0.75	0.81	0.45	1.09	0.44	0.49	1.01	0.86	1.55	0.62	0.51	0.65
TRINITY_DN100864_c0_g1	0.43	0	0	0.12	0	0	0.14	0	0	0	0	0
TRINITY_DN10086_c1_g1	0	0	0.1	0	0.26	0	0	0.46	0	0	0.13	0
TRINITY_DN10087_c0_g1	2.59	3.57	1.49	1.4	1.03	1.48	2.81	3.41	3.61	2.35	1.58	1.59
TRINITY_DN100881_c0_g1	0	0.11	0	0	0	0.11	0	0	0.12	0.12	0.12	0
TRINITY_DN100884_c0_g1	0.14	0	0	0	0	0.13	0.13	0	0	0	0	0
TRINITY_DN100885_c0_g1	0	0	0	0	0.11	0	0	0	0	0.15	0.14	0
TRINITY_DN10088_c0_g1	0.22	0.19	0.09	0.33	0.06	0.04	0.2	0.06	0.56	0.15	0.08	0.04
TRINITY_DN100892_c1_g1	0	0	0	0	0	0	0.14	0.14	0.16	0	0	0
TRINITY_DN10089_c0_g1	1.83	1.87	2	1.7	0.97	0.84	2.94	1.72	2.05	2.46	1.38	1.81
TRINITY_DN1008_c0_g1	6.39	5.13	3.6	5.38	3.44	3.53	8.25	4.35	5.81	4.07	3.42	4.22
TRINITY_DN100903_c0_g1	0	0	0	0.79	0.15	0.17	0	0	0	0	0	0
TRINITY_DN100909_c0_g1	0.22	0	0.41	0.19	0	0	0	0	0	0	0	0
TRINITY_DN10090_c0_g1	0.21	0.29	0.2	0.4	0.11	0.13	0.46	0.28	0.45	0.34	0.26	0.36
TRINITY_DN100915_c0_g1	0	0	0	0	0.58	0	0	0.74	0	0	0	0.73
TRINITY_DN100917_c0_g1	0	0	0	0.41	0	0	0	0	0.53	0	0	0.95
TRINITY_DN10091_c0_g1	1.46	0.95	1.11	1.53	0.78	0.65	2.59	1.42	1.35	1.05	1.02	1.03
TRINITY_DN100924_c0_g1	0	0	0	0	0	0	0.39	0	0.45	0	0.91	0
TRINITY_DN100925_c0_g1	0	0.22	0	0	0	0	0	0	0	0.25	0.24	0
TRINITY_DN100928_c0_g1	0	0	0.05	0.05	0.05	0.21	0	0.05	0	0.24	0.24	0
TRINITY_DN100929_c0_g1	0	0	0	0	0	0.2	0.24	0.03	0	0	0	0
TRINITY_DN10092_c0_g1	61.99	47.83	59.82	88.87	101.86	121.21	40.69	60.11	47.68	86.03	103.64	63.94
TRINITY_DN10092_c1_g1	7.05	3.04	3.73	4.07	10.11	14.7	3.19	4.26	3.29	6.56	7.01	9.43
TRINITY_DN10092_c1_g2	0.12	0.47	0.56	0	0.38	0.11	0.96	0	0.13	0.88	0.43	0.21
TRINITY_DN10092_c2_g1	1.05	1.17	0	2.58	0	0.96	0	1.53	0	0	0.57	6.28
TRINITY_DN100934_c0_g1	0	0	0.19	0	0	0	0	0	0	0.11	0.11	0.36
TRINITY_DN100935_c0_g1	0.25	0	0	0.11	0	0	0.24	0	0	0	0.26	0
TRINITY_DN100936_c0_g1	0	0	0	0	0.13	0	0	0	0	0.18	0	0.3
TRINITY_DN100938_c0_g1	0.08	0	0	0	0	0	0	0.08	0	0.08	0	0
TRINITY_DN10093_c0_g1	0.61	0.39	0.42	0.56	0.29	0.26	1.12	0.9	0.98	0.46	0.49	0.31
TRINITY_DN100943_c0_g1	0	0	0	0.12	0.56	0	0.13	0.26	0	0	0	0
TRINITY_DN10094_c0_g1	2.16	3.03	2.46	1.74	1.21	1.21	3.7	3.71	2.54	3.38	1.64	3.8
TRINITY_DN100951_c0_g1	0	0	0	0	0	0.29	0	0	0	1.13	0.35	0
TRINITY_DN100954_c0_g1	0.18	0	0	0.04	0.1	0	0.08	0.04	0.37	0	0	0
TRINITY_DN10095_c0_g1	0.35	1.46	0.72	0.09	0.62	0	0.37	0.59	0	0.25	0.4	0.8
TRINITY_DN100964_c0_g1	0	0	0.28	0.25	0.46	0	0	0	0	0	0	0
TRINITY_DN10096_c0_g1	0.83	0.69	0.21	0.38	0.27	0.21	0.8	0.91	0.97	0.53	0.18	0.55
TRINITY_DN10097_c0_g1	0	0	0	0	0	0.04	0	1.64	1.11	1.24	0	4.31
TRINITY_DN100989_c0_g1	0	0	0	0.19	0	0.1	0.1	0	0	0	0	0
TRINITY_DN10098_c0_g1	0.08	0.02	0.02	0.46	0.04	0.04	0.32	0	0.32	0.1	0.03	0.04
TRINITY_DN10099_c0_g1	0.5	0.26	0.1	0.23	0.04	0.34	0.38	0.62	0.77	0.16	0.26	0.52
TRINITY_DN1009_c0_g1	4.5	4.66	2.87	4.1	4.8	3.25	11.71	6.39	7.25	3.8	1.48	1.85
TRINITY_DN1009_c0_g2	0.92	1.34	1.53	0.73	0.03	3.43	6.01	1.64	3.16	1.74	1.05	1.41
TRINITY_DN1009_c1_g1	0.24	0.22	0.47	0.31	0.19	0.54	0	0.67	0.81	0.24	0.3	0.36
TRINITY_DN100_c0_g1	18.51	25.84	13.25	15.64	9.99	10.97	33.8	33.42	42.28	17.93	8.38	15.76
TRINITY_DN101004_c0_g1	0	0	0	0	0	0	0	0.38	0	0.47	0	0.74
TRINITY_DN101006_c0_g1	0	0	0	0	0	0	0	0.18	0	0.21	0.2	0
TRINITY_DN10100_c0_g1	0.4	0.04	0.04	0.38	0.4	0.1	0.22	0.04	0.13	0.23	0.24	0.06
TRINITY_DN10101_c0_g1	0.51	0.7	0.53	0.49	0.16	0.18	1.09	0.61	0.98	0.59	0.53	0.58
TRINITY_DN101022_c0_g1	0	0	0.06	0	0.11	0.06	0.06	0	0	0	0.21	0
TRINITY_DN101028_c0_g1	0	0.27	0.25	0	0	0	0	0.13	0	0	0	0
TRINITY_DN10102_c0_g2	0.63	0.49	0.61	0.75	0.56	0.26	1.13	0.5	0.58	0.69	0.61	0.49
TRINITY_DN10103_c0_g1	0.61	0.42	0.34	0.46	0.64	0.26	0.96	0.51	0.56	0.91	0.31	0.46
TRINITY_DN10104_c0_g1	0	0	0	0	0	0.17	0.36	0	0	0	0.82	0.73
TRINITY_DN10104_c0_g2	2.93	2.66	2.75	3.43	2.55	2.07	2.75	3.54	2.64	3.97	1.38	2.92
TRINITY_DN10104_c1_g1	0.44	0.44	0.18	0.39	0.09	0.15	1.1	0.18	0.55	0.1	0.18	0.24
TRINITY_DN10104_c2_g1	0.65	0.35	0.44	1.28	0.44	0.28	0.61	0.48	0.23	0.6	0.43	1
TRINITY_DN10104_c3_g1	0	0.25	0	0	0	0	0.12	0.36	0	0	0	0
TRINITY_DN101051_c0_g1	0	0	0	0	0	0.09	0.09	0	0.11	0	0	0
TRINITY_DN101052_c0_g1	0	0	0	0.09	0.08	0	0.1	0.1	0	0.22	0	0
TRINITY_DN10105_c0_g1	0	0.19	0	0.51	0	0.13	0	0.05	0	0	0.05	0.16
TRINITY_DN101065_c0_g1	0	0	0	0.07	0	0	0	0	0	0.09	0.09	0
TRINITY_DN101066_c0_g1	0	0.14	0.13	0.36	0.11	0.13	0	0.13	0	0	0	0
TRINITY_DN10106_c0_g1	1.7	1.82	0.76	1.31	0.58	0.91	2.02	1.28	3.4	1.93	0.78	1.19
TRINITY_DN101070_c0_g1	0	0	0.11	0.1	0	0	0	0	0	0	0.12	0
TRINITY_DN101075_c0_g1	0	0	0.15	0	0.13	0	0	0.15	0	0	0	0
TRINITY_DN10107_c0_g1	13.81	24.74	11.77	9.77	9.49	8.63	14.41	18.03	13.32	15.65	9.71	14.12
TRINITY_DN101084_c0_g1	0	0	0.11	0.11	0.05	0	0	0.17	0.06	0	0	0
TRINITY_DN101087_c0_g1	0	0	0	0.05	0	0	0.05	0.16	0.12	0	0	0
TRINITY_DN10108_c0_g1	0.43	0.24	0.54	0.39	0.36	0.63	0.95	0.65	0.94	0.79	0.6	0.28
TRINITY_DN10108_c0_g2	1.04	0.53	0.82	1.14	2.25	1.18	3.35	2.82	2.49	1.11	0.58	0.6
TRINITY_DN10108_c1_g1	0.97	0.98	0.86	1.8	0.63	1.98	0.46	0.6	1.38	1.61	1.03	0.98
TRINITY_DN10109_c0_g1	0.23	0.39	0.18	0.05	0.27	0.05	0.16	0.16	0.3	0.69	0.41	0.09
TRINITY_DN1010_c0_g1	4.87	4.42	5.61	6.63	3.92	5.64	7.32	6.24	7.56	6.25	5	5.28
TRINITY_DN101104_c0_g1	0	0.14	0	0	0	0	0.14	0	0	0	0.15	0
TRINITY_DN101107_c0_g1	0	0	0	0	0.07	0	0.24	0	0	0	0.09	0
TRINITY_DN101109_c0_g1	0	0	0	0	0.06	0.13	0	0	0.08	0	0	0
TRINITY_DN10110_c0_g1	0	0.4	0	0.12	0	0.28	0	2.32	0	0	0	0
TRINITY_DN10110_c0_g2	0.26	0	0.42	0	0	0.08	0.85	0.4	0	0.25	0.17	0
TRINITY_DN10110_c0_g3	0.09	0	0.16	0.22	0.07	0.1	0.72	0	0.09	0.09	0	0
TRINITY_DN10110_c0_g4	0.53	0.49	0.33	0.3	0.39	0.15	0.71	0.42	1.16	0.41	0.6	0.26
TRINITY_DN10110_c0_g5	0.22	0	0.2	0.05	0.26	0.25	0.46	0	0.29	0.06	0.11	0
TRINITY_DN101111_c0_g1	0	0	0	0.28	0	0.15	0	0.16	0.18	0	0	0
TRINITY_DN101120_c0_g1	0	0.07	0.06	0.19	0.08	0.25	0.07	0.07	0	0.28	0.25	0.11
TRINITY_DN101126_c0_g1	0	0.37	0.12	0.11	0.1	0	0.59	0	0.14	0	0	0
TRINITY_DN101127_c0_g1	0	0	0	0	0.08	0	0.09	0.27	0	0.1	0	0
TRINITY_DN101135_c0_g1	0	0	0	0.08	0.07	0	0	0.34	0.1	0.09	0	0
TRINITY_DN10113_c1_g1	0.47	0	0	0	0.25	0.41	0	1.1	0	0.57	0	0
TRINITY_DN101141_c0_g1	0	0	0	0	0.35	0	0	0.14	0	0.16	0	0
TRINITY_DN101142_c0_g1	0	0.03	0.06	0.06	0.05	0.03	0.1	0	0	0.24	0.14	0.11
TRINITY_DN101143_c0_g1	0	0	0.84	0.19	0	0.2	0	0	0	0	0	0
TRINITY_DN10114_c0_g1	0.43	0.22	0.34	0.62	0.27	0.79	2.84	0.93	0.28	0.24	0.22	0.28
TRINITY_DN101150_c0_g1	0	0	0	0	0	0.06	0.06	0	0.13	0	0.06	0
TRINITY_DN101155_c0_g1	0	0	0	0	0.32	0.77	0.4	0	0	0	0	0.83
TRINITY_DN10115_c0_g1	114.35	86.27	246.79	236.8	66.17	53.86	48.19	46.85	32.68	245.48	143.57	419.81
TRINITY_DN10115_c1_g1	0	0.14	0.13	0	0.35	0	0	0	0.15	0	0	0
TRINITY_DN101161_c0_g1	0.95	0	0	0	0	0	0	0	0.21	0	0	0.35
TRINITY_DN101162_c0_g1	0	0	0	0	0	0	0	0.38	0.43	0	0	0.75
TRINITY_DN101165_c0_g1	0	0	0	0	0.24	0	0.14	0	0.08	0.08	0	0
TRINITY_DN10116_c0_g1	0.39	0.08	1.37	0.15	0.12	0.75	0.07	3.63	0.38	9.5	0.44	4.17
TRINITY_DN101174_c0_g1	0	0	0.09	0	0.15	0	0	0.09	0.1	0.4	0	0.16
TRINITY_DN101176_c0_g1	0.22	0	0	0	0	0	0	0	0	0	0.24	0.4
TRINITY_DN10117_c0_g1	0.5	0.37	0.2	0.03	0.22	0.09	0.94	0.63	0.74	0.29	0.09	0.05
TRINITY_DN10117_c0_g2	0.33	0.26	0.24	0.29	0.13	0.05	0.84	0.08	0.28	0.34	0.06	0.27
TRINITY_DN101180_c0_g1	0.16	0.16	0	0	0	0.15	0	0.16	0.71	0	0.35	0.29
TRINITY_DN101189_c0_g1	0	0	0	0	0.06	0.04	0	0	0	0.12	0	0
TRINITY_DN10118_c0_g1	2.95	2.49	1.69	2.67	1.69	1.63	5.14	2.72	4.99	2.66	2.11	2.48
TRINITY_DN10118_c1_g1	35.41	22.31	35.83	110.31	217.93	141.36	168.65	198.46	153.49	12.25	67.27	51.97
TRINITY_DN101196_c0_g1	0	0	0	0	0	0	0	0.12	0.14	0	0.13	0
TRINITY_DN101197_c0_g1	0.08	0	0.15	0	0	0.08	0.08	0.16	0	0.09	0	0.14
TRINITY_DN10119_c0_g1	0.23	0.43	0.07	0.38	0.1	0.18	0.51	0.08	0.44	0.11	0.16	0.12
TRINITY_DN10119_c0_g2	0	0	0	0.05	0.09	0	0.1	0.1	0.35	0.16	0	0
TRINITY_DN1011_c0_g1	17.81	7.96	8.7	12.04	11.04	9.39	25.09	15.05	27.1	8.92	7.79	8.11
TRINITY_DN101200_c0_g1	0	0	0	0.1	0.29	0	0.23	0	0	0	0	0
TRINITY_DN101202_c0_g1	0.21	0	0	0	0	0	0	0	0.24	0.49	0	0
TRINITY_DN101206_c0_g1	0.22	0.21	0	0	0	0.06	0.2	0.07	0.08	0.15	0	0.6
TRINITY_DN101207_c0_g1	0	0	0	0.1	0	0	0.16	0	0.19	0	0	0
TRINITY_DN10120_c0_g1	0	0	0	0	0.88	0.33	0.74	0.71	0	0.44	0	0
TRINITY_DN101216_c0_g1	0	0.4	0	0.33	0	0	0	0	0	0.47	0	0
TRINITY_DN101219_c0_g1	0	0	0	0.97	0.58	0	0	0	0	0	0.42	0
TRINITY_DN10121_c0_g1	64.8	142.78	27.83	23.97	48.96	2.76	127.03	74.7	19.87	86.01	20.39	50.99
TRINITY_DN101221_c0_g1	0.03	0	0.03	0.06	0.13	0	0.09	0.09	0.18	0	0	0
TRINITY_DN101223_c0_g1	1.18	0.32	0.1	0.28	0.35	0	0.1	0	0.35	0.46	0	0.37
TRINITY_DN101225_c0_g1	0	0	0	0.11	0	0	0.24	0	0.14	0	0	0
TRINITY_DN101226_c0_g1	0.61	0	0	0	0	0.11	0.12	0	0	0	0.13	0
TRINITY_DN101231_c0_g1	0	0.09	0	0	0	0.09	0	0.06	0	0.13	0	0
TRINITY_DN101236_c0_g1	0	0.23	0	0.2	0	0	0	0.22	0	0	0	0
TRINITY_DN10123_c0_g1	0.51	0	0	0	0	0	0	0.1	1.15	0.29	0	0.33
TRINITY_DN101240_c0_g1	0.07	0.06	0	0.03	0	0.09	0	0.06	0.03	0.1	0.03	0.05
TRINITY_DN101242_c0_g1	0	0	0	0	0	0	0.08	0.08	0.18	0.09	0	0
TRINITY_DN10124_c0_g2	0	0.38	0	0.11	0	0	0	0.12	0	0	0	0
TRINITY_DN101250_c0_g1	0	0	0.09	0	0.08	0	0	0.09	0	0	0	0
TRINITY_DN101251_c0_g1	0	0	0	0	0	0.04	0	0.05	0	0.15	0.05	0.08
TRINITY_DN101259_c0_g1	0	0	0	0.18	0.17	0	0	0	0	0	0	0.38
TRINITY_DN10125_c0_g1	1.23	0.03	0.03	0.16	0.1	0.03	0.03	0	0.03	1.27	0	0.05
TRINITY_DN101261_c0_g1	0.26	0	0	0	0	0	0.25	0	0.29	0	0	0
TRINITY_DN101269_c0_g1	0.1	0	0.39	0	0	0	0.1	0	0	0	0	0
TRINITY_DN10126_c0_g1	1.86	1.58	1.23	1.09	0.8	1	2.52	0.82	2.39	2.24	0.97	2.13
TRINITY_DN101274_c0_g1	0	0	0	0.16	0.43	0	0	0	0	0.2	0	0
TRINITY_DN101276_c0_g1	0	0.11	0	0	0	0	0.11	0.22	0.06	0	0.06	0
TRINITY_DN10127_c0_g1	0	0.22	0	0.1	0	0	0	0	0.12	0	0	0
TRINITY_DN10127_c0_g2	0.37	0	0.26	0.58	0.06	0	0.66	0.03	0	0.27	0.48	0.17
TRINITY_DN101282_c0_g1	0	0	0.06	0	0	0.06	0	0	0	0.07	0.07	0
TRINITY_DN101287_c0_g1	0.06	0	0.05	0	0	0	0	0	0	0.18	0	0
TRINITY_DN101288_c0_g1	0	0	0.03	0.08	0	0.18	0.32	0	0.12	0.06	0.15	0
TRINITY_DN10128_c0_g1	0.6	0.8	0.68	0.67	0.59	0.63	1.06	0.62	1.45	0.5	0.42	0.18
TRINITY_DN10129_c0_g1	2.22	2.43	1.88	2.11	1.7	1.75	2.09	2.26	2.66	2.17	1.3	1.7
TRINITY_DN1012_c0_g1	1.16	0.56	0.65	0.87	0.55	0.41	1.26	0.73	0.97	0.71	0.57	0.51
TRINITY_DN1012_c0_g2	0.67	0	0	0.1	0.09	0	0.11	0	0.36	0.6	0.24	0
TRINITY_DN101306_c0_g1	0	0	0	0	0	0	0	0.14	0.05	0	0	0.08
TRINITY_DN10130_c0_g1	0.44	0	0	1.52	1.01	0	0.43	0	0.5	1.1	0	0
TRINITY_DN101312_c0_g1	0.04	0	0	0	0	0.03	0.04	0.07	0.04	0	0.04	0
TRINITY_DN101319_c0_g1	0.31	0.1	0.19	0	0	0	0	0.1	0	0	0	0.18
TRINITY_DN10131_c0_g1	0	0	0	0	0	0.85	0.66	0	0.25	0.54	0.25	0
TRINITY_DN101324_c0_g1	0	0	0	0.05	0	0.05	0.05	0	0.12	0	0	0
TRINITY_DN101328_c0_g1	0	0	0	0.21	0	0.22	0	0	0	0.26	0	0
TRINITY_DN10132_c0_g1	0.19	0	0.08	0.37	0	0.18	0.49	0.32	0	0.04	0	0
TRINITY_DN101336_c0_g1	0	0.15	0	0	0	0.07	0	0.14	0	0	0	0
TRINITY_DN101338_c0_g1	0	0.15	0	0.13	0.12	0.42	0.14	0	0	0.17	0	0
TRINITY_DN10133_c0_g1	0.37	0.07	0.07	0.19	0.12	0.14	0.45	0.35	0.67	0.19	0.1	0.24
TRINITY_DN10133_c1_g1	0.21	0.66	0.14	0.05	0	0.05	0.24	0.87	0.17	0.05	0.11	0.17
TRINITY_DN10134_c0_g1	0.21	0.12	0	0.04	0.03	0	0.16	0	0.19	0.14	0.03	0.13
TRINITY_DN10134_c0_g2	0.09	0	0	0.07	0	0.04	0.04	0	0.04	0.04	0	0.07
TRINITY_DN10134_c0_g3	0.04	0.14	0.07	0.13	0.12	0.17	0.17	0	0.08	0.15	0.08	0
TRINITY_DN101350_c0_g1	0	0	0	0.25	0	0	0.09	0.09	0	0	0.2	0
TRINITY_DN10135_c0_g1	0.43	0.1	0.11	0.31	0.17	0.05	0.16	0.16	0.26	0.1	0.38	0
TRINITY_DN101360_c0_g1	0.11	0	0.29	0.09	0	0.05	0.39	0.05	0	0	0	0
TRINITY_DN101361_c0_g1	0.32	0	0.07	0.07	0.06	0.29	0.3	0.07	0.09	0.08	0.08	0
TRINITY_DN101364_c0_g1	0	0.18	0	0	0	0.16	0	0	0	0	0	0.32
TRINITY_DN10136_c0_g1	17.4	12.92	12.25	15.45	12.39	12.96	23.47	15.7	22.37	13.83	8.75	13.28
TRINITY_DN101376_c0_g1	0	0	0.15	0	0	0	0	0.08	0	0	0	0.14
TRINITY_DN101379_c0_g1	0	0	0	0	0	0	0.1	0.21	0.24	0	0	0
TRINITY_DN10137_c0_g1	0.28	0.27	0.04	0	0.09	0.46	0.22	0.04	0.17	0.23	0.08	0.13
TRINITY_DN101382_c0_g1	0.16	0.04	0	0	0	0	0	0.18	0.08	0.11	0	0
TRINITY_DN101384_c0_g1	0	0.39	0	0	0	0	1.44	0	0	0.46	0	0
TRINITY_DN101385_c0_g1	0	0	0	1.03	0	0.22	0	0	0.26	0	0	0
TRINITY_DN10138_c0_g1	2.82	0.64	1.25	1.86	0.58	0.63	2.24	0.73	0.82	1.8	0.83	1.27
TRINITY_DN101393_c0_g1	0	0	0	0	0	0	0.43	0	0.1	0	0.09	0
TRINITY_DN101398_c0_g1	0	0.05	0.09	0	0	0.27	0.28	0	0	0.25	0.15	0
TRINITY_DN10139_c0_g1	1.56	1	1.04	1.85	1.46	0.89	2.09	1.05	2.61	1.18	0.85	1.09
TRINITY_DN1013_c0_g1	1.34	0.53	0.55	0.69	0.64	0.39	0.97	0.72	1.11	0.67	0.27	0.23
TRINITY_DN101405_c0_g1	0.06	0	0	0	0	0	0.11	0	0.18	0	0	0
TRINITY_DN10140_c0_g1	7.7	6.79	4.36	4.94	4.08	3.96	12.68	7.7	15.14	3.63	3.26	5.2
TRINITY_DN101410_c0_g1	0.05	0	0.04	0.04	0	0	0	0	0.1	0.09	0.14	0.08
TRINITY_DN101414_c0_g1	0	0	0	0	0	0.15	0	0	0	0.37	0	0.6
TRINITY_DN10141_c0_g1	9.34	11.19	7.01	7.99	5.07	7.47	11.87	9.65	9.55	7.06	5.05	8.14
TRINITY_DN101427_c0_g1	0.3	0	0	0	0	0	0.14	0.14	0.65	0	0	0
TRINITY_DN10142_c0_g1	0.07	0	0	0.64	0	0	0	0.52	0	0.34	0	0
TRINITY_DN10142_c0_g2	0.18	0.06	0.12	0.16	0.13	0.08	0.07	0.1	0.06	0.14	0.06	0.05
TRINITY_DN101434_c0_g1	0	0.54	0	0	0	0.92	0	0.5	0	0	0.57	0
TRINITY_DN10143_c0_g1	0.02	0.07	0.13	0.11	0.06	0.02	0.07	0.13	0.08	0.12	0.15	0.39
TRINITY_DN10143_c0_g2	1.85	0.6	1.5	2.13	1.1	1.4	1.56	0.99	1.59	1.39	1.12	1.34
TRINITY_DN10143_c0_g3	0	0.23	0	0.2	0.42	0.54	0	0.89	0	0.3	0.08	0
TRINITY_DN10143_c1_g1	0.19	0.07	0.01	0.19	0.09	0.14	0.35	0.1	0.26	0.06	0.05	0.12
TRINITY_DN10143_c1_g2	2.21	0	0	0.18	0	0	0.37	0	0.12	0	0	0
TRINITY_DN10143_c2_g1	0	0.04	0.16	0	0.03	0	0.08	0.08	0.13	0.21	0	0
TRINITY_DN101449_c0_g1	0.36	0	0	0.32	0	0	0	0	0	0	0	0.72
TRINITY_DN10144_c0_g3	0.21	0	0.31	1.37	0.63	0	0.85	0.24	0.58	0.56	0.68	0.56
TRINITY_DN101454_c0_g1	0	0.13	0	0.11	0	0.24	0	0	0.29	0	0.42	0
TRINITY_DN101459_c0_g1	0.08	0	0.08	0	0	0	0.16	0.16	0.09	0.09	0	0
TRINITY_DN10145_c0_g1	20.43	18.75	13.53	13.61	9.69	11.07	26.5	22.98	25.16	15.16	9.23	13.76
TRINITY_DN10145_c0_g2	0.47	1.23	0	0	0.39	0	2.39	0	0	0.1	0.08	0.6
TRINITY_DN10145_c1_g1	0.11	0	0.09	0	0.08	0.16	0	0.33	0	0.1	0.27	0.4
TRINITY_DN101465_c0_g1	0	0	0	0	0.16	0	0	0.19	0.22	0	0	0
TRINITY_DN10146_c0_g1	0.19	0.2	0.16	0.21	0.15	0.14	0.41	0.39	0.42	0.15	0.1	0.15
TRINITY_DN101472_c0_g1	0	0	0	0	0	0	0.07	0.08	0.09	0	0	0
TRINITY_DN101474_c0_g1	0	0	0	0	0	0	0	0.15	0	0.35	0.17	0
TRINITY_DN101475_c0_g1	0	0.15	0	0.26	0	0	0	0	0	0.17	0	0
TRINITY_DN101476_c0_g1	0	0	0	0.47	0	0	0	0.08	0	0	0.19	0
TRINITY_DN101479_c0_g1	0	0	0.1	0	0.08	0	0	0	0.11	0.33	0	0
TRINITY_DN10147_c0_g1	0.75	0.22	0.42	0.66	0.53	0.26	0.76	0.73	0.98	0.46	0.46	0.27
TRINITY_DN10148_c0_g1	0.28	0.13	0.28	0.28	0.06	0.07	0.66	0.25	1.32	0.13	0.47	0.03
TRINITY_DN10148_c2_g1	1.24	0.89	0.41	0	0	0	0	0	0	0	0	0
TRINITY_DN10148_c3_g1	0	0	0	0	0	0	0	0.24	0	0.09	0	0.15
TRINITY_DN101491_c0_g1	0	0	0.08	0	0.07	0	0	0.64	0.09	0	0	0
TRINITY_DN10149_c0_g1	5.34	2.93	1.42	7.5	6.68	13.67	45.4	9.76	37.14	4.78	3.75	1.75
TRINITY_DN10149_c1_g1	0.67	0.13	0.09	0.23	0.35	0.15	0.72	0.03	0.67	0.36	0.1	0.27
TRINITY_DN10149_c1_g2	0	0	0	0.06	0	0	0.12	0	0	0	0.3	0
TRINITY_DN1014_c0_g1	0.74	0.43	0.58	1.01	0.52	0.32	0.67	0.43	0.44	0.49	0.93	0.44
TRINITY_DN10150_c0_g1	0.04	0	0.47	0.46	0.02	0.27	0.02	0.02	0	0.04	0.06	0.03
TRINITY_DN101510_c0_g1	0	0.22	0.21	0	0	0	0	0.21	0	0	0	0
TRINITY_DN101514_c0_g1	0	0	0	0	0	0.34	0.35	0	0	0.7	0	0
TRINITY_DN101519_c0_g1	0	0.85	0	0.38	0	0	0.2	0	0	0	0.11	0.19
TRINITY_DN10151_c0_g1	0.19	0.27	0.39	0	0	0.03	0	0.1	0	0.14	0.07	0.08
TRINITY_DN10151_c0_g2	0.28	0	0.06	0	0	0	0	0	0	0.21	0	0.35
TRINITY_DN101523_c0_g1	0.27	0	0.51	0.23	0	0	0	0	0	0	0	0
TRINITY_DN10152_c0_g1	0.26	0.25	0.15	0.21	0.2	0.34	0.37	0.34	0.43	0.17	0.18	0.14
TRINITY_DN10152_c0_g2	1.03	0.62	0.42	0.72	0.38	0.33	0.88	0.57	0.93	0.73	0.37	0.46
TRINITY_DN101532_c0_g1	0.11	0	0	0	0	0	0	0	0.12	0	0.23	0
TRINITY_DN10153_c0_g1	0.3	0.07	0.33	0.16	0.06	0.06	0.37	0.22	0.43	0.26	0.14	0
TRINITY_DN101541_c0_g1	0.09	0.18	0	0	0	0.04	0.04	0.09	0	0	0	0
TRINITY_DN101544_c0_g1	0	0	0	0	0.2	0	0	0	0.27	0	0	0.45
TRINITY_DN101545_c0_g1	0	0	0.24	0.43	0	0	0	0	0	0	0	1.43
TRINITY_DN101546_c0_g1	0.03	0	0.06	0.06	0.15	0	0.12	0	0.2	0.03	0	0
TRINITY_DN101549_c0_g1	0.32	0	0	0	0	0.3	0	0	0	0	0.36	1.23
TRINITY_DN10154_c0_g1	5.16	4.09	2.47	0.97	0.62	1.53	7.36	5.86	8.37	2.82	0.7	2.93
TRINITY_DN10154_c0_g2	0.09	0.23	0.11	0.21	0.51	0	2	0.11	0	0.15	0.12	0
TRINITY_DN10154_c1_g1	0	0.27	0.04	0	0	0.21	0.04	0	0	0	0	0
TRINITY_DN101553_c0_g1	0	0	0.05	0	0	0.14	0	0.15	0	0.11	0.05	0.09
TRINITY_DN10155_c0_g1	0.57	0.33	0.41	0.55	0.32	0.18	0.97	0.59	0.4	0.7	0.31	0.39
TRINITY_DN10156_c0_g1	0.41	0.22	0.3	0.49	0.27	0.35	0.66	0.78	0.58	0.48	0.15	0.42
TRINITY_DN101573_c0_g1	0	0.1	0	0	0.09	0.1	0.2	0.1	0	0	0	0
TRINITY_DN10157_c0_g1	0.8	0	0.08	0.53	0.37	0.11	0.5	0.06	0.05	0.4	0.06	0.65
TRINITY_DN101586_c0_g1	0	0	0	0.14	0.26	0.15	0.08	0.15	0	0.5	0	0
TRINITY_DN101589_c0_g1	0	0	0	0	0.06	0	0.28	0.07	0.12	0.04	0	0
TRINITY_DN10158_c0_g1	0	0	0	0	0	0.91	0.47	0	2.23	0	0	0
TRINITY_DN10158_c0_g2	0.31	0	0	0	0.04	0.05	0.09	0.14	0	0.25	0.21	0
TRINITY_DN10158_c1_g1	0	0.04	0.13	0	0	0	0.41	0	0.18	0	0	0.35
TRINITY_DN10158_c2_g1	0.3	0	0	0	0	0	0	1.5	0	0.36	0	0
TRINITY_DN10158_c3_g1	0.04	0	0	0	0.09	0.03	0	1.66	0.19	0	0.19	0.3
TRINITY_DN10158_c3_g2	0.22	0.22	0.1	0	0	0.2	0	0	0.6	0	0.58	0
TRINITY_DN101595_c0_g1	0.08	0	0	0	0	0.07	0	0	0.48	0	0	0
TRINITY_DN10159_c0_g1	2.65	0.76	0.59	0.49	0.71	0.5	1.98	0.9	1.22	1.46	1.06	0.87
TRINITY_DN1015_c0_g1	8.08	5.03	9.1	12.01	8.1	12.61	8.78	10.8	9.67	7.72	8.52	8.62
TRINITY_DN101611_c0_g1	0	0	0	0	0	0	0.52	0	0.3	0.32	0	0.51
TRINITY_DN101618_c0_g1	0.26	0.53	0	0	0.63	0.24	0.5	0.25	0.29	0	0	0
TRINITY_DN10161_c0_g1	0.38	0.27	0.22	0.67	0.56	0.35	1.61	0.63	1.86	0.66	0.18	0.3
TRINITY_DN10162_c0_g1	0	0	0.26	0.58	0	0	0	0	0	0.41	0.18	0.51
TRINITY_DN101630_c0_g1	0.12	0	0	0.1	0	0	0.22	0	0	0	0	0
TRINITY_DN101637_c0_g1	0	0	0	0	0.18	0	0	0.22	0	0	0.25	0
TRINITY_DN101638_c0_g1	0	0	0	0.14	0	0	0	0.15	0.18	0	0	0
TRINITY_DN10163_c0_g1	0	0	0	0	0	0	0.21	0.46	0.24	0.04	0	0
TRINITY_DN101642_c0_g1	0.13	0	0.12	0	0	0	0	0	0	0.14	0	0
TRINITY_DN101649_c0_g1	0	0	0.42	0	0.08	0	0.18	0	0	0	0.1	0.32
TRINITY_DN10164_c0_g1	0.28	0.05	0	0	0.34	0.05	0	0.15	0	0	0	0.09
TRINITY_DN10164_c0_g2	0.08	0	0	0	0.12	0	0.21	0.43	0.24	0.89	0	1.42
TRINITY_DN101650_c0_g1	0	0	0	0	0	0	0.32	0	0	0	0.18	0.3
TRINITY_DN101653_c0_g1	0	0	0	0.33	0	0.48	0.07	0	0.16	0	0	0
TRINITY_DN101655_c0_g1	0	0	0	0	0.32	0	0.37	0	0	0.22	0	0
TRINITY_DN101657_c0_g1	0	0	0	0.13	0.24	0	0	0	0.16	0.16	0	0
TRINITY_DN10165_c0_g1	0	0	0.06	0	0.12	0	0.14	0.36	0.15	0.06	0	0.36
TRINITY_DN101663_c0_g1	0	0	0.12	0	0.11	0	0	0.12	0	0	0	0.46
TRINITY_DN101665_c0_g1	0	0	0.26	0	0	0	0	0.13	0	0.31	0	0
TRINITY_DN101666_c0_g1	0	0	0	0.44	0	0	0.99	0.52	0	0	0	0
TRINITY_DN101667_c0_g1	0.12	0	0	0	0	0	0.11	0	0	0	0.13	0
TRINITY_DN101669_c0_g1	0	0	0	0	0	0.35	0.36	0.38	0	0	0	0
TRINITY_DN10166_c0_g1	0.26	0.2	0.04	0.15	0.05	0.23	0.31	0.38	0.09	0.42	0.05	0.14
TRINITY_DN101671_c0_g1	0.19	0	0	0	0	0.35	0	0	0	0.22	0	0.35
TRINITY_DN101674_c0_g1	0	0.58	0	0	0	0	0.52	0	0	0.68	0	0
TRINITY_DN101675_c0_g1	0	0.11	0	0.1	0	0.1	0	0	0	0.24	0	0
TRINITY_DN10167_c0_g1	0	0	0	0.07	0.06	0.03	0.13	0	0.44	0.21	0	0.24
TRINITY_DN101695_c0_g1	0	0.05	0	0	0.08	0.13	0	0.14	0.05	0	0	0
TRINITY_DN101696_c0_g1	0.07	0	0.12	0.18	0	0	0	0	0	0	0	0.34
TRINITY_DN10169_c0_g1	0.64	0.47	0.3	0.63	0.28	0.68	0.27	0.15	0.9	0.77	0.69	0.05
TRINITY_DN1016_c0_g1	15.95	20.62	6.88	3.81	2.12	2.64	11.26	19.2	38.1	17.89	4.11	12.27
TRINITY_DN10170_c0_g1	1.57	1.03	0.85	0.87	0.8	0.62	1.97	1.21	1.56	1.41	0.95	0.95
TRINITY_DN10170_c0_g2	0.2	0.75	0	0.17	0.08	0.04	0	0.05	0.21	0	0	0
TRINITY_DN10170_c0_g3	0.03	0.1	0.03	0.21	0.05	0.18	0.59	0.06	0.04	0	0.07	0.05
TRINITY_DN101711_c0_g1	0	0	0	0.1	0	0	0	0.33	0.12	0.12	0	0
TRINITY_DN101713_c0_g1	0	0	0.09	0	0	0	0	0.09	0	0.19	0	0
TRINITY_DN101714_c0_g1	0	0	0.12	0	0	0.35	0	0	0	0.14	0.14	0.45
TRINITY_DN101719_c0_g1	0	0	0	0.05	0.05	0.06	0.17	0.06	0	0.13	0	0
TRINITY_DN10171_c0_g1	2092.53	936.54	452.55	294.8	95.11	52.49	568.03	72.97	266.34	505.61	93.4	411.41
TRINITY_DN101722_c0_g1	0	0	0	0	0	0	0	0.11	0	0.12	0	0.59
TRINITY_DN101728_c0_g1	0	0	0	0	0	0	0.24	0.25	0.28	0.3	0	0
TRINITY_DN10172_c0_g1	0.98	0	1.93	1.08	0	0.76	0.47	11.19	0.36	19.78	2.28	17.29
TRINITY_DN101730_c0_g1	0	0	0	0	0.22	0	0.27	0.27	0	0.33	0	0
TRINITY_DN101733_c0_g1	0	0	0	0.47	0	0.25	0.26	0	0.6	0	0.3	0
TRINITY_DN10173_c0_g1	0.19	0.02	0	0	0.64	0.12	0	0.36	0	0	0.1	0.04
TRINITY_DN101740_c0_g1	0	0	0	0.63	0	0	0	0.12	0	0	0.26	0.21
TRINITY_DN101748_c0_g1	0	0	0.13	0.12	0	0	0	0	0	0	0	0.24
TRINITY_DN10174_c0_g1	1.22	1.22	0.6	0.53	0.3	0.54	0.79	0.95	1.05	1.07	0.64	0.83
TRINITY_DN101758_c0_g1	0	0	0	0.6	0.19	0	0.22	0.45	0.26	0	0	0
TRINITY_DN10175_c0_g1	0.83	0.09	0.37	0.2	0.13	0.28	0.25	0.09	0.12	0.41	0.17	0.46
TRINITY_DN101763_c0_g1	0	0.03	0.08	0.13	0	0.05	0.03	0	0	0.11	0.06	0.09
TRINITY_DN101767_c0_g1	0	0	0	0	0	0	0.22	0	0	0.08	0.12	0
TRINITY_DN10176_c0_g1	0	0	1.89	0	0	1.08	0	0	0	0.48	0.44	0.96
TRINITY_DN101771_c0_g1	0.29	0	0	0	0	0.54	0	0	0.33	0	0	0
TRINITY_DN101773_c0_g1	0	0	0	0.36	0	0	0	0.2	0.46	0	0	0
TRINITY_DN101776_c0_g1	0	0	0	0	0	0	0.17	0.17	0	0.2	0	0
TRINITY_DN101777_c0_g1	0	0	0.14	0	0	0	0	0.15	0	0.34	0	0
TRINITY_DN10177_c0_g1	0.22	0.43	0.2	0	0	0.13	0.41	0.21	0.16	0.22	0.15	0.12
TRINITY_DN101781_c0_g1	0.28	0	0	0	0	0	0.27	0	0.31	0.33	0	0
TRINITY_DN101785_c0_g1	0.2	0.12	0.07	0.17	0.07	0.02	0.16	0.22	0.18	0.26	0.15	0.16
TRINITY_DN10179_c0_g1	0.6	2.4	0.75	3.47	1.37	1.68	0.66	0.36	0.48	0.94	5.86	1.03
TRINITY_DN1017_c0_g1	2.7	4.16	1.06	1	0.87	1.81	4.02	3.96	4.2	1.28	0.45	2.07
TRINITY_DN1017_c0_g2	0.16	0.7	0.16	0.42	0.34	0.15	0.32	0.96	0.27	0.09	0.08	0
TRINITY_DN101800_c0_g1	0	0.15	0	0	0	0	0.29	0.44	0.17	0.51	0	0
TRINITY_DN101802_c0_g1	0.29	0	0	0.51	0	0	0	0.29	0	0	0	0
TRINITY_DN10180_c0_g1	2.18	1.77	1.14	0.91	0.79	0.61	2.27	2.11	2.27	0.9	1.06	1.03
TRINITY_DN10181_c0_g1	1.16	0.56	0	0.41	0	0	0	2.03	0	0.33	0	0
TRINITY_DN10182_c0_g1	15.14	7.98	10.1	13.05	9.4	8.12	15.72	10.86	10.23	11.33	8.95	8.29
TRINITY_DN101830_c0_g1	0	0	0.06	0.17	0	0	0	0.06	0.14	0	0	0.11
TRINITY_DN101834_c0_g1	0	0	0	0	0.23	0	0.27	0	0	0	0	1.06
TRINITY_DN101841_c0_g1	0	0.19	0	0	0	0	0	0.09	0.11	0	0.1	0
TRINITY_DN10184_c0_g1	1.06	0.33	0.46	0.45	0.5	0.56	0.92	1.75	2.25	0.27	0.44	0.06
TRINITY_DN101853_c0_g1	0.06	0	0	0.05	0.04	0	0.21	0.05	0.12	0	0	0
TRINITY_DN10185_c0_g1	4.94	3.54	2.58	3.03	1.8	1.73	3.92	2.95	3.65	3.13	2.33	3.55
TRINITY_DN10186_c0_g1	0.63	0.07	0	0.47	0.57	0.36	0.35	0.61	0	0.24	0.22	0.24
TRINITY_DN101871_c0_g1	0	0	0	0	0	0.08	0.17	0	0.1	0	0.09	0
TRINITY_DN101876_c0_g1	0.23	0	0	0	0	0	0	0.11	0.3	0	0	0
TRINITY_DN101879_c0_g1	0.28	0	0	0	0	0	0.58	0.55	0	0	0	0
TRINITY_DN10187_c0_g1	1.46	0.99	0.5	0.68	0.33	0.39	1.29	1.49	1.7	0.78	0.29	0.95
TRINITY_DN101882_c0_g1	0	0	0.09	0.17	0	0	0	0	0.21	0	0	0
TRINITY_DN101883_c0_g1	0	0.08	0	0	0	0.07	0.08	0.08	0	0.17	0	0
TRINITY_DN101889_c0_g1	0	0	0	0.22	0.2	0.15	0	0	0.62	0	0	0
TRINITY_DN10188_c0_g1	0.26	0.18	0.68	0.87	0.34	0.39	0.81	0.57	0.65	0.36	0.3	0.48
TRINITY_DN101891_c0_g1	0	0.26	0	0	0	0	0	0.13	0.14	0.21	0	0
TRINITY_DN101894_c0_g1	0	0	0.03	0	0	0	0	0.33	0	0	0.16	0
TRINITY_DN101897_c0_g1	0	0.21	0	0	0	0	0.4	0	0	0.24	0	0
TRINITY_DN10189_c0_g1	0.14	0.09	0.09	0.08	0.12	0.1	0.25	0.15	0.25	0.18	0.03	0.15
TRINITY_DN1018_c0_g1	3.49	8.03	2.59	1.26	3.17	1.54	1.09	5.7	5.82	5.69	3.52	2.25
TRINITY_DN101903_c0_g1	0.37	0	0	0.33	0	0	0	0	0.43	0	0	0
TRINITY_DN101904_c0_g1	0	0	0	0.1	0	0	0.11	0	0.06	0	0	0
TRINITY_DN10190_c0_g1	4.69	3.28	3.98	3.27	2.4	2.5	2.45	3.45	4.51	3.68	1.6	2.52
TRINITY_DN101914_c0_g1	0	0	0.08	0.07	0.07	0.22	0	0.08	0.09	0.25	0	0.14
TRINITY_DN101919_c0_g1	0	0.14	0	0.19	0.06	0	0	0	0.16	0	0	0.25
TRINITY_DN10191_c0_g1	0.09	0.54	0.52	0.03	0	0.02	0.3	0.04	0.08	0.03	0.08	0.11
TRINITY_DN101922_c0_g1	0	0.21	0	0	0.17	0	0	0	0.46	0	0	0
TRINITY_DN101924_c0_g1	0	0	0	0	0	0.07	0.14	0	0	0.08	0	0
TRINITY_DN101926_c0_g1	0	0	0	0.08	0.46	0	0.09	0	0	0	0.2	0
TRINITY_DN101929_c0_g1	0.4	0	0	0.23	0	0	0	0.25	0	0	0	0
TRINITY_DN10192_c0_g1	2.7	2.22	1.15	1.45	1.45	1.29	2.41	2.1	2.21	1.93	0.79	1.85
TRINITY_DN101934_c0_g1	0.1	0	0	0	0	0	0	0.28	0.11	0	0.1	0
TRINITY_DN101935_c0_g1	0	0.17	0.11	0.21	0.05	0.05	0.33	0.11	0.51	0.12	0.18	0.1
TRINITY_DN10194_c0_g1	0.16	0.15	0.05	0.18	0	0.14	0.05	0.05	0.06	0.05	0.05	0.09
TRINITY_DN101951_c0_g1	0.35	0	0	0	0	0.33	0.17	0	0	0	0	0
TRINITY_DN101957_c0_g1	0	0	0.19	0	0	0	0.19	0.19	0	0.23	0	0
TRINITY_DN101959_c0_g1	0	0	0	0	0	0.08	0	0.09	0	0.1	0.1	0
TRINITY_DN10195_c0_g1	0.11	0	0.07	0.07	0.23	0	0	0	0	0.33	0	0.3
TRINITY_DN101962_c0_g1	0	0.04	0.04	0	0	0	0.08	0	0.04	0	0.04	0
TRINITY_DN101966_c0_g1	0	0.1	0	0	0.08	0	0	0	0	0.1	0.1	0
TRINITY_DN10196_c0_g1	0	0	0.07	0.06	0.11	0.1	0.05	0.17	0.02	0.16	0	0
TRINITY_DN101977_c0_g1	0	0	0	0	0.06	0	0.07	0.13	0.22	0.07	0.07	0.24
TRINITY_DN101978_c0_g1	0	0.03	0.26	0.03	0	0.13	0	0	0	0.14	0.11	0.06
TRINITY_DN10197_c0_g1	0.89	0.4	0.79	1.44	0.79	0.77	0.93	0.53	0.81	0.95	0.7	0.69
TRINITY_DN10198_c0_g1	0.3	0	0.2	0	0	0	0.22	1.91	0.55	0.98	0	0.57
TRINITY_DN10198_c0_g2	0	0	1.8	0	0	0	0.9	5.67	0.7	3.96	0.6	1.19
TRINITY_DN101998_c0_g1	0	0	0	0	0	0.07	0.07	0	0	0.08	0	0
TRINITY_DN10199_c0_g1	0.44	0.3	0.29	0.4	0.39	0.15	0.76	0.49	0.37	0.15	0.33	0.22
TRINITY_DN1019_c0_g1	2.44	2.9	1.74	2.64	1.39	1.17	7.78	3.7	5.64	2.36	0.83	1.08
TRINITY_DN101_c0_g1	8.23	5.63	4.16	6.52	3.62	4.89	11.76	6.4	8.31	6.71	4.77	6.35
TRINITY_DN102004_c0_g1	0.77	0.27	0	0	0	0	0	0	0.29	0	0	0
TRINITY_DN102005_c0_g1	0	0	0	0	0	0	0	0	0.53	0.17	0.09	0
TRINITY_DN102007_c0_g1	0	0	0	0	0.21	0.16	0.08	0	0.29	0	0.28	0.15
TRINITY_DN102008_c0_g1	0	0	0.07	0	0.06	0	0	0	0	0.16	0	0
TRINITY_DN102009_c0_g1	0	0	0	0.13	0	0.13	0.14	0	0	0	0	0
TRINITY_DN102011_c0_g1	0	0	0	0	0	0.12	0	0.13	0	0	0.14	0
TRINITY_DN102013_c0_g1	0.27	0	0	0	0	0	0	0	0	0	0.09	0.46
TRINITY_DN102014_c0_g1	0	0	0	0.32	0	0	0	0.07	0.08	0	0	0
TRINITY_DN102015_c0_g1	0	0	0	0.05	0.04	0.15	0.15	0	0.06	0	0	0
TRINITY_DN102016_c0_g1	0	0	0	0.14	0	0	0	0	0	0.18	0.18	0
TRINITY_DN102020_c0_g1	0	0	0	0	0	0	0	0.48	0	0.17	0.17	0
TRINITY_DN102025_c0_g1	0.15	0.31	0	0	0	0	0	0	0	0	0.17	0
TRINITY_DN102027_c0_g1	0.19	0	0.35	0	0	0	0	0.18	0.2	0	0	0
TRINITY_DN10202_c0_g1	0.23	0.1	0.17	0.31	0.3	0.2	0.57	0.22	0.73	0.32	0.45	0.22
TRINITY_DN102030_c0_g1	0	0	0.23	0	0.07	0	0	0	0.18	0	0	0
TRINITY_DN102032_c0_g1	0	0	0.19	0	0.16	0	0	0	0	0	0.11	0
TRINITY_DN102038_c0_g1	0	0	0	0.11	0.21	0	0.12	0	0	0	0	0
TRINITY_DN102039_c0_g1	0.06	0.21	0	0.05	0.09	0	0	0.1	0.18	0	0	0
TRINITY_DN10203_c0_g2	1.18	1.15	0.48	0.67	0.39	0.45	1.3	0.94	1.16	1.24	0.97	0.43
TRINITY_DN10203_c0_g3	0.1	0.09	0.28	0.35	0.13	0.17	0.32	0.18	0	0.23	0.25	0
TRINITY_DN10203_c1_g1	0.14	0	0	0.13	0	0	0	0	0	0	0	0.51
TRINITY_DN102043_c0_g1	0.13	0.04	0.08	0.04	0.07	0	0.08	0	0.05	0	0.04	0
TRINITY_DN10204_c0_g1	1.03	0.5	0.58	1.15	1.19	0.94	1.61	0.79	1.97	0.64	0.43	0.84
TRINITY_DN10204_c1_g1	0.93	0.97	0.9	2.07	1.09	1.78	3.23	2.3	1.88	1.44	1.04	1.14
TRINITY_DN102051_c0_g1	0	0	0	0	0.11	0.38	0.13	0	0	0	0	0
TRINITY_DN102056_c0_g1	0.25	0	0	0.21	0	0	0	0	0	0.29	0	0
TRINITY_DN10205_c0_g1	0.75	0.49	0.82	1.34	0.96	0.45	2.02	0.49	0.75	0.78	0.48	0.61
TRINITY_DN102060_c0_g1	0	0	0	0	0	0	0	0	0.21	0	0.42	0.35
TRINITY_DN102065_c0_g1	0.12	0	0	0	0	0.11	0	0.22	0	0	0	0.2
TRINITY_DN102066_c0_g1	0	0	0	0.08	0	0	0	0	0.09	0.09	0	0
TRINITY_DN10206_c0_g1	0	0.2	0.1	0	0.19	0.03	0.26	0.19	0.15	0.14	0.14	0
TRINITY_DN10206_c0_g2	0	0	0.09	0	0	0.17	0.52	0.09	0.3	0	0	0.32
TRINITY_DN102076_c0_g1	0.23	0	0	0.4	0	0.42	0	0	0	0	0	0
TRINITY_DN10207_c0_g1	0.19	0.07	0.05	0.13	0.14	0.1	0.39	0.22	0.08	0.16	0.07	0.09
TRINITY_DN102082_c0_g1	0.12	0	0	0.11	0	0	0	0.12	0.13	0.13	0	0
TRINITY_DN10208_c0_g1	5.87	4.28	3.46	4.7	6.74	4.17	10.78	9.17	6.94	3.98	4.36	2.68
TRINITY_DN102090_c0_g1	0	0	0	0	0.33	1.12	0.97	0	0	0	0	0
TRINITY_DN102093_c0_g1	0.09	0	0	0	0	0	0	0.09	0.2	0	0	0
TRINITY_DN102098_c0_g1	0.12	0	0	0.11	0.05	0	0.11	0.06	0	0	0.06	0
TRINITY_DN102099_c0_g1	0	0.05	0	0.04	0	0	0.31	0.22	0.45	0	0	0
TRINITY_DN10209_c0_g1	427.45	296.79	125.84	115.34	93.81	113.25	395.41	453.92	351.87	218.27	104.88	120.51
TRINITY_DN1020_c0_g1	5.38	4.25	3.26	7.44	1.83	1.56	6.14	1.16	2.8	7.09	3.8	5.31
TRINITY_DN102105_c0_g1	0.53	0	0	0	0	0	0	0.17	0	0.81	0	0
TRINITY_DN10210_c0_g1	0.08	0.04	0.07	0.42	0.2	0.24	0.48	0.14	0.1	0.06	0.04	0.13
TRINITY_DN10210_c0_g2	0.76	1.02	0.44	0.32	0.53	0.42	0.81	0.99	1.12	0.82	0.4	0.79
TRINITY_DN102110_c0_g1	0	0	0	0	0.08	0	0.1	0	0.23	0	0	0
TRINITY_DN10211_c0_g1	0.14	0.33	0.33	0.07	0.68	0	0.2	0.25	0.18	0	0	0
TRINITY_DN10211_c0_g2	0.12	0.05	0.22	0.17	0.11	0.15	0.68	0.24	0.58	0.28	0.15	0.12
TRINITY_DN102122_c0_g1	0.1	0	0.46	0.09	0	0	0	0	0	0.1	0	0.17
TRINITY_DN102129_c0_g1	0.3	0	0	0.26	0	0	0	0	0.34	0	0	0
TRINITY_DN10212_c0_g1	2.29	1.15	1.37	1.72	1.03	0.77	2.52	1.54	1.63	2.19	1	1.45
TRINITY_DN102136_c0_g1	0	0	0.35	0.11	0	0	0	0.36	0	0	0	0
TRINITY_DN102137_c0_g1	0	0	0	0.3	0.42	0	0	0.33	0.37	0	0	0
TRINITY_DN102147_c0_g1	0.1	0	0.1	0	0	0	0.1	0	0	0	0	0
TRINITY_DN102152_c0_g1	0	0	0.59	0	0	0.28	0.29	0	0	0	0	0
TRINITY_DN102155_c0_g1	0	0	0	0.68	0	0	0	0	0.58	0	0.29	0
TRINITY_DN10215_c0_g1	0.71	0.11	0.03	0.07	0.07	0	0.39	0.33	0.25	0.08	0.07	0.06
TRINITY_DN10215_c0_g2	1.79	3.63	2.27	1.76	1.89	0.97	2.45	4.27	3.78	2.31	1.91	2.55
TRINITY_DN102161_c0_g1	0	0	0.71	0	0	0	0	0	0.83	0.21	0	0
TRINITY_DN10216_c0_g1	2.01	1.81	0.71	4.35	9.02	8.06	1.41	2.29	4.6	0.77	1.77	5.53
TRINITY_DN10216_c1_g1	0.35	0.4	0	0.67	1.26	1.38	0.7	0	0.87	0	0.86	0
TRINITY_DN10217_c0_g1	4.52	7.53	5.17	6.89	5.17	4.68	2.13	4.24	4.49	11.68	7.05	7.08
TRINITY_DN10217_c5_g1	1.02	15.15	16.12	20.78	8.32	5.42	8.65	5.06	13.95	6.26	11.61	23.31
TRINITY_DN10217_c8_g1	0	0	3.77	0	0.41	0	0	0.55	4.86	0	0	0
TRINITY_DN10218_c0_g1	1.29	0.72	0.71	1.12	0.83	0.8	1.45	0.78	1.17	0.89	0.66	0.74
TRINITY_DN102198_c0_g1	0.18	0.19	0	0	0	0.17	0.53	0	0	0	0	0
TRINITY_DN10219_c0_g1	0	0	1.22	0	0.39	0	0	1.44	0.17	2.35	0	2.86
TRINITY_DN10219_c1_g1	0	0	0.25	0.13	0	0.49	0.11	0.44	0.33	2.7	0	0.79
TRINITY_DN10219_c2_g1	0.16	0	0.17	0.37	0	0.25	0	1.89	0	4.59	0.88	1.57
TRINITY_DN1021_c0_g1	1.02	1.17	0.43	1.37	1.02	0.62	1.51	0.82	1.44	0.9	0.88	0.89
TRINITY_DN102201_c0_g1	0	0	0	0	0.07	0	0	0.08	0	0.09	0	0
TRINITY_DN102213_c0_g1	0	0	0	0	0.12	0.35	0.07	0.07	0	0	0	0
TRINITY_DN10221_c0_g1	0.14	0.12	0	0.23	0.11	0.13	0.14	0.24	0.38	0.21	0.06	0.19
TRINITY_DN102220_c0_g1	0.38	0	0	0.33	0	0	0	0	0	2.39	0	2.29
TRINITY_DN102222_c0_g1	0.14	0	0	0	0	0	0	0	0.31	0.16	0	0
TRINITY_DN102228_c0_g1	0	0	0	0.18	0	0	0	0	0.46	0.24	0	0
TRINITY_DN10222_c0_g1	4.04	2.13	3.16	2.86	1.6	1.69	3.14	2.91	2.31	2.79	2.26	2.8
TRINITY_DN102230_c0_g1	0	0	0	0	0	0.66	0.39	0.1	0.11	0.11	0.11	0
TRINITY_DN102232_c0_g1	0	0	0	0.19	0	0.13	0.21	0	0.24	0	0.08	0
TRINITY_DN102235_c0_g1	0	0	0	0	0	0.06	0	0.06	0	0.07	0	0.11
TRINITY_DN10223_c0_g1	0.83	0.39	0.34	0.16	0.3	0.16	0.74	0.37	0.79	0.32	0.32	0.12
TRINITY_DN102245_c0_g1	0.11	0.21	0	0	0	0	0.1	0	0	0	0	0
TRINITY_DN102248_c0_g1	0	0	0	0	0	0	0	0.5	0.29	0	0.28	0
TRINITY_DN10224_c0_g1	3.27	2.95	2.02	5.63	2.31	2.95	2.89	1.42	2.04	2.49	2.13	3.27
TRINITY_DN10224_c1_g1	0.23	0.96	0	0	0.19	0	0.45	0	0.52	0.55	0.77	0
TRINITY_DN102255_c0_g1	0	0	0.09	0	0	0	0	0	0	0.1	0	0.34
TRINITY_DN10225_c0_g1	0.51	0.38	0.34	0.63	0.29	0.33	0.88	0.52	0.82	0.28	0.21	0.16
TRINITY_DN102263_c0_g1	0.28	0.14	0	0	0	0.26	0	0	0.47	0.31	0	0
TRINITY_DN10226_c0_g1	2.26	2.39	1.78	2.18	0.98	0.95	2.26	2.47	2.89	1.72	0.85	1.41
TRINITY_DN102271_c0_g1	0	0	0	0.15	0.29	0	0	0	0.39	0	0	0
TRINITY_DN102272_c0_g1	0	0	0	0	0.16	0	0.36	0	0	0	0.21	0
TRINITY_DN10227_c0_g1	8.97	2.88	4.05	9.74	4.53	4.22	10.02	5.08	6.31	5.41	4.27	4.94
TRINITY_DN10229_c0_g1	0.13	0.15	0.02	0.23	0.16	0.02	0.38	0.31	0.68	0.25	0.08	0.08
TRINITY_DN102300_c0_g1	0.57	0	0	0.17	0	0	0	0	0	0	0.21	0
TRINITY_DN102307_c0_g1	0	0	0.13	0	0	0	0	0.14	0	0.16	0.15	0.5
TRINITY_DN10230_c0_g1	1.78	2.13	0.77	1.69	0.8	0.9	2.32	1.46	2.2	2.1	1.19	1.33
TRINITY_DN102311_c0_g1	0.53	0	0	0	0	0	0	0	0.3	0.32	0	0
TRINITY_DN102317_c0_g1	0	0	0	0	0.39	0	0.51	0	0	0	0.61	0
TRINITY_DN10231_c0_g1	0.04	0.01	0.19	0.05	0.01	0.02	0.06	1.02	0.14	1.88	0.06	1.95
TRINITY_DN102339_c0_g1	0.04	0	0.04	0	0	0.07	0.19	0.11	0.04	0.08	0.04	0.26
TRINITY_DN10233_c1_g1	0	0	0.52	0.67	0.21	0.96	0	0.25	0	0	0	0
TRINITY_DN102346_c0_g1	0	0	0	0	0	0.09	0	0	0.16	0.25	0.15	0.17
TRINITY_DN10234_c0_g1	1.2	0.59	0.56	1.02	0.32	0.68	1.95	0.59	1.97	0.9	0.45	0.47
TRINITY_DN102350_c0_g1	1.24	0	0	0	0	0.14	0	0	0.17	0	0	0
TRINITY_DN102351_c0_g1	0	0	0	0.28	0.17	0	0.2	0	0	0	0	0
TRINITY_DN102352_c0_g1	0	0	0.21	0.19	0.54	0	0	0	0.49	0	0	0
TRINITY_DN10235_c0_g1	0	0	0	0	0	0	0	0.39	0	1.91	0	0.53
TRINITY_DN10235_c1_g1	0	0	0	0	0	0	0	0.5	0	0	0.14	0.77
TRINITY_DN102361_c0_g1	0.15	0	0	0.26	0	0	0.14	0	0	0	0	0
TRINITY_DN102368_c0_g1	0	0.11	0	0	0	0	0.05	0	0	0.23	0.06	0
TRINITY_DN10236_c0_g1	1.98	1.72	1.21	1.41	1.41	1.23	3.18	1.37	2.16	0.9	1.16	0.5
TRINITY_DN102372_c0_g1	0	0	0	0.11	0	0	0.34	0	0	0	0.13	0
TRINITY_DN10237_c0_g1	0.71	0	0.02	0.19	0.06	0	0.95	0.42	0	0	0	0
TRINITY_DN102385_c0_g1	0.08	0	0.21	0	0	0.07	0.07	0	0	0	0	0
TRINITY_DN10238_c0_g1	1.01	0.52	0.79	1.06	0.99	0.53	1.44	0.73	1.72	0.9	0.83	0.41
TRINITY_DN10239_c0_g1	0.14	0.14	0.79	1.15	1.47	0.68	0.36	3.16	1.38	9.03	0	2.12
TRINITY_DN1023_c0_g1	5.53	4.92	3.19	4.34	3.58	3.71	7.77	5.38	5.56	6.23	2.96	4.1
TRINITY_DN102400_c0_g1	0	0	0	0	0	0.24	0	0.26	1.17	0	0	0.5
TRINITY_DN102401_c0_g1	0	0	0.15	0	0	0	0	0.15	0.53	0	0	0
TRINITY_DN102402_c0_g1	0	0	0.09	0.09	0.17	0	0.1	0	0	0	0	0
TRINITY_DN10240_c0_g1	0.41	0.21	0.19	0.29	0.23	0.07	0.54	0.45	0.35	0.27	0.15	0.19
TRINITY_DN102410_c0_g1	0	0	0	0.11	0	0.08	0.12	0	0.05	0	0	0
TRINITY_DN102415_c0_g1	0	0	0	0.24	0	0	0.13	0.13	0	0	0	0
TRINITY_DN102418_c0_g1	0	0.07	0	0	0	0	0	0.07	0.16	0	0	0
TRINITY_DN10241_c0_g1	3.8	3.32	3.43	3.67	2.82	3.23	6.15	6.55	5.46	2.9	2.92	3.43
TRINITY_DN102421_c0_g1	0	0	0	0.09	0.17	0	0	0	0	0	0.11	0
TRINITY_DN102425_c0_g1	0	0	0	0.29	0.14	0.16	0	0	0	0	0	0
TRINITY_DN10242_c0_g1	0.21	0.48	0.04	0.18	0.31	0.2	0.41	0.76	0.35	0.13	0.3	0.25
TRINITY_DN10242_c1_g1	0	0	0	0.21	0.04	0.09	0.14	0	0.26	0.24	0	0
TRINITY_DN10243_c0_g1	2.35	1.04	0.99	1.78	1.26	1.15	2.11	2.26	2.33	0.85	1.34	0.83
TRINITY_DN102443_c0_g1	0	0	0.14	0	0	0.14	0	0	0.17	0	0	0
TRINITY_DN102444_c0_g1	0	0.29	0	0	0	0.26	0	0	0	0.34	0	0
TRINITY_DN102446_c0_g1	0	0	0	0.08	0	0.17	0	0	0	0.1	0	0
TRINITY_DN10244_c0_g1	0.12	0.23	0.07	0.18	0.26	0.32	0.31	0.1	0.07	0.34	0.2	1.54
TRINITY_DN102450_c0_g1	0	0.08	0.39	0.15	0	0.15	0.08	0	0	0	0.09	0
TRINITY_DN102453_c0_g1	0.16	0	0	0	0	0	0	0.07	0	0.08	0	0
TRINITY_DN102458_c0_g1	0	0	0	0	0.07	0	0.31	0.08	0.09	0	0	0
TRINITY_DN102459_c0_g1	0	0.12	0	0	0.19	0.11	0	0	0.13	0	0	0
TRINITY_DN10245_c0_g1	0.49	0.23	0.18	0.33	0.16	0.14	0.57	0.22	0.19	0.21	0.15	0.2
TRINITY_DN102462_c0_g1	0	0	0	0.37	0	0	0.2	0	0.23	0	0	0
TRINITY_DN10246_c0_g1	0.18	0	0	0	0	0.07	0	3.66	0.14	2.45	0.09	3.03
TRINITY_DN10246_c1_g1	0.39	0	0	0.69	0	0	0.07	1.67	0	2.05	0	3.39
TRINITY_DN10247_c0_g1	16.5	9.93	7.26	8.81	6.33	8.36	25.73	18.62	16.28	16.24	7.19	18.36
TRINITY_DN10247_c0_g3	2.05	1.15	0.82	1.08	1.07	0.92	2.8	2.11	4.38	1.05	1.22	1.2
TRINITY_DN102480_c0_g1	0.25	0	0	0	0	0	0.24	0.25	0	0	0	0
TRINITY_DN10248_c0_g1	0.34	0.27	0.06	0.91	0.39	0.44	0.58	0.45	0.21	0.17	0.24	0.15
TRINITY_DN10248_c13_g1	0	0.26	0.25	0	0	0	0	0	0	0.6	0	0
TRINITY_DN10248_c1_g1	0.83	0.08	0.45	0.82	0.71	2.01	0.41	4.26	2.53	8.31	0.79	6.28
TRINITY_DN10248_c1_g2	0.02	0	0.1	0.18	0.14	0.07	0.06	0.53	0.02	0.87	0.06	0.66
TRINITY_DN10248_c1_g3	0.09	0.08	0	0.15	0.21	0	0.08	0.48	0.18	0.18	0.27	0
TRINITY_DN10248_c5_g1	0	0	0	0.22	0.04	0	0.22	0.13	0	0	0	0
TRINITY_DN10249_c0_g1	0.68	0.66	0.29	0.41	0.17	0.09	0.8	0.5	1.47	0.42	0.31	0.28
TRINITY_DN1024_c0_g1	5.49	105.9	10.69	21.78	6.76	22.99	2.6	21.4	6.33	12.59	86.12	4.13
TRINITY_DN102508_c0_g1	0.22	0.68	0	0.57	0	0	0	0	0	0	0	0
TRINITY_DN10250_c0_g1	1.02	0.74	0.45	0.51	0.37	0.15	0.98	0.79	0.68	0.59	0.47	0.83
TRINITY_DN102510_c0_g1	0	0	0	0.15	0	0.16	0.34	0	0	0	0	0.32
TRINITY_DN102511_c0_g1	0	0	0	0	0.23	0	0.28	0	0.32	0	0	0.55
TRINITY_DN102519_c0_g1	0	0	0	0	0	0.27	0.28	0.57	0	0	0	0
TRINITY_DN10251_c0_g1	0.08	0.08	0.07	0.43	0.21	0.06	0.07	0.15	0.08	0.59	0	0.06
TRINITY_DN10251_c0_g2	0.32	1.58	1.67	0.3	0.12	0.29	1.88	2.35	0.1	0.49	0.15	0.77
TRINITY_DN10251_c0_g3	0.14	0.29	0.14	0.21	0.06	0.16	0.33	0.14	0	0.09	0.14	0.36
TRINITY_DN102520_c0_g1	0	0	0	0.07	0	0	0	0.16	0.09	0	0	0
TRINITY_DN10252_c0_g1	1.98	0.64	0.55	1.75	0.43	0.44	2.52	0.31	0.88	0.57	0.48	0.4
TRINITY_DN102530_c0_g1	0	0	0.08	0	0.07	0	0	0	0.49	0	0	0
TRINITY_DN102532_c0_g1	0	0	0	0	0	0.61	0	0.32	0	0.4	0	0
TRINITY_DN102534_c0_g1	0	0.25	0.48	0	0	0	0.24	0.49	0	0.29	0	0.46
TRINITY_DN102539_c0_g1	0	0	0	0	0.28	0.33	0	0.36	0	0	0	0
TRINITY_DN10253_c0_g1	0	0.22	0.45	0.4	0.22	0.02	0.22	0	0.85	0.35	0	0.15
TRINITY_DN10254_c0_g1	18.25	12.01	13.22	22.54	12.99	15.91	21.53	15.86	22.42	16.28	14.36	12.35
TRINITY_DN102550_c0_g1	0	0	0	0	0	0	0.26	0	0.61	0.65	0	0.51
TRINITY_DN102551_c0_g1	0	0	0	0	0.79	0	0.32	0.33	0	0.4	0	0
TRINITY_DN10255_c0_g1	0	0	0.33	0	0	0	0.17	0	0.38	0.2	0	0
TRINITY_DN10255_c0_g2	0.19	0.22	0.1	0.06	0.07	0.08	0.46	0.04	0.44	0.2	0.23	0.11
TRINITY_DN10255_c1_g1	0.59	0.31	0	0	0	0	0.33	0	1.32	0	0	0
TRINITY_DN10255_c2_g1	1.67	0.42	1.09	0.97	0.64	0.33	2.31	0.9	1.21	1.19	0.87	0.48
TRINITY_DN10255_c2_g2	2.15	0.84	1.3	0.32	0.51	0.83	0.79	0.96	1.67	1.1	0.62	0.18
TRINITY_DN10255_c2_g3	1.09	0.48	0	0.08	0.03	0	1.08	0.12	0.24	0	0.62	0
TRINITY_DN102566_c0_g1	0	0	0	0	0	0	0	0.07	0.08	0	0	0.13
TRINITY_DN10256_c0_g1	2.33	1.56	1.59	2.24	1.47	1.15	2.4	1.67	2.24	2.1	1.47	1.82
TRINITY_DN10257_c0_g1	0	0	0	1.4	1.17	0.46	5.95	0	0	0.65	0.11	0.42
TRINITY_DN102584_c0_g1	0	0.78	0	0	0	0	0	0.37	0.41	0	0	0
TRINITY_DN102591_c0_g1	0.08	0	0	0	0.27	0.15	0.08	0.08	0	0	0	0
TRINITY_DN102593_c0_g1	0	0	0.11	0.35	0	0	0	0	0.13	0	0.25	0
TRINITY_DN102596_c0_g1	0	0	0	0	0	0	0.29	0	0.33	0.22	0	0
TRINITY_DN102599_c0_g1	0	0	0	0.23	0.43	0	0	0	0.6	0	0	0
TRINITY_DN10259_c0_g1	0.94	0.87	0.97	1.38	1.39	0.91	0.86	0.72	3.45	1.18	0.85	1.15
TRINITY_DN10259_c0_g2	0.07	0.16	0.24	0.79	0.34	0.44	0.23	0.21	0.59	0.22	0.18	0.43
TRINITY_DN10259_c1_g1	0.52	0	0.08	0.22	0.28	0.08	0.37	0.08	0.09	0	0	0
TRINITY_DN1025_c0_g1	1.29	0.78	0.29	0.77	0.66	0.54	4.63	1.66	4.83	0.96	0.92	0.97
TRINITY_DN1025_c0_g2	0.34	0.24	0.13	0.14	0.15	0.49	0.3	0.78	0.37	0.45	0.11	0.26
TRINITY_DN10260_c0_g1	13.74	5.75	7.33	14.59	6.88	5.82	16.53	5.18	7.95	10.67	5.19	7.63
TRINITY_DN10260_c0_g2	0.11	0	0.1	0.28	0.09	0	0.1	0.1	0.34	0	0.45	0
TRINITY_DN102615_c0_g1	0	0	0	0	0.24	0.13	0.28	0	0	0	0	0
TRINITY_DN102618_c0_g1	0	0	0	0	0.8	0	0.52	0	0.61	0	0	0
TRINITY_DN10261_c0_g1	1.84	1.04	1.72	1.64	1.36	1.03	2.02	1.48	1.81	1.33	1.43	1.18
TRINITY_DN102623_c0_g1	0	0	0	0.16	0	0	0.26	0.09	0	0	0	0
TRINITY_DN10262_c0_g1	0.66	0.64	0.23	0.52	0.26	0.15	1.2	0.49	0.46	0.28	0.48	0.47
TRINITY_DN102635_c0_g1	0	0	0.24	0	0.2	0	0	0.25	0	0	0	0
TRINITY_DN102639_c0_g1	0	0.14	0.13	0.25	0	0	0	0	0	0.16	0	0
TRINITY_DN10263_c0_g1	0.82	0.47	0.84	0.87	0.4	0.38	0.53	0.42	0.89	0.73	0.34	0.43
TRINITY_DN10264_c0_g1	7.37	4.93	4.76	7.28	5.2	5.2	8.6	4.87	7.74	6.83	5.23	5.1
TRINITY_DN10264_c0_g2	0.3	0.3	0.28	0.05	0.24	0.06	0.69	0.29	0.46	0	0	0.2
TRINITY_DN10264_c1_g1	0.49	0.21	0.19	0.21	0.36	0.13	0.48	0.43	1.21	0.22	0.2	0.11
TRINITY_DN10264_c1_g2	0.82	0.1	0.24	0.21	0.07	0.14	0.32	0.35	0.43	0.29	0.16	0.44
TRINITY_DN102650_c0_g1	0	0.2	0	0	0.08	0.09	0.1	0.1	0.22	0.22	0.11	0
TRINITY_DN102656_c0_g1	0	0	0.12	0.11	0.1	0	0	0	0	0	0	0
TRINITY_DN102658_c0_g1	0.24	0	0	0	0.1	0	0.22	0	0	0.13	0.13	0
TRINITY_DN10265_c0_g1	0.36	0	0.35	0	0	0	0.35	0	0	0	0	0
TRINITY_DN10265_c0_g2	0.27	0.22	0	0.64	0	0.06	1.25	0.38	0.22	0.07	0	0.11
TRINITY_DN10265_c1_g1	0.18	0.11	0.11	0.1	0.05	0	0	0.43	0	0	0.36	0
TRINITY_DN102660_c0_g1	0	0	0	0.26	0.24	0	0	0	0	0	0.67	0
TRINITY_DN102665_c0_g1	0	0.29	0	0	0	0	0	0.27	0	0.66	0	0
TRINITY_DN102666_c0_g1	0	0	0	0	0	0	0.06	0.2	0.22	0	0	0
TRINITY_DN10266_c0_g1	0.9	0.02	0.21	0.42	0.26	0.27	0.37	0.18	0.09	0.33	0.32	0.46
TRINITY_DN10267_c0_g1	1.11	0.63	0.62	1.06	0.9	0.2	0.61	0.91	1.54	0.52	0.55	0.48
TRINITY_DN10268_c0_g1	0.03	0.3	0	0.23	0	0	0.52	0.29	0.12	0	0.4	0.16
TRINITY_DN102699_c0_g1	0	0	0.25	0	0	0	0	0.13	0	0	0	0.24
TRINITY_DN10269_c0_g1	1.36	0.96	0.7	1.02	0.99	1.12	1.46	1.4	2.27	1.59	0.64	0.74
TRINITY_DN1026_c0_g1	23.61	21.81	13.09	17.55	12.17	15.96	35.51	24.87	31.39	20.34	9.55	15.61
TRINITY_DN102700_c0_g1	0	0	0	0.31	0.06	0	0	0	0	0	0.07	0
TRINITY_DN102707_c0_g1	0	0	0	0.09	0.09	0	0.41	0.1	0.12	0	0	0
TRINITY_DN10270_c0_g1	0	0	0.13	0.11	0	0.04	0	0.84	0.2	0.92	0	0.93
TRINITY_DN10270_c0_g2	0.04	0	0.11	0	0	0	0	0.04	0.04	0.37	0	0.07
TRINITY_DN102710_c0_g1	0	0	0	0	0.18	0	0.21	0	0.24	0	0	0
TRINITY_DN102714_c0_g1	0	0.57	0	0	0.39	0	0	0	0	0.67	0	1.07
TRINITY_DN102719_c0_g1	0	0	0	0	0.77	0	0.31	0	0.36	0	0	0
TRINITY_DN10271_c0_g1	0.42	0.45	1.58	0	0	0	0	0.73	1.05	2.17	0	2.78
TRINITY_DN10271_c0_g2	0	0	0.32	0	0	0.3	0	0.65	0	1.19	0	1.26
TRINITY_DN102725_c0_g1	0.17	0	0.16	0	0	0	0	0	0.19	0	0	0
TRINITY_DN10272_c0_g1	0.49	0.35	0.19	0.62	0.22	0.21	0.37	0.3	0.87	0.46	0.21	0.38
TRINITY_DN102733_c0_g1	0.09	0.43	0	0.15	0	0	0.5	0	0	0	0	0
TRINITY_DN102734_c0_g1	0.24	0	0.22	0.2	0.29	0.11	0.22	0.34	0	1.52	0.25	0
TRINITY_DN102735_c0_g1	0	0	0.47	0	0	0	0.46	0.47	0	0	0	0
TRINITY_DN10273_c0_g1	0.23	0.18	0.1	0.09	0.06	0.12	0.45	0.14	0.26	0.25	0.11	0.1
TRINITY_DN102740_c0_g1	0.15	0	0	0	0	0.13	0	0.07	0	0	0	0.37
TRINITY_DN10274_c0_g2	6.63	7.99	3.45	6.92	3.55	6.17	11.81	4.79	4.77	8.66	3.37	5.5
TRINITY_DN10274_c0_g3	0	0	0	0	0.1	0	0.18	0	0	0.07	0	0.11
TRINITY_DN10275_c0_g1	11.17	14.08	8.08	7.83	4.42	8.52	19.98	8.9	16.71	13	7.19	8.22
TRINITY_DN102761_c0_g1	0.08	0	0.08	0.29	0	0	0.23	0	0	0	0	0.14
TRINITY_DN10276_c0_g1	1.6	1.47	0.73	1.71	1.08	1.46	2.53	1.65	1.92	1.78	0.71	1.19
TRINITY_DN102770_c0_g1	0	0.14	0	0	0	0	0.13	0	0.15	0	0	0
TRINITY_DN10277_c0_g1	0.18	0.02	0.25	0.11	0.12	0.05	0.34	0.09	0.23	0.08	0.12	0.14
TRINITY_DN102783_c0_g1	0.14	0	0	0	0	0.39	0	0.14	0	0	0	0
TRINITY_DN102785_c0_g1	0.06	0.06	0	0	0	0	0	0	0.2	0	0	0
TRINITY_DN10278_c0_g1	0.2	0	0	0.47	0.11	0.56	0.13	0.12	0.58	0	0	0
TRINITY_DN102790_c0_g1	0	0	0.34	0.3	0	0	0	0	0	1.27	0	0
TRINITY_DN10279_c0_g1	0.35	0.43	0.17	0.22	0.51	0.42	0.63	0.32	0.69	0.3	0.17	0.07
TRINITY_DN1027_c0_g1	2.76	1.78	2.08	2.39	1.32	1.48	2.88	2.67	2.96	2.03	1.53	1.61
TRINITY_DN102806_c0_g1	0.35	0	0	0.15	0	0	0.17	0	0	0	0	0
TRINITY_DN10280_c0_g1	2.13	0.65	0.41	2.6	1.17	0.38	2.25	1.44	1.72	1.98	0.97	1.24
TRINITY_DN10280_c0_g2	0.92	1.11	1.04	0.86	0.57	0.61	1.14	1.37	1.23	0.69	0.74	0.74
TRINITY_DN102810_c0_g1	0	0	0	0.17	0	0.09	0.47	0.09	0	0	0	0
TRINITY_DN102814_c0_g1	0.26	0.27	0	0	0	0	0	0	0	0	0.86	0
TRINITY_DN10281_c0_g1	0.14	0	0.07	0.42	0.08	0.23	0.19	0.16	0.2	0.45	0.14	0.18
TRINITY_DN10281_c0_g2	2.68	4.04	0.75	1.44	0.74	0.65	1.53	1.27	2.35	2.09	1.53	3.38
TRINITY_DN10281_c0_g3	0	0.28	0	0.24	0	0	0	0	0	0	0.29	0
TRINITY_DN102828_c0_g1	0.1	0	0.09	0	0	0	0	0	0	0	0.31	0
TRINITY_DN10282_c0_g1	4.03	5.56	2.92	3.35	2.9	2.22	5.24	5.56	5.79	3.86	1.89	4.25
TRINITY_DN102835_c0_g1	0	0	0.18	0	0	0.36	0.19	0.19	0.21	0	0	0.35
TRINITY_DN102838_c0_g1	0.32	0	0.45	0	0.13	0	0	0	0	0	0	0
TRINITY_DN102839_c0_g1	0.35	0.37	0	0	0	0	0.69	0	0	0	0	0
TRINITY_DN10283_c0_g1	11.18	18.37	5.33	12.29	5.45	5	6.92	7.87	9.55	11.56	12.93	7.12
TRINITY_DN102847_c0_g1	0	0.06	0	0	0.05	0	0	0.06	0.13	0.06	0	0
TRINITY_DN10284_c0_g1	0.24	0.25	0.18	0.47	0.08	0.17	0.4	0.4	0.15	0.41	0.3	0.1
TRINITY_DN102856_c0_g1	0	0	0	0	0.06	0	0	0	0.24	0.16	0	0
TRINITY_DN10285_c0_g1	0.1	0	0	0.22	0	0.52	0	1.24	0	5.77	0	5.45
TRINITY_DN10285_c1_g1	0	0	0	0	0	0	0	0.56	0	0.71	0	0.7
TRINITY_DN102863_c0_g1	0	0	0	0.49	0	0	0	0	0.61	0	0	0.5
TRINITY_DN102866_c0_g1	0	0	0	0	0.2	0	0	0	0.18	0	0	0.14
TRINITY_DN10286_c0_g1	11.56	6.97	6.4	12.36	11.57	10.45	18.2	8.09	17.62	9.14	8.39	9.25
TRINITY_DN102871_c0_g1	0.11	0	0.1	0.19	0.18	0	0	0	0	0.12	0	0
TRINITY_DN102874_c0_g1	0	0	0	0	0.45	0	0.35	0	0.2	0	0	0
TRINITY_DN10287_c0_g1	0.35	0.05	0.05	0.18	0.13	0.08	0.22	0.25	0.21	0.15	0.14	0.24
TRINITY_DN102881_c0_g1	0	0	0	0	0	0.17	0	0.09	0.1	0	0	0
TRINITY_DN102887_c0_g1	0	0	0.41	0	0.32	0	0	0	0.94	0	0	0
TRINITY_DN10288_c0_g1	0.24	0.11	0.07	0.18	0.12	0.14	0.2	0.19	0.41	0.23	0.02	0.08
TRINITY_DN102892_c0_g1	0.2	0	0	0.36	0	0	0	0	0	0	0.23	0
TRINITY_DN10289_c0_g1	5.95	4.33	3.69	4.27	3.11	2.43	5.98	4.66	5.24	4.17	2.3	3.98
TRINITY_DN1028_c0_g1	592.71	621.88	478.5	1609.34	252.91	804.65	534.52	180.57	129.71	700.69	453	954.8
TRINITY_DN102909_c0_g1	0	0	0	0	0	0	0.07	0	0	0.07	0.07	0
TRINITY_DN10290_c0_g1	0.39	0.49	0.3	0.51	0.26	0.28	0.6	0.52	0.78	0.45	0.24	0.28
TRINITY_DN102911_c0_g1	0	0.06	0	0	0	0.22	0.12	0	0	0	0.19	0
TRINITY_DN102916_c0_g1	0	0	0	0	0	0.19	0.29	0	0.11	0	0	0
TRINITY_DN102917_c0_g1	0	0	0.07	0	0.06	0	0	0	0	0	0.08	0
TRINITY_DN10291_c0_g1	0.05	0	0	0	0	0	0.14	0	0.05	0.25	0.05	0.08
TRINITY_DN10291_c0_g2	0.1	0.01	0.14	0.13	0.06	0.04	0.12	0	0.14	0.06	0.08	0.02
TRINITY_DN10292_c0_g1	0.24	0.11	0	0.21	0	0.07	0.29	0.15	0.76	0	0.04	0
TRINITY_DN102930_c0_g1	0.18	0	0	0	0	0	0.17	0	0.2	0	0	0
TRINITY_DN102934_c0_g1	0	0	0	0	0.13	0	0.44	0	0.17	0.17	0	0
TRINITY_DN102935_c0_g1	0.3	0.31	0	0	0	0	0.29	0	0	0	0	1.14
TRINITY_DN102939_c0_g1	0	0	0.11	0.3	0	0	0	0.11	0	0	0	0
TRINITY_DN10293_c0_g1	0.23	0	0.37	0.3	0.09	0.25	0.68	0.47	0.43	1	0.5	0.79
TRINITY_DN10293_c0_g2	0	0.03	0.18	0	0.13	0	1.93	0.1	0.17	0.14	0.1	0.22
TRINITY_DN10294_c0_g1	0	0	0	0.96	0.5	0.07	0.51	0.29	0.17	0.57	0.16	0
TRINITY_DN10294_c1_g1	0	0.48	0.15	0	0	0.29	0.15	0	0	0.18	0	0
TRINITY_DN102955_c0_g1	0	0	0	0.09	0.18	0	0	0	0.23	0.12	0	0
TRINITY_DN10295_c0_g1	0.3	0.06	0	0.45	0.3	0.13	0.69	0.2	0.34	0.13	0.17	0.07
TRINITY_DN10295_c0_g3	0.43	0.25	0	0.21	0.37	0.15	0.25	0.73	0.35	0.05	0.76	0.03
TRINITY_DN10295_c0_g4	0.06	0.17	0.08	0.15	0.27	0.16	0.32	0.48	0.4	0	0.15	0
TRINITY_DN102968_c0_g1	0.22	0	0	0.19	0	0	0.63	0	0	0	0	0
TRINITY_DN102969_c0_g1	0.15	0	0.28	0	0	0	0	0.14	0	0	0	0
TRINITY_DN10296_c0_g1	0.1	0	0	0	0.19	0	0	0.06	0.28	0.21	0	0
TRINITY_DN10296_c0_g2	0.2	0.12	0.06	0.03	0.07	0.14	0.21	0	0.24	0.32	0.06	0
TRINITY_DN10297_c0_g1	1.85	1.09	0.39	0.33	0	0.18	2.16	2.03	0	0.38	0.13	0.39
TRINITY_DN10298_c0_g1	0.21	0.06	0.06	0.41	0.18	0.12	0.34	0.09	0.14	0.1	0.03	0
TRINITY_DN10299_c0_g1	0.25	0.35	0.09	0.25	0.12	0.06	0.32	0.07	0.18	0.19	0	0.14
TRINITY_DN10299_c0_g2	0.03	0.02	0.05	0.05	0.04	0.05	0.02	0	0.05	0.07	0	0
TRINITY_DN1029_c0_g1	27.55	25.15	17.31	19.75	15.01	23.12	33.31	29.53	29.94	21.17	14.33	18.02
TRINITY_DN1029_c0_g2	2.96	2.46	2.52	4.16	3.47	2.46	2.98	2.92	2.15	3.02	3.03	2.41
TRINITY_DN1029_c1_g1	0.25	0.24	0	0	0	0	0	7.18	0	0	0.67	0
TRINITY_DN102_c0_g1	1.24	0.98	1.6	1.61	1.06	1.26	1.92	0.29	1.67	2.24	1.78	2.33
TRINITY_DN10300_c0_g1	1.2	1.57	0.54	1.06	0.76	0.67	1.66	2.18	1.52	1.47	0.46	1.01
TRINITY_DN10300_c0_g2	0	0.08	0	0.03	0.03	0	0.11	0.11	0.04	0	0.04	0.06
TRINITY_DN103012_c0_g1	0	0	0	0.09	0.26	0	0.1	0	0	0	0	0
TRINITY_DN103014_c0_g1	0	0	0	0	0	0.1	0	0	0.11	0.22	0	0
TRINITY_DN103017_c0_g1	0.45	0	0	0	0	0	0	0.22	0.25	0	0	0
TRINITY_DN10301_c0_g1	2.77	6.2	1.99	0.58	0.26	0.45	1.81	2.18	1.18	2.96	0.34	2.39
TRINITY_DN103020_c0_g1	0	0	0	0.2	0	0.05	0	0	0	0.06	0	0
TRINITY_DN103022_c0_g1	0	0	0	0	0	0	0	0.15	0.33	0.17	0	0
TRINITY_DN103025_c0_g1	0.12	0	0.11	0	0	0.22	0.22	0.11	0	0	0	0
TRINITY_DN10302_c0_g1	0.17	0.7	0	0	0.24	0	0.11	0.33	0.5	0.39	0	0
TRINITY_DN103034_c0_g1	0	0	0	0	0	0.38	0	0.2	0.23	0	0	0
TRINITY_DN10303_c0_g1	0.1	0.34	0.2	1.21	0.06	0.16	0.04	0.25	0.17	0.17	0.31	0.22
TRINITY_DN103046_c0_g1	0	0	0	0	0	0.23	0	0	0.84	0	0	0.94
TRINITY_DN10304_c0_g1	1.29	0.47	0.61	0.87	0.63	0.78	1.75	0.54	1.12	1.06	0.69	0.58
TRINITY_DN103053_c0_g1	0.27	0	0	0.7	0	0	0	0.27	0	0	0.3	0
TRINITY_DN103054_c0_g1	0	0	0	0	0.24	0	0	0	0.34	0	0.34	0
TRINITY_DN10305_c0_g1	0.09	0.04	0.11	0.25	0.13	0.1	0.43	0.1	0.47	0.08	0.01	0.02
TRINITY_DN10305_c0_g2	0.09	0.46	0.09	0	0	0.08	0.09	0	0	0	0.39	0
TRINITY_DN10305_c1_g1	0.13	0.09	0.07	0.64	0.04	0.16	0.22	0.32	0.22	0.17	0.04	0
TRINITY_DN103063_c0_g1	0.51	0	0.25	0.22	0	0	0.74	0	1.15	0	0	0
TRINITY_DN10306_c0_g1	0	0	0.12	0	0	0	0	1.76	0	0.44	0	0.73
TRINITY_DN10306_c2_g1	0	0	0.41	0	0	0	0	0	0	2.37	0	1.66
TRINITY_DN10307_c0_g1	0.16	0.18	0.09	0.01	0.15	0.07	0.3	0.14	0.18	0.05	0.08	0.05
TRINITY_DN10307_c0_g2	0.78	0.23	0.18	0.49	0.51	0.21	1.24	0.51	1.07	0.62	0.53	0.74
TRINITY_DN10307_c1_g1	1.12	0.54	0.73	0.19	0.07	0	0	0.71	0.42	0.41	0.67	0.15
TRINITY_DN103085_c0_g1	0	0	0	0	0	0	0.06	0	0.07	0	0.07	0
TRINITY_DN103087_c0_g1	0	0	0.76	0	0	0	0.51	0.26	0	0	0	0
TRINITY_DN103089_c0_g1	0.17	0	0.16	0	0	0	0	0	0.38	0.19	0	0
TRINITY_DN10308_c0_g1	0.21	0.05	0.19	0.18	0.31	0.05	1.04	0.14	0.82	0.07	0.3	0.12
TRINITY_DN10308_c0_g2	0	0	0	0.54	0	0	0.2	0.2	0	0	0	0
TRINITY_DN10308_c0_g3	0	0	0	0.11	0.11	0	0	0	0.43	0	0	0
TRINITY_DN10308_c1_g1	0	0	0	0	0.24	0	1.81	0	2.45	0	1.4	0
TRINITY_DN103096_c0_g1	0.14	0	0	0.23	0	0	0	0	0.15	0	0	0
TRINITY_DN10309_c0_g1	3.23	2.54	4.31	2.78	4.72	2.49	2.96	4.83	3.41	4.23	4.01	2.15
TRINITY_DN1030_c0_g1	2.74	1.86	1.75	2.31	1.8	1.11	3.15	1.73	3.14	2.43	1.57	1.44
TRINITY_DN103102_c0_g1	0	0	0.09	0.08	0	0.09	0	0.27	0	0	0	0
TRINITY_DN10310_c0_g1	8.4	9.3	8.35	0.02	0.15	7.22	8.21	7.81	5.97	9.02	8.19	5.4
TRINITY_DN10310_c1_g1	0.05	0.45	0.09	0	0	0.05	0.05	0	0.22	0.21	0.05	0
TRINITY_DN103117_c0_g1	0	0	0	0.26	0.12	0	0	0.29	0.17	0	0	0
TRINITY_DN10312_c0_g1	0.21	0.11	0.12	0.52	0.22	0.04	0.3	0.14	0.29	0.12	0.35	0
TRINITY_DN10312_c0_g2	1.01	0.04	0.02	0.14	0.14	0.08	0.43	0.24	0.26	0.04	0.1	0.04
TRINITY_DN103134_c0_g1	0	0	0	0	0	0	0	0	0.44	0.14	0	0.38
TRINITY_DN103135_c0_g1	0	0.62	0	0	0	0	0	0.58	0.65	0	0	0
TRINITY_DN10313_c0_g1	0	0	0.28	0	0	0	0	1.13	0	0.34	0	0.55
TRINITY_DN103142_c0_g1	0	0	0	0	0	0	0.47	0	1.1	0.61	0	0
TRINITY_DN10314_c0_g1	0.09	0	0	0	0	0	0.08	0	0.09	0.42	0	0.23
TRINITY_DN103153_c0_g1	0.25	0	0	0	0.41	0	0	0	0.57	0	0	0
TRINITY_DN103158_c0_g1	0	0.24	0	0	0.19	0	0	0	0.26	0	0	0
TRINITY_DN10315_c0_g1	0.82	0.32	0.6	0.56	0.35	0.19	1.83	0.42	0.72	0.66	0.3	0.5
TRINITY_DN10316_c0_g1	0.56	0.1	0.22	0.25	0.38	0.23	0.98	0.16	0.31	0.32	0.26	0.25
TRINITY_DN103174_c0_g1	0.25	0	0	0	0	0	0.15	0	0	0	0	0.14
TRINITY_DN103178_c0_g1	0.14	0.14	0.13	0	0	0	0	0	0	0	0	0
TRINITY_DN10317_c0_g1	0.2	0.15	0.11	0	0.03	0	0	0	0.2	0.23	0.23	0.31
TRINITY_DN103183_c0_g1	0	0	0	0	0	0.1	0	0.11	0	0	0.12	0
TRINITY_DN10318_c0_g1	0	0.04	0	0.07	0.06	0	0.19	0.08	0.22	0.12	0	0
TRINITY_DN103194_c0_g1	0	0	0	0.13	0	0	0.14	0	0.32	0	0	0
TRINITY_DN103195_c0_g1	0	0	0.14	0.26	0.13	0	0	0	0	0	0	0
TRINITY_DN10319_c0_g1	0.17	0.15	0	0	0.03	0.57	0	0	0	0.35	0.09	0
TRINITY_DN1031_c0_g1	20.39	16.66	15.03	10.88	8.51	8.05	16.72	9.62	21.47	22.83	16.77	31.59
TRINITY_DN103201_c0_g1	0	0	0.08	0	0	0	0.16	0.16	0.09	0	0	0
TRINITY_DN10320_c0_g1	0.39	0.41	0	0.18	0.06	0.04	0.56	0.39	0.14	0.27	1.28	0
TRINITY_DN103215_c0_g1	0.35	0	0	0	0.14	0	0	0	0	0	0.38	0
TRINITY_DN103216_c0_g1	0.09	0	0.09	0.16	0	0	0	0	0	0	0	0.16
TRINITY_DN10321_c0_g1	0.21	0.05	0	0.02	0.02	0.03	0.11	0.05	0.18	0	0	0
TRINITY_DN10321_c0_g3	0	0	0	0	0.14	0	0	0.15	0	0	0.06	0
TRINITY_DN103222_c0_g1	0	0.08	0	0.08	0	0	0	0.08	0.09	0	0	0
TRINITY_DN103223_c0_g1	0.34	0.36	0	0	0	0	0	0	0	0	0.76	0
TRINITY_DN10322_c0_g1	0.34	0.03	0.03	0.1	0.05	0.06	0.15	0	0.09	0.23	0.1	0.02
TRINITY_DN103236_c0_g1	0	0	0	0	0	0	0.35	0.36	0	0	0.82	0
TRINITY_DN10323_c0_g1	0.06	0.47	0	0.06	0.15	0	0.57	0.06	0.15	0	0	0
TRINITY_DN103240_c0_g1	0.3	0.96	0	0.26	0	0	0	0	0	0	0	0
TRINITY_DN103244_c0_g1	0	0	0	0	0	0.26	0	0	0	0.32	0	0.51
TRINITY_DN10324_c0_g1	0.11	0	0	0.37	0.17	0.05	1.26	0	1.56	0	0.67	0.37
TRINITY_DN103250_c0_g1	0	0	0.54	0	0.47	0	0	0	0.21	0	0.41	0
TRINITY_DN103251_c0_g1	0.31	0.16	0	0	0.13	0	0	0	0.17	0.17	0	0
TRINITY_DN103258_c0_g1	0	0	0	0.08	0	0	0.09	0	0.1	0.1	0	0
TRINITY_DN10325_c0_g1	0.04	0.03	0.03	0.05	0	0.05	0.06	0.11	0.17	0	0.09	0.03
TRINITY_DN10326_c0_g1	0.2	0.39	0	0.44	0.08	0.09	0.09	0.19	0.22	0	0	0
TRINITY_DN103270_c0_g1	0	0	0	0.21	0.2	0	0.23	0	0	0.29	0	0
TRINITY_DN103274_c0_g1	0.09	0.08	0.08	0	0	0	0.4	0	0	0.18	0.35	0.14
TRINITY_DN103277_c0_g1	0	0	0.41	0	0	0	0	0.21	0	0	0.24	0
TRINITY_DN10327_c1_g1	0.26	0	0	0.68	0	0	0	0	0	0.62	0	0
TRINITY_DN10328_c0_g1	345.22	159.13	224.37	482.98	208.6	256.26	222.02	140.74	116.48	284.89	225.76	287.51
TRINITY_DN10328_c1_g1	3.42	2.1	2.44	13.81	3.41	5.01	2.16	0.53	0	7.56	2	7.34
TRINITY_DN10328_c2_g1	0	0	0.41	2.07	0.99	0.18	0.19	0	0.44	0.47	0.63	0.37
TRINITY_DN103291_c0_g1	0	0.33	0	0	0	0	0.31	0	0	0.39	0	0
TRINITY_DN103295_c0_g1	0	0	0.2	0	0	0	0	0	0.24	0	0.24	0
TRINITY_DN103297_c0_g1	0	0	0	0	0	0.1	0.2	0	0	0	0.11	0
TRINITY_DN103298_c0_g1	0	0	0.33	0	0	0	1.31	0	0	0.41	0	0.66
TRINITY_DN10329_c0_g1	2.68	1.8	1.12	1.37	0.91	0.91	3.97	2.56	3.43	2.24	0.97	1.44
TRINITY_DN10329_c0_g3	0.06	0	0	0.03	0.17	0.03	0.09	0	0.17	0	0	0
TRINITY_DN1032_c0_g1	1.61	0.75	0.65	0.65	0.73	0.54	2.08	1.47	0.95	1.12	0.82	0.67
TRINITY_DN1032_c0_g2	0.6	0.56	0.51	0.84	0.61	0.4	0.77	0.35	0.47	0.43	0.39	0.23
TRINITY_DN10330_c0_g1	0	0	0.23	0.11	0	0.37	0	0.7	1.01	0	0	0.48
TRINITY_DN10331_c0_g1	0	0	0	0.07	0.06	0.62	0.43	0	0	0	0	0
TRINITY_DN103320_c0_g1	0	0	0	0	0.11	0	0.12	0.25	0	0	0	0
TRINITY_DN10332_c0_g1	0.25	0.21	0.04	0.17	0.08	0.31	0.45	0.07	0.1	0.27	0.07	0
TRINITY_DN103335_c0_g1	0.08	0	0.15	0	0	0	0	0.08	0	0	0	0
TRINITY_DN10333_c0_g1	0	0	0	0.2	0.15	0.24	0.03	0.01	0.12	0.02	0	0.06
TRINITY_DN103342_c0_g1	0	0	0	0	0	0.09	0	0	0.1	0	0.1	0
TRINITY_DN103349_c0_g1	0	0	0	0.19	0	0	0	0	0.49	0.25	0	0
TRINITY_DN10334_c0_g1	0.47	0.23	0.31	0.54	0.41	0.2	0.56	0.57	0.71	0.12	0.42	0.22
TRINITY_DN10334_c1_g1	0.06	0.03	0.22	0.19	0.07	0.05	0.36	0.06	0.06	0.09	0.18	0.1
TRINITY_DN10334_c1_g2	0	0	0	0.41	0	0	0.43	1.65	0.47	0	0	0
TRINITY_DN10335_c0_g1	0.28	0.06	0.21	0.52	0.23	0.14	0.59	0.28	0.37	0.16	0.28	0
TRINITY_DN103363_c0_g1	0.53	0	0	0	0	0	0.52	0	0	0.68	0	0
TRINITY_DN103367_c0_g1	0	0	0	0	0	0	0.38	0.13	0.43	0	0	0
TRINITY_DN10336_c0_g1	428.39	171.94	430.88	537.38	701.29	388.36	224.45	197.26	262.59	253.94	408.3	238.11
TRINITY_DN10336_c1_g1	4.52	7.53	11.3	26.99	3.61	13.59	5.04	3.24	3.3	10.99	6.12	6.3
TRINITY_DN103377_c0_g1	0	0.16	0	0	0	0	0	0.15	0.34	0	0	0
TRINITY_DN10337_c0_g1	173.65	229.73	110.87	135.46	108.29	128.08	168.68	182.65	195.37	153.52	116.24	154.23
TRINITY_DN10337_c0_g2	0	0.17	0.05	0	0	0	0.11	0	0	0	0	0
TRINITY_DN103383_c0_g1	0.11	0.11	0	0	0.09	0	0	0	0	0	0	0
TRINITY_DN103396_c0_g1	0	0	0	0.18	0	0.09	0.19	0.1	0	0	0	0
TRINITY_DN10339_c0_g1	0	0.1	0	0.05	0	0	0.15	0.15	0	0.21	0	0.18
TRINITY_DN10339_c0_g2	0.27	0.27	0.17	0.19	0.11	0.06	0.3	0.19	0.18	0.21	0.08	0.21
TRINITY_DN1033_c0_g1	43.62	26.04	53.23	12.89	4.72	29.01	13.82	13.78	31.32	22.59	10.31	12.73
TRINITY_DN10340_c0_g1	0.28	0.6	0.03	0.51	0.42	0.4	0	0.9	0.99	0.17	0.37	1.1
TRINITY_DN10340_c0_g2	0.42	0.17	0	0.23	0.15	0	1.51	0.26	1.12	0	0	0
TRINITY_DN10340_c0_g3	1.1	0	0	0.24	0	0	0	0	0.31	0	0	0
TRINITY_DN10340_c1_g1	3.57	1.98	0.72	1.15	1.09	1.53	1.7	2.88	5.46	1.51	1.06	1.22
TRINITY_DN10340_c2_g1	0.06	0	2.96	0	0.77	0	0	0	0	0	0.52	1.31
TRINITY_DN10341_c0_g1	2.71	2.38	2.45	2.13	1.66	1.57	5.34	3.17	7.94	2.61	1.42	2.05
TRINITY_DN103427_c0_g1	0	0	0	0.1	0	0	0.23	0	0	0.13	0	0
TRINITY_DN10342_c0_g1	5.91	6.28	3.99	8.75	5.82	6.36	12.89	5.82	9.95	6.23	5.64	6.01
TRINITY_DN10342_c1_g1	0.05	0.07	0.09	0.35	0.19	0.09	0.32	0.11	0.23	0.31	0.12	0.08
TRINITY_DN103432_c0_g1	0.15	0	0	0	0.62	0	0.43	0	0.17	0.17	0	0.27
TRINITY_DN10343_c0_g1	0.33	0.61	0.34	0.53	0.23	0.54	1.26	0.88	1.2	0.11	0.08	0.28
TRINITY_DN10343_c0_g2	0.07	0.18	0.05	0	0.17	0	0.31	0.52	0.6	0.06	0.09	0.13
TRINITY_DN10343_c0_g3	0	0.15	0.14	0	0	0	0.14	0	0	0	0	0.26
TRINITY_DN103441_c0_g1	0.06	0.05	0	0.05	0	0	0.05	0	0	0	0	0
TRINITY_DN103445_c0_g1	0	0	0	0	0	0.06	0	0	0	0.07	0.07	0.12
TRINITY_DN10344_c0_g1	0.03	0	0	0.08	0.12	0	0.14	0.14	0.1	0.09	0.06	0
TRINITY_DN103450_c0_g1	0	0	0.28	0	0	0.27	0.56	0	0	0	0	0
TRINITY_DN103451_c0_g1	0	0	0	0.4	0	0	0.22	0	0.25	0.12	0	0
TRINITY_DN103452_c0_g1	0	0	0	0	0	0.11	0.11	0	0	0	0	0.21
TRINITY_DN10345_c0_g1	0.91	0.18	0.86	1.1	0.74	0.84	0.7	0.7	0	0.41	0.98	1.65
TRINITY_DN103462_c0_g1	0	0	0	0	0	0.18	0	0	0.21	0.22	0	0
TRINITY_DN10346_c0_g1	0	0	0.07	0	0.46	0.2	0.08	1.22	0.34	0.04	0.05	0
TRINITY_DN103471_c0_g1	0	0	0	0	0.16	0	0	0	0.22	0	0.21	0
TRINITY_DN10347_c0_g1	0.6	0.68	0.32	0.35	0.33	0.28	0.51	0.59	0.47	0.31	0.18	0.24
TRINITY_DN10347_c0_g2	0.77	1.77	0	0	0	0	0.19	0	0	0.89	0	0
TRINITY_DN10347_c0_g3	0.53	0.22	0.21	0.46	0.24	0.07	0.07	0.28	0.08	0.85	0.23	0
TRINITY_DN10347_c1_g1	0	0	0.88	0	0.68	0	0	0	0	0	0.51	0
TRINITY_DN10347_c1_g2	0.35	0	0.16	0.15	0.17	0.08	0.32	0.2	0	0.34	0.04	0.21
TRINITY_DN10348_c0_g1	0.93	0.98	0.64	1.12	1.38	1.32	2.44	1.23	1.18	0.89	0.86	0.78
TRINITY_DN10348_c0_g2	0.47	0.31	0.04	0.44	0.27	0.21	1.34	0.7	0.71	0.71	0.24	0.38
TRINITY_DN10348_c0_g3	0.12	0.02	0	0.17	0.09	0.02	0.15	0	0.02	0	0.07	0
TRINITY_DN10348_c2_g1	0	0	0	0	0.43	0	0	0	1.31	1.46	0	0
TRINITY_DN10349_c0_g1	0.48	0.3	0.16	0.35	0.22	0.14	0.52	0.38	0.54	0.42	0.12	0.12
TRINITY_DN10349_c0_g2	0.3	0.14	0.23	0.22	0.04	0.09	0.05	0	0.05	0	0	0
TRINITY_DN1034_c0_g1	4.44	4.11	1.77	3.49	2.48	3.77	8.92	7.67	16.71	2.04	1.9	2.18
TRINITY_DN10350_c0_g1	0.31	0	0	0	0	0	0.2	0	0	0.17	0.18	0
TRINITY_DN103510_c0_g1	0	0.14	0	0	0	0.13	0	0	0.31	0	0.3	0
TRINITY_DN103515_c0_g1	0	0	0	0	0.2	0	0.11	0.23	0	0	0	0
TRINITY_DN10351_c0_g1	0.11	0.4	0.97	0.24	0.12	0.05	1.16	0.28	0.08	0.63	0	0.11
TRINITY_DN103524_c0_g1	0.54	0	0	0	0.22	0	0	0.27	0	0	0	0
TRINITY_DN10352_c0_g1	0.16	0.08	0.05	0.05	0.04	0.08	0.24	0.03	0.28	0.03	0.09	0.23
TRINITY_DN10353_c0_g1	0.1	0.19	0.09	0.09	0.12	0.09	0.61	0.33	0.16	0	0.1	0.08
TRINITY_DN103544_c0_g1	0.11	0.34	0	0	0	0	0.11	0	0	0.12	0	0
TRINITY_DN103549_c0_g1	0.24	0	0	0	0.99	0	0.23	0	0	0	0	0
TRINITY_DN10354_c0_g1	0.08	0.04	0.09	0.16	0.22	0.03	0.39	0.27	0	0	0	0.07
TRINITY_DN10354_c0_g2	0.04	0.07	0.12	0.13	0.11	0.13	0.26	0.4	0.3	0.13	0	0.06
TRINITY_DN10354_c0_g3	0.17	0.13	0	0.06	0.08	0.03	0.19	0.03	0.28	0.03	0.03	0.11
TRINITY_DN10354_c0_g4	0	0	0	0.37	0	0.08	0	0	0	0.66	0	0
TRINITY_DN10354_c0_g5	0	0	0	0.04	0.05	0.06	0	0.02	0	0.11	0.02	0.19
TRINITY_DN103551_c0_g1	0	0	0	0	0	0	0.48	0.04	0.78	0	0.02	0
TRINITY_DN103553_c0_g1	0.23	0	0	0	0	0	0.44	0	0.26	0	0	0
TRINITY_DN103555_c0_g1	0	0.18	0	0	0	0	0	0	0	0	0.2	0.33
TRINITY_DN10355_c0_g1	7.58	8.53	5.3	5.2	3.14	3.43	9.21	5.71	8.72	6.5	3.37	5.37
TRINITY_DN103562_c0_g1	0	0	0	0	0	0	0	0.2	0	0.24	0	0.38
TRINITY_DN103566_c0_g1	0.15	0	0.07	0	0	0	0.07	0	0	0	0	0
TRINITY_DN10356_c0_g1	0.18	0.13	0.02	0.1	0.07	0.02	0	0.06	0	0.19	0.02	0
TRINITY_DN103577_c0_g1	0.08	0.08	0.08	0	0	0	0	0	0	0	0.09	0
TRINITY_DN10357_c0_g1	0.2	0.23	0.05	0.22	0.05	0.19	0.44	0.1	0	0.32	0	0.19
TRINITY_DN10357_c0_g2	0	0	0.16	0	0	0.31	0	0.16	0	0.75	0	0
TRINITY_DN103580_c0_g1	0.31	0	0	0	1	0	0.3	0	0	0	0	0
TRINITY_DN103589_c0_g1	0.12	0	0	0	0	0	0.11	0.11	0	0	0	0.2
TRINITY_DN10358_c0_g1	0.09	0.12	0	0.08	0.07	0	0.24	0.04	0	0.21	0	0.14
TRINITY_DN103594_c0_g1	0	0	0.39	0	0	0	0.38	0.4	0	0.98	0	0
TRINITY_DN103595_c0_g1	1	0	0	0.44	0	0	0.24	0	0	0	0	0
TRINITY_DN10359_c0_g1	0.31	0.19	0.35	0.05	0.23	0.26	0.03	0.22	0.15	0.2	0.18	0.14
TRINITY_DN1035_c0_g1	4.48	1.14	1.14	3.66	0.86	1.6	6.93	1.72	1.88	0.91	1.71	2.03
TRINITY_DN1035_c0_g2	0.91	0	0	0	0	0	0.44	0.46	0	0	0	0
TRINITY_DN1035_c0_g3	2.3	1.74	1.45	1.99	1.32	0.86	2.46	1.15	1.89	1.79	0.79	1.25
TRINITY_DN1035_c1_g1	3.72	2.57	2.01	2.55	1.32	1.34	4.94	2.21	3.37	2.85	1.46	2.32
TRINITY_DN1035_c1_g2	24.89	19.6	20.69	22.15	18.25	19.22	19.28	13.04	14.56	16.66	15.42	21.09
TRINITY_DN1035_c1_g3	0.99	0.52	0.63	0.62	0.49	0.49	1.12	0.45	0.62	0.48	0.44	0.43
TRINITY_DN1035_c2_g1	5.78	3.8	2.63	4.14	2.03	3.28	6.3	5.03	7.36	4.12	1.99	2.89
TRINITY_DN1035_c3_g1	0.19	1.04	0.68	0.71	0.35	0.62	2.81	1.81	0.85	0.92	0.46	0.74
TRINITY_DN10360_c0_g1	0.48	0.15	0.05	0.18	0.09	0.1	0.33	0.17	0.55	0.23	0.12	0.17
TRINITY_DN10360_c0_g2	0.22	0	0.19	0.11	0.03	0	0	0.04	0	0	0.04	0
TRINITY_DN103616_c0_g1	0	0	0	0.22	0	0	0.24	0	0.28	0	0	0
TRINITY_DN10362_c0_g1	15.9	16.17	14.68	14.24	10.61	14.06	32.25	5.83	25.55	7.57	3.95	6.05
TRINITY_DN103634_c0_g1	0	0	0	0	0	0	0	0.57	0.32	0.69	0	0
TRINITY_DN10363_c0_g2	0	0	0.13	0.12	0	0	0.13	0.13	0	0	0	0
TRINITY_DN10363_c1_g1	0.25	0.09	0.15	0.41	0.1	0.04	0.54	0.14	0.37	0.14	0.06	0.09
TRINITY_DN10363_c2_g1	0	0	0	0.46	0.05	0	0	0	0.06	0	0.12	0
TRINITY_DN103644_c0_g1	0.22	0	0.21	0	0	0	0	0	0	0	0.25	0
TRINITY_DN103648_c0_g1	0	0	0.13	0.12	0.11	0	0.13	0	0.15	0	0	0
TRINITY_DN10364_c0_g1	3.12	0.85	2	1.1	2.62	1.55	2.69	1.98	1.64	0.76	2.57	0.35
TRINITY_DN10365_c0_g1	7.07	3.87	3.2	1.3	2.34	1.39	2.03	4.52	2.09	3.68	3.49	4.28
TRINITY_DN10365_c0_g2	0.35	0	0	0.11	0.14	0	0.18	0.69	0.28	0.07	0	0.44
TRINITY_DN10365_c2_g1	0	0	0	0	0.11	0	0.2	0.27	0	0	0	0
TRINITY_DN103660_c0_g1	0	0	0	0.34	0.31	0	0	0	0	0	0	0.78
TRINITY_DN103669_c0_g1	0.14	0	0	0	0	0	0	0	0	0.3	0	0.24
TRINITY_DN10366_c0_g1	0.22	0.06	0.06	1.76	0.74	1.26	1.12	0.61	1.8	0.26	0.26	0.12
TRINITY_DN103676_c0_g1	0.15	0	0	0.13	0.25	0.14	0	0	0.49	0	0.32	0
TRINITY_DN10367_c0_g1	0.14	0	0.02	0.09	0.13	0.02	0.03	0.05	0.18	0	0.05	0.03
TRINITY_DN103683_c0_g1	0.67	0	0	0.15	0.14	0	0.16	0	0	0	0.91	0
TRINITY_DN103684_c0_g1	0	0	0	0	0	0.76	0.4	0	0	0	0	0.82
TRINITY_DN103685_c0_g1	3.07	0	0	0.67	0	0.24	0	0.76	1.44	0.92	1.14	0
TRINITY_DN10368_c0_g1	0.84	0.85	0.28	0.35	0.22	0.24	0.61	0.57	0.65	0.82	0.25	0.56
TRINITY_DN103692_c0_g1	0.23	0	0	0	0	0	0	0	0	0.24	0.36	0
TRINITY_DN103695_c0_g1	0.29	0	0	0	0	0	0.28	0	0	0	0	0.57
TRINITY_DN10369_c0_g1	0.32	0.06	0.28	0.12	0.04	0	0.36	0.36	0.61	0.06	0.07	0.1
TRINITY_DN10369_c0_g2	0.2	0.11	0.1	0.36	0.06	0.02	0.1	0.13	0.06	0.16	0.08	0.09
TRINITY_DN10369_c0_g3	0	0.19	0.19	0.09	0.08	0.03	0.09	0	0.07	0.03	0	0
TRINITY_DN1036_c0_g1	18.34	2.43	22.29	10.47	7.01	9.08	6.98	4.57	2.1	11.42	4.59	3.85
TRINITY_DN10370_c0_g1	0.58	0.41	0.31	0.16	0.15	0.26	0.68	0.6	0.5	0.69	0.18	0.58
TRINITY_DN103712_c0_g1	0.49	0	0.49	0	0	0	0	0	0	0	0.56	0
TRINITY_DN103714_c0_g1	0.65	0	0.47	0	0	0	0.31	0	0	0.37	0	0
TRINITY_DN10371_c0_g1	3.77	3.12	1.89	1.66	1.04	1.21	3.61	2.5	3.39	3.02	1.47	2.74
TRINITY_DN10372_c0_g1	0	0	2.18	0	0	0	0	0	0	5.94	0.46	0.87
TRINITY_DN10372_c0_g2	0	0	1.23	0.38	0	0	0	0.6	0	3.39	0.18	3.25
TRINITY_DN10372_c2_g1	0	0	0.43	0	0	0	0	0	0.4	0.55	0	0
TRINITY_DN103730_c0_g1	0.83	0	0	0	0	0	0.4	0	0	1.04	0	0.83
TRINITY_DN103736_c0_g1	0	0.43	0	0	0	0	0.2	0	0.23	0	0	0
TRINITY_DN10373_c0_g1	1.46	1.65	1.25	0.74	0.49	0.91	2.12	1.48	0.98	1.25	1.17	1.41
TRINITY_DN103746_c0_g1	0	1.06	0.49	0	0	0	0	0	0	0	0	0.99
TRINITY_DN10374_c0_g1	0.1	0.05	0	0.27	0.2	0.05	0.19	0	0.38	0.2	0.05	0.17
TRINITY_DN10374_c0_g2	0.74	1.34	0	0.26	0.12	0.14	0	0	0.49	0	0.32	0
TRINITY_DN10375_c0_g1	0.97	1.1	0.8	0.68	0.58	0.28	1.14	1.37	0.99	1.5	0.4	0.67
TRINITY_DN10375_c0_g2	0.04	0	0	0.08	0.03	0.08	0.16	0.04	0.23	0	0	0
TRINITY_DN103763_c0_g1	0	0	0	0	0.19	0.21	0	0.22	0	0	0.25	0
TRINITY_DN103764_c0_g1	0	0	0	0.28	0	0	0	0	0	0	0.74	0.63
TRINITY_DN10376_c0_g1	0.08	0	0	0	0	0.07	0	0	0.08	0.62	0	0
TRINITY_DN10376_c0_g2	1.63	0.98	0.19	0.79	0.33	0.71	2.49	1.3	1.09	1.1	0.43	2.11
TRINITY_DN10376_c0_g3	1.68	0.59	0.1	0.25	0.27	0.33	2.5	0.71	2.38	0.8	0.26	0.37
TRINITY_DN10376_c0_g4	0.27	0.03	0.03	0.08	0.03	0.03	0.1	0.15	0.27	0	0	0
TRINITY_DN103772_c0_g1	0	0	0	0	0	0	0.27	0.13	0	0	0	0.25
TRINITY_DN103775_c0_g1	0.81	0.28	0	0	0	0	0	0	0.92	0	0	0
TRINITY_DN10377_c0_g1	0	0	0	0.29	0.2	0.71	0.47	0.5	0	0	0	0
TRINITY_DN10378_c0_g1	0.37	0.06	0.28	0.27	0.49	0.25	1.29	0.32	1.21	0.22	0.5	0.62
TRINITY_DN10378_c0_g2	0	0	0	0.11	0.1	0	0	0	0.13	0.13	0	0
TRINITY_DN103793_c0_g1	0	0	0	0	0.1	0	0	0	0.13	0	0.13	0
TRINITY_DN103799_c0_g1	0.15	0	0.14	0	0	0.14	0	0	0	0	0	0
TRINITY_DN10379_c0_g1	12.99	7.77	10.58	23.42	13.35	9.91	45.76	5.95	7.83	18.13	13.21	21
TRINITY_DN1037_c0_g1	3.88	1.99	2.3	3.23	2.07	1.71	3.76	2.29	3.28	2.24	1.71	2.52
TRINITY_DN103805_c0_g1	0	0.57	0	0	0.39	0	0	0.53	0	0	0	0
TRINITY_DN103808_c0_g1	0	0	0.32	0	0	0.16	0	0	0	0	0.18	0
TRINITY_DN10380_c0_g1	0.15	0.18	0	0	0	0.03	0.17	0.17	0.51	0	0	0
TRINITY_DN103814_c0_g1	0.36	0.14	0.27	0.06	0.06	0.07	0.13	0.74	0.15	0	0	0
TRINITY_DN103817_c0_g1	0	0	0.51	0	0	0.47	0	0	0	0	0.59	0
TRINITY_DN10381_c0_g1	0.68	0.15	0.07	0.26	0.65	0	3.14	0.08	1.04	0.08	0.31	0
TRINITY_DN10382_c0_g1	0.13	0.25	0	0	0.21	0	0	0.06	0.07	0.1	0	0.11
TRINITY_DN10382_c0_g2	0.73	0.3	0.31	0.38	0.2	0.18	0.63	0.36	0.32	0.32	0.3	0.26
TRINITY_DN10382_c0_g3	0	0	0	0	0	0.49	0.13	0	0.29	0	0	0
TRINITY_DN103844_c0_g1	0	0	0.27	0	0.22	0	0	0.27	0	0.33	0	0
TRINITY_DN10384_c0_g1	12.53	2.68	10.94	21.34	6.39	7.22	3.98	5.66	3.7	11.02	5.42	7.23
TRINITY_DN10384_c1_g1	69.7	12.48	8.24	29.22	11.21	22.75	39.37	12.16	12.43	17.55	20.56	20.12
TRINITY_DN10384_c1_g2	28.91	7.92	21.7	39.08	13.87	22.17	14.17	7.31	9.52	20.93	17.39	16.55
TRINITY_DN10385_c0_g1	1.14	0.25	0	0.09	0.1	0.06	1.61	0.46	0.23	0.22	0.24	0
TRINITY_DN10385_c0_g2	0.31	0.19	0.18	0.21	0.4	0.15	1.14	0.51	0.38	0.49	0	0.16
TRINITY_DN10385_c1_g2	0	0	0	0.16	0	0	0.09	0.09	0.3	0	0	0
TRINITY_DN103867_c0_g1	0.36	0	0	0	0	0.33	0	0.72	0	0	0	0
TRINITY_DN103873_c0_g1	0.12	0	0	0	0.09	0	0	0.22	0	0	0	0.2
TRINITY_DN10387_c0_g1	0.1	0.01	0.01	0.06	0	0.3	0	0.06	0.04	0.08	0.04	0.09
TRINITY_DN10387_c0_g2	0	0.07	0	0.07	0.06	0	0	0	0	0	0.32	0
TRINITY_DN10388_c0_g1	0.13	0.48	0	0.37	0	0.44	0.24	0.19	0.31	0.19	0.04	0.48
TRINITY_DN103896_c0_g1	0.09	0.27	0	0	0	0	0	0	0	0.1	0.09	0
TRINITY_DN1038_c0_g1	15.3	13.95	7.7	9.26	8.79	8.81	24.34	20.26	22.32	11.83	7.39	7.5
TRINITY_DN103906_c0_g1	0	0	0.13	0	0	0.26	0.13	0	0.15	0	0	0
TRINITY_DN103907_c0_g1	0	0	0	0	0.06	0.07	0	0	0	0	0.17	0
TRINITY_DN10390_c0_g1	2.16	1.24	0.83	0.78	0.67	1.14	1.95	3.98	2.44	2.65	1.75	2.33
TRINITY_DN103910_c0_g1	0	0	0.15	0	0	0	0.16	0.16	0	0	0	0
TRINITY_DN10391_c0_g1	1.7	1.93	1.25	1.67	0.98	1.28	1.98	1.39	1.84	2.04	1.25	2.43
TRINITY_DN10392_c0_g1	0.85	0.58	0.49	0.39	0.31	0.17	1.21	0.89	0.81	0.59	0.3	0.46
TRINITY_DN10393_c0_g1	55.95	12.93	37.35	107.69	25.82	42.7	21.4	16.1	10.4	57.37	27.35	27.31
TRINITY_DN10393_c1_g1	132.85	15.7	127.14	386.44	70.76	151.94	37.07	9.92	13.78	132.87	116.97	96.35
TRINITY_DN10394_c0_g1	0.41	0.08	0.14	0.2	0.09	0.1	0.14	0.31	0.35	0.38	0.08	0.22
TRINITY_DN10396_c0_g1	0	0.57	0.36	0.16	0	0	0.18	0.18	0.42	0	0.1	0
TRINITY_DN103978_c0_g1	0	0.17	0	0.15	0	0	0	0	0	0.19	0	0
TRINITY_DN10398_c0_g1	2.06	1.09	0	2.34	0.82	0.67	0.33	0	0.78	0.85	0	0.7
TRINITY_DN10399_c0_g1	0.09	0	0.06	0.12	0.06	0.03	0.19	0.05	0.04	0.07	0.05	0.08
TRINITY_DN10399_c0_g2	0	0.06	0	0.13	0	0.05	0.03	0.06	0.1	0	0.09	0.05
TRINITY_DN1039_c0_g1	7	4.25	4.28	4.97	5.27	6.28	6.25	5.01	4.13	6.4	6.93	3.4
TRINITY_DN1039_c0_g2	1.59	1.38	2.05	2.18	2.99	2.91	2.11	1.47	2.23	1.87	2.07	0.99
TRINITY_DN103_c0_g1	4.85	2.92	2.47	2.61	1.7	2.47	4.95	3.74	4.56	2.52	2.14	1.2
TRINITY_DN103_c1_g1	0	0	0.35	0.33	0	0.34	0	1.31	0.69	2.98	0	1.86
TRINITY_DN103_c2_g1	0	0	0	0	0	0.05	0.33	0	0.31	0	0.24	0
TRINITY_DN104003_c0_g1	0.48	0	0	0	0.23	0.09	0	0.63	0	0.1	0	0
TRINITY_DN104008_c0_g1	0.42	0.64	0	0	0	0	0	0.2	0	0	0	0
TRINITY_DN10400_c0_g1	0.6	0.37	0.2	0.7	0.4	0.32	1.09	0.57	1.19	0.72	0.6	0.39
TRINITY_DN10401_c0_g1	0.33	0.63	0	0	0.52	0.51	0.15	1.75	1.47	0	0	0
TRINITY_DN10402_c0_g1	1.22	0.81	0.42	1.17	0.56	0.52	1.88	1.5	1.87	0.93	0.41	0.62
TRINITY_DN104033_c0_g1	0.17	0	0	0	0	0	0.32	0	0	0	0	0.92
TRINITY_DN104037_c0_g1	0	0	0	0	0	0.22	0.11	0	0.13	0	0	0
TRINITY_DN10403_c0_g1	0.35	1.2	0.05	0	0.12	0.23	0.48	4.86	0	0.2	0.1	0.18
TRINITY_DN104057_c0_g1	0	0.09	0	0	0	0.08	0.08	0	0	0	0	0
TRINITY_DN10406_c0_g1	12.97	9.79	5.42	8.49	4.67	5.51	14.14	12.65	11.95	8.68	4.87	6.45
TRINITY_DN104074_c0_g1	0	0	0	0	0	0	0	0.13	0	0.15	0.44	0
TRINITY_DN10407_c0_g1	0.19	0	0.19	0.42	0.17	0.24	0.16	0.93	0.87	2.94	0	1.6
TRINITY_DN10407_c1_g1	0.47	0	0.47	0.98	0	0.52	0	0	0	0.43	0	2.62
TRINITY_DN10407_c1_g2	0.21	0	0	0.18	0	0	0.6	0	0	0	0	1.53
TRINITY_DN10407_c2_g1	0	0	0.14	0	0	0	0	0.4	0	0.34	0	0.38
TRINITY_DN104088_c0_g1	0	0	0	0.33	0	0	0.39	0	0.44	0	0	0
TRINITY_DN10408_c0_g1	5.09	0.8	1.6	1.57	0.78	0.51	1	0.96	0.79	1.06	0.69	1.32
TRINITY_DN104092_c0_g1	0	0	0	0	0	0	0.8	0.55	0.62	0	0	0
TRINITY_DN104094_c0_g1	0	0	0.41	0	0	0	0	3.77	0.47	0	0	0
TRINITY_DN10409_c0_g1	0.5	0.49	0.23	0.9	0	0.23	0.12	0	0	1.88	0.53	1.52
TRINITY_DN1040_c0_g1	0.04	0.15	0.27	0.27	0.13	0.17	0	0.2	0.3	0	0.16	0.2
TRINITY_DN1040_c0_g2	3.11	1.32	1.17	1.66	0.8	0.83	4.42	1.53	3.2	1.83	0.85	1.96
TRINITY_DN104104_c0_g1	0	0	0	0	0.16	0.18	0	0	0	0	0.21	0
TRINITY_DN10410_c0_g1	0.46	0.24	0.09	0.51	0.16	0.24	0.82	0.19	0.41	0.36	0.27	0.36
TRINITY_DN10411_c0_g1	2.08	1.38	0	0.16	0	0	0.09	0.44	0.51	0.59	0	1.93
TRINITY_DN104129_c0_g1	0	0	0.41	0	0	0	0	0	0	0.51	0	0.82
TRINITY_DN10412_c0_g1	9.75	5.04	9.3	7.83	4.42	4.41	6.96	4.28	6.93	8.56	7.65	7.6
TRINITY_DN104133_c0_g1	0	0.49	0	0.21	0	0	0	0	0.14	0	0	0
TRINITY_DN10413_c0_g1	0.59	0.21	0.26	1.57	0.73	0.13	0.28	0.44	0.76	0.94	0.16	0.53
TRINITY_DN10413_c1_g1	0	0	0.28	0.07	0.06	0	0.07	0.07	0	0	0	0
TRINITY_DN104148_c0_g1	0	0	0	0	0.19	0	0.22	0.22	0	0	0	0
TRINITY_DN10414_c0_g1	0.17	0.03	0.03	0.35	0.03	0	0.15	0.03	0.21	0.06	0	0.11
TRINITY_DN10414_c0_g2	0.47	1.52	0	0	0	0.44	0.46	0.47	0.53	0.59	0	1.48
TRINITY_DN10414_c0_g3	0	0.2	0	0.03	0.14	0	0.07	0.36	0.3	0.03	0	0
TRINITY_DN104152_c0_g1	0	0	0.3	0	0	0	0	0	0.35	1.13	0.35	0
TRINITY_DN10415_c0_g1	0.93	0.36	0.48	0.23	0.23	0.13	0.6	0.18	0.38	0.64	0.33	0.39
TRINITY_DN104161_c0_g1	0	0	0	0	0.19	0.22	0.23	0	0	0	0	0
TRINITY_DN104164_c0_g1	1.03	0	0	0	0	0	0.33	0	0	0.42	0	0
TRINITY_DN10416_c0_g1	22.52	13.56	17.34	16.74	15.55	11.71	17.84	16.28	19.3	24.53	14.69	29.47
TRINITY_DN10416_c0_g2	0.56	0.88	0	0	0	0	0	0	1.27	0	0	0
TRINITY_DN10416_c0_g3	0	0	0	0.06	0	0	0	0.32	0	0	0.14	0
TRINITY_DN104178_c0_g1	0	0	0	0	0	0.08	0	0	0	0.09	0	0.28
TRINITY_DN10417_c0_g1	0.04	0.18	0	0	0	0	0	0.4	0.78	0.15	0	0.09
TRINITY_DN10418_c0_g1	1.89	1.28	1.37	1.52	1.17	1.18	2.18	1.19	1.82	1.94	1.55	1.08
TRINITY_DN104190_c0_g1	0	0	0	0	0	0	0	0	0.24	3.95	0.24	0
TRINITY_DN104192_c0_g1	0	0	0	0	0	0	0.22	0.23	0	0	0.26	0
TRINITY_DN1041_c0_g1	1.61	0.87	1.09	1.17	0.45	0.45	4.35	0.53	1.23	1.2	1.04	1.1
TRINITY_DN1041_c0_g2	1.37	0.36	0.39	1.62	0.84	0.32	2.72	0.38	0.9	0.86	0.26	0.41
TRINITY_DN1041_c1_g1	14.03	2.66	4.26	8.63	3.36	5.48	19.83	3.75	14.62	6.34	2.36	2.77
TRINITY_DN1041_c2_g1	123.66	139.32	147.82	311.78	79.57	110.18	249.71	65.19	134.65	143.92	84.06	119.83
TRINITY_DN1041_c3_g1	0	0.11	0	0.29	0.14	0	0.4	0	0	0.35	0	0
TRINITY_DN1041_c5_g1	0.38	0.24	0.66	0.42	0.57	0.45	0.83	0.34	0.58	0.55	0.58	0.5
TRINITY_DN10420_c0_g1	36.95	30.17	17.88	27.5	26.37	30.95	53.24	33.66	48.93	32	17.96	25.96
TRINITY_DN104210_c0_g1	0	0	0.11	0	0	0	0	0.11	0.25	0	0	0.2
TRINITY_DN10421_c0_g1	4166.47	3803.07	3264.17	3703.3	3840.21	3397.41	3185.48	2768.34	3840.21	4522.29	3805.88	3455.55
TRINITY_DN10422_c0_g1	0.58	0.45	0.41	0.74	0.27	0.36	0.94	0.93	0.87	0.5	0.21	0.15
TRINITY_DN104234_c0_g1	0	0.11	0	0	0	0	0.11	0	0	0	0.12	0
TRINITY_DN10423_c0_g1	0	0	0.1	0	0	0.08	0	0	0	0.12	0.13	0.03
TRINITY_DN104241_c0_g1	0	0	0	0	0	0	0.14	0	0.17	0.17	0.33	0
TRINITY_DN10424_c0_g1	0.52	0.16	0.41	0.52	0.65	0.4	1.24	1.26	0.89	0.41	0.22	0.42
TRINITY_DN10424_c0_g2	1.98	0.3	0.55	0	0.69	0.32	0.73	0.17	0.32	0	0	0
TRINITY_DN10424_c0_g3	0.69	1.2	1.12	1.15	0.43	0.35	0.72	0.6	0.7	0.5	0.31	0.42
TRINITY_DN104262_c0_g1	0	0	0	0	0	0.06	0.17	0.17	0	0	0	0.1
TRINITY_DN10426_c0_g1	1.21	0.12	0.39	0.1	0	0.07	0	0.57	0.09	2.76	0.37	1.61
TRINITY_DN10426_c3_g1	0	0	0.52	0	0	0	0	0	0	1.31	0	3.17
TRINITY_DN10427_c0_g1	0	0	0.93	0	1.08	0	0	0.14	0.53	0	0.31	0
TRINITY_DN104280_c0_g1	0	0.68	0	0.57	0	0	0	0	0	0	0	1.26
TRINITY_DN10428_c0_g1	0.73	0.59	0.1	0.37	0.06	0.03	0.11	0.07	0.08	0.53	0.46	0.39
TRINITY_DN1042_c0_g1	8.23	8.67	4.85	5.54	3.45	3.45	9.35	9.33	10.73	5.76	3.58	3.93
TRINITY_DN10430_c0_g1	0.86	0.3	0.18	0.44	0.12	0.14	0.75	0.58	1.46	0.75	0.45	0.44
TRINITY_DN10431_c0_g1	0.41	0	0.64	1.62	0	0.35	0	2.76	0.51	2.03	0	4.72
TRINITY_DN10431_c0_g3	0	0	0	0	0	0	0	0.47	0	0.75	0	0.68
TRINITY_DN10431_c1_g1	0.32	0	0.61	0.14	0	0.62	0	3.43	0	5.82	0.42	3.4
TRINITY_DN104324_c0_g1	0	0	0	0	0.18	0	0	0	0.24	0	0	0.4
TRINITY_DN104327_c0_g1	0	0	0.24	0	0	0	0	0	0.27	0.29	0	0
TRINITY_DN10432_c0_g1	1.71	1.38	1.2	1.5	2.87	1.23	2.54	2.98	3.25	1.28	1.82	1.36
TRINITY_DN10433_c0_g1	1.09	0.29	0.19	0.39	0.23	0.44	0.73	0.28	0.46	0.37	0.25	0.28
TRINITY_DN10433_c0_g2	0	0.03	0	0	0.03	0	0.26	0.07	0.19	0	0	0
TRINITY_DN10433_c0_g3	0.29	0	0	0	0	0	0	0	0.32	0	0.65	0
TRINITY_DN10433_c1_g2	0	0	0	0	0.12	0	0.14	0.14	0	0	0	0
TRINITY_DN10434_c0_g1	0.58	0.57	0.39	0.59	0.2	0.37	1.15	0.64	0.68	0.69	0.45	0.41
TRINITY_DN104354_c0_g1	0	0	0	0	0	0	0.91	0	1.07	0	0	0.95
TRINITY_DN10435_c0_g1	0.19	0.15	0.23	0.12	0.06	0.04	0.32	0.24	0.17	0.2	0.07	0.08
TRINITY_DN10436_c0_g1	2.15	2.06	1.24	2.5	1.84	1.72	5.46	2.04	3.28	2.14	1.62	2.04
TRINITY_DN104375_c0_g1	0	0	0	0	0	0.09	0.09	0.18	0	0	0	0
TRINITY_DN104376_c0_g1	0.15	0.15	0.14	0	0	0	0	0	0.16	0.16	0	0
TRINITY_DN10437_c0_g1	0.11	0	0.1	0.38	0	0	0	0.1	0	0.75	0.23	0.19
TRINITY_DN10438_c0_g1	3.73	3.13	2.34	3.16	2.15	2.53	5.62	2.62	5.61	2.67	2.53	2.85
TRINITY_DN10439_c0_g1	0.38	0.29	0.19	0.32	0.18	0.13	0.52	0.34	0.22	0.26	0.12	0.18
TRINITY_DN1043_c0_g1	1.05	0.95	1.01	0.81	0.93	0.65	0.86	0.68	1.25	0.95	0.62	0.6
TRINITY_DN10440_c0_g1	0.48	0.1	0.26	1.02	0.95	0.56	1.62	1.19	1.05	0.17	0.22	0.29
TRINITY_DN10440_c0_g3	0.12	0.12	0.11	0.21	0.03	0.11	0.19	0.38	0.3	0.16	0	0.07
TRINITY_DN10440_c1_g1	0.14	0.03	0.03	0.09	0.05	0	0	0	0.11	0	0	0
TRINITY_DN10440_c2_g1	0.15	0.08	0	0.15	0.1	0.12	0.16	0.04	0.62	0.04	0	0
TRINITY_DN104416_c0_g1	0.2	0.21	0	0.7	0	0	0	0	0	0	0	0
TRINITY_DN10441_c0_g1	0.96	0.77	0.57	0.83	0.7	0.35	1.26	0.91	0.99	0.58	0.96	1.23
TRINITY_DN10442_c0_g1	8.42	3.17	3.92	5.54	3.23	2.26	8.34	5.95	5.44	5.44	5.34	3.72
TRINITY_DN10443_c0_g1	0.11	0.1	0.17	0.16	0.09	0.09	0.23	0.19	0.12	0.21	0.17	0.19
TRINITY_DN10444_c0_g1	0.66	0.34	0.6	0.67	0.26	0.25	1.06	0.51	0.82	0.43	0.26	0.34
TRINITY_DN104451_c0_g1	0.67	0.36	0	0	0.27	0	0	0	0	0	0	0
TRINITY_DN104453_c0_g1	0	0	0.29	0	0.48	0	0	0.3	0	0	0	0
TRINITY_DN10445_c0_g1	0.15	0	0	0	0	0	0.38	0.26	0.32	0.3	0.63	0
TRINITY_DN10445_c0_g2	0.21	0	0.07	0.26	0.1	0	0.29	0.51	0.24	1.05	0	0.87
TRINITY_DN10446_c0_g1	0.04	0.13	0.11	0.08	0.03	0.07	0.4	0.16	0.3	0.05	0.05	0.04
TRINITY_DN10447_c0_g1	0.56	0.26	0.1	0.38	0.26	0.19	0.61	0.38	0.21	0.4	0.09	0.93
TRINITY_DN10448_c0_g1	0.93	0.25	0.75	1.1	0.58	0.55	1.39	0.48	0.7	0.53	0.76	0.5
TRINITY_DN10449_c0_g1	0.25	0.36	0.35	0.2	0.57	0.12	0.48	0.51	0.14	0.49	0.4	0.91
TRINITY_DN1044_c0_g1	3.52	5.3	2.82	3.99	3.16	3.38	10.91	9.3	5.69	4.54	2.23	3.9
TRINITY_DN1044_c0_g2	0.49	0	0	0.03	0	0	0.11	0	0	0	0.09	0.19
TRINITY_DN10450_c0_g1	0	0	0.25	0.35	0.11	0	0.13	0.25	0.22	0.27	0.14	0
TRINITY_DN10450_c0_g2	0	0	0	0	0	0.19	0.2	0	0.23	0	0	0
TRINITY_DN104515_c0_g1	0	0	0	0	0	0	0	0.16	0	0	0.18	0.3
TRINITY_DN10451_c0_g1	0.03	0.3	0	0.03	0	0.28	0	0.06	0.22	0.24	0	0.2
TRINITY_DN10451_c0_g2	0.04	0	0	0	0.1	0	0	0	0.09	0.04	0	0.27
TRINITY_DN10451_c0_g3	1.09	1.02	0.81	0.98	0.7	0.35	1.79	0.95	1.38	1.11	0.69	0.76
TRINITY_DN10452_c0_g1	0.21	0.05	0.05	0	0.16	0.09	0.15	0.1	0.17	0.1	0.11	0.09
TRINITY_DN10452_c2_g1	0	0.12	0.11	0	0	0.11	0.11	0	0.26	0.13	0.25	0
TRINITY_DN10453_c0_g1	0.25	0.12	0.13	0.22	0.06	0.14	0.08	0.06	0.2	0.16	0.07	0.04
TRINITY_DN10453_c0_g2	0.4	0.21	0.08	0.29	0.04	0.14	0.24	0.16	0.25	0.24	0.2	0.09
TRINITY_DN10453_c0_g3	0.02	0.02	0.02	0	0.02	0.08	0.12	0.08	0.02	0	0	0.03
TRINITY_DN104542_c0_g1	0	0	0	0.18	0	0	0	0.2	0.23	0	0	0
TRINITY_DN104549_c0_g1	0	0.11	0.05	0.1	0	0	0	0	0	0	0	0
TRINITY_DN10454_c0_g1	0.65	1.56	3.5	0.76	0	0.32	0.89	0.25	1.26	0.35	0.18	1.81
TRINITY_DN10455_c0_g1	0.4	0.33	0.26	0.57	0.46	0.15	0.89	0.26	0.44	0.54	0.42	0.45
TRINITY_DN104560_c0_g1	0	0	0	0.28	0	0	0.31	0	0.36	0	0	0
TRINITY_DN10456_c0_g1	0	0	0.72	0.21	0	0.21	0	0.46	0	1.11	0.13	0.62
TRINITY_DN10456_c1_g1	0	0	0.28	0	0	0	0	0.29	0	0.35	0	0
TRINITY_DN10457_c0_g1	0	0	0.21	0.21	0	0	0	0	0	0.79	0	0.22
TRINITY_DN10458_c0_g1	1.47	0.8	0.94	0.77	0.55	0.77	2.2	0.71	1.51	1.16	0.62	0.95
TRINITY_DN10459_c0_g1	0.08	0.09	0.07	0.06	0.07	0.04	0.16	0.15	0.22	0.45	0.05	0.04
TRINITY_DN1045_c0_g1	18.82	21.49	12.24	19.5	11.62	9.53	9.19	23.5	13.1	8.38	9.11	16.85
TRINITY_DN10460_c0_g1	0.78	0.61	0.4	0.33	0.19	0.24	0.97	0.5	0.25	0.46	0.5	0.36
TRINITY_DN10461_c0_g1	0.36	0.31	0	0.24	0.18	0.29	0.3	0.12	0.88	0.28	0	0.11
TRINITY_DN10462_c0_g1	0.16	0.19	0.24	0.14	0.09	0.06	0.5	0.34	0.31	0.34	0.08	0.05
TRINITY_DN10462_c0_g3	0.09	0	0	0.08	0	0.08	0	0.09	0	0	0.19	0
TRINITY_DN10463_c0_g1	0.42	0.56	0.35	0.3	0.3	0.47	0.35	0.38	0.67	0.26	0.38	0.29
TRINITY_DN10464_c0_g1	0.65	0	0.17	0	0	0	0.14	0	1.68	0	0.1	0.24
TRINITY_DN10464_c0_g2	0.07	0.08	0	0.03	0.05	0.03	0.09	0.35	0.14	0.09	0	0
TRINITY_DN10465_c0_g1	1.43	0.2	0.68	0.36	0.31	0.38	0.2	0.14	0.05	0.78	0.2	0.47
TRINITY_DN10466_c0_g1	1.53	1.3	0.97	1.23	0.93	1.11	2.67	0.95	2.14	1.36	1.16	0.88
TRINITY_DN10468_c0_g1	0.1	0	0.04	0	0.11	0	0.36	0.04	0.1	0	0	0
TRINITY_DN10468_c0_g2	1.37	0.14	0.33	0.59	0.05	0.16	1.66	0.65	0.09	0	0.41	0.22
TRINITY_DN10468_c0_g3	0	0.31	0.15	0	0.34	0	1.11	1.44	0	0.24	0.34	0.17
TRINITY_DN10468_c0_g4	0.23	0.1	0.06	0.12	0.03	0.03	0.44	0.57	0.2	0.2	0	0.13
TRINITY_DN10468_c1_g1	0	0	0.08	0.08	0	0	0.09	0	0	0	0	0
TRINITY_DN10468_c2_g1	0.13	0	0	0.06	0	0	0.12	0.06	0	0	0	0
TRINITY_DN104691_c0_g1	0	0	0	0	0	0	0.3	0.07	0.43	0	0	0
TRINITY_DN104695_c0_g1	0.28	0.09	0	0.24	0	0	0	0.26	0.4	0.19	0	0
TRINITY_DN104696_c0_g1	5.12	0.79	0.98	10.8	5.52	2.63	3.98	0.4	1.32	1.4	0.83	2.67
TRINITY_DN104697_c0_g1	0	0.03	0.03	0	0.03	0.09	0	0	0	0.16	0.07	0.05
TRINITY_DN10469_c0_g1	20.83	12.63	8.41	9.49	7.87	7.1	23.43	18.45	16.68	11.38	8.15	9.01
TRINITY_DN1046_c0_g1	1.71	0.51	0.94	1.64	0.93	0.8	2.38	0.68	1.08	1.39	1.45	0.96
TRINITY_DN1046_c1_g1	42.57	1.79	62.8	188.65	257.27	59.37	143.02	10.91	44.24	67.31	16.7	28.94
TRINITY_DN104703_c0_g1	8.58	5.36	5.27	5.03	4.11	4.14	9.51	8.36	7.9	5.46	3.26	5.32
TRINITY_DN104706_c0_g1	0	0	0.16	0.08	0.07	0	0	0.08	0	0	0	0
TRINITY_DN104707_c0_g1	7.34	7.02	5.44	6.93	4.56	6.1	9.57	5.92	9.69	7.06	4.87	6.96
TRINITY_DN104709_c0_g1	0.15	0.09	0	0.09	0.11	0.26	0.09	0.45	0.41	0.1	0.05	0
TRINITY_DN10470_c0_g1	0.83	0.31	0.19	0.58	0.26	0.21	0.74	0.47	0.73	0.4	0.17	0.26
TRINITY_DN104713_c0_g1	0.16	0.26	0.21	0.39	0.12	0	0	0.18	0.44	0	0.09	0
TRINITY_DN104717_c0_g1	0.87	0.98	0.48	0.64	0.67	0.63	1.28	1.22	1.49	0.62	0.59	0.58
TRINITY_DN104719_c0_g1	3.09	1.74	1.61	1.65	1.33	1.22	2.02	1.49	2.7	2	1.64	2.03
TRINITY_DN10471_c0_g2	0.72	0.26	0.23	0.35	0.17	0.14	0.54	0.21	0.66	0.58	0.36	0.22
TRINITY_DN104722_c0_g1	3.77	2.69	1.99	2.18	2.03	1.5	4.82	2.83	3.29	3.25	1.82	2.18
TRINITY_DN104723_c0_g1	0.04	0	0.2	0.03	0	0	0	0	0	0.18	0.07	0
TRINITY_DN104724_c0_g1	0	0.28	0	0	0	0	0.44	0.09	0.2	0.2	0.1	0
TRINITY_DN104725_c0_g1	6.52	3.96	4.96	4.15	2.71	1.98	5.31	2.98	3.23	5.41	3.89	6.87
TRINITY_DN104726_c0_g1	1.17	0.83	0.66	1.05	0.76	0.54	2.16	0.47	1.39	0.99	0.51	0.63
TRINITY_DN104729_c0_g1	6.96	4.59	5.1	6.08	4.9	4.55	10.06	5.72	9.32	4.83	4.24	4.43
TRINITY_DN10472_c0_g1	0	0	0.31	0	0	0	0	1.2	0	1.58	0	1.1
TRINITY_DN10472_c0_g2	0	0	0.13	0	0	0	0	0	0	0.28	0	0.11
TRINITY_DN10472_c1_g4	0	0	0	0	0	0	0	0.13	0	0.31	0	0.98
TRINITY_DN104731_c0_g1	0	0	0.11	0.07	0.06	0	0.55	0.07	0	0	0.04	0
TRINITY_DN104735_c0_g1	0	0.15	0.14	0	0	0	0	0	0	0	0.16	0
TRINITY_DN104737_c0_g1	0	0	0	0	0.15	0	0	0.09	0	0.1	0	0
TRINITY_DN104738_c0_g1	0.16	0.06	0.05	0.15	0.14	0.14	0.39	0.27	0.18	0.1	0.09	0.09
TRINITY_DN10473_c0_g1	0.65	0.49	0.27	0.4	0.57	0.36	0.8	0.53	0.6	0.5	0.4	0.47
TRINITY_DN104743_c0_g1	0	0	0	0	0	0	0.44	0.45	1.02	0	0	0
TRINITY_DN104744_c0_g1	44.08	48.19	21.54	23.39	19.69	22.21	72.21	62.32	76.1	33.41	17.59	22.65
TRINITY_DN104746_c0_g1	0.38	0.25	0.18	0.2	0.18	0.18	0.24	0.27	0.15	0.64	0.12	0
TRINITY_DN104748_c0_g1	0.18	0	0	0	0	0.08	0.17	0	0.1	0.09	0	0
TRINITY_DN10474_c0_g1	0.98	0.4	0	0.57	0.13	1.25	1.06	0.97	5.36	0.18	0.41	0.3
TRINITY_DN10474_c0_g2	0	0	0	0.28	0.26	0	0.47	0	0	0	0.36	0.62
TRINITY_DN10474_c1_g1	1.62	1.54	1.41	1.18	0.6	1.18	8.05	4.59	1.94	0.44	0	1.06
TRINITY_DN104750_c0_g1	0	0	0	0.05	0	0.14	0.54	0	0.06	0	0	0
TRINITY_DN104751_c0_g1	0	0	0	0	0	0	0.2	0.07	0.08	0	0	0
TRINITY_DN104754_c0_g1	0.08	0	0.14	0.13	0	0.07	0.07	0.07	0.25	0.16	0	0
TRINITY_DN104755_c0_g1	0	0	0.11	0	0	0.11	0	0	0.77	0	0	0
TRINITY_DN104756_c0_g1	0.21	0.07	0.08	0.09	0.02	0.08	0.16	0.12	0.2	0.04	0.16	0.08
TRINITY_DN104758_c0_g1	0.13	0	0	0	0	0	0.24	0	0	0	0	0.22
TRINITY_DN10475_c0_g1	0.24	0.16	0.18	0	0	0	0	0	0.26	0	0.26	0
TRINITY_DN10475_c0_g2	0.17	0.17	0.02	0.15	0.17	0.15	0.44	0.15	0.35	0.21	0.17	0.21
TRINITY_DN104763_c0_g1	0.59	0	0	0	0	0.83	0.58	0	0	0	0	0
TRINITY_DN104767_c0_g1	0	0.15	0	0	0	0.28	0	0	0	0.17	0	0
TRINITY_DN10476_c0_g1	1.23	0.5	0.75	0.27	0.23	0.25	0.8	0.21	0.32	0.55	0.31	0.42
TRINITY_DN104770_c0_g1	0.03	0.02	0.02	0.02	0.06	0	0.11	0	0.16	0.1	0	0
TRINITY_DN104771_c0_g1	0	0	0.15	0	0.13	0	0	0.16	0	0	0.09	0
TRINITY_DN104772_c0_g1	0	0	0	0	0	0	0	0.09	0	0.1	0.1	0.17
TRINITY_DN104773_c0_g1	2.83	1.22	1.97	1.77	0.45	0.76	2.74	0.87	1.07	1.34	0.43	1.69
TRINITY_DN104776_c0_g1	0	0	0	0.11	0.2	0	0	0	0	0	0.26	0
TRINITY_DN104778_c0_g1	1.04	0.97	0.42	0.52	0.19	0.21	1.49	0.61	1.08	1.5	0.64	1.32
TRINITY_DN10477_c0_g1	1.91	0.96	2.29	0.94	1.39	0.18	2.09	1.47	0.13	1.57	0.72	2.01
TRINITY_DN104780_c0_g1	0.06	0.03	0	0.2	0.09	0	0.32	0.03	0	0	0.12	0.14
TRINITY_DN104783_c0_g1	0	0	0.06	0	0	0.03	0.22	0.03	0	0.15	0	0
TRINITY_DN104785_c0_g1	0	0.03	0	0.16	0.14	0.14	0	0	0.06	0.06	0	0
TRINITY_DN104786_c0_g1	0.16	0.31	0.25	0.85	0.42	1.07	1.9	1.25	1.2	0.22	0.33	0.44
TRINITY_DN104787_c0_g1	0	0.03	0	0.02	0	1.94	1.66	0	0	0.02	0.03	0
TRINITY_DN10478_c0_g1	6.62	5.16	3.4	5.15	3.16	2.98	10.62	5.65	8.09	5.22	4.64	3.93
TRINITY_DN104790_c0_g1	0	0	0	0.09	0.17	0	0.1	0.31	0.81	0	0	0
TRINITY_DN104791_c0_g1	0.02	0	0.11	0	0.02	0.02	0.13	0.22	0.1	0.07	0	0
TRINITY_DN104793_c0_g1	0.26	0	0.24	0.38	0.44	0.66	0.6	0.16	1	0.38	0.22	0.14
TRINITY_DN104795_c0_g1	0	0	0.15	0	0	0.15	0	0.31	0	0	0	0
TRINITY_DN10479_c0_g1	1.94	1.58	1.6	1.89	2.13	1.3	2.46	1.94	2.69	1.55	1.58	1.63
TRINITY_DN1047_c0_g1	9.69	5.93	8.22	18.44	7.83	13.93	23.96	12.79	20.62	5.71	8.48	7.2
TRINITY_DN1047_c3_g1	0.24	0.1	0.22	0.24	0.16	0.24	0.28	0.5	0.25	0.03	0	0.16
TRINITY_DN104801_c0_g1	0.04	0	0	0	0.1	0	0	0.08	0	0	0.23	0
TRINITY_DN104802_c0_g1	0.19	0	0.04	0	0.04	0	0	0.04	0	0.05	0	0
TRINITY_DN104803_c0_g1	8.77	21.77	6.34	15.05	4.34	3.8	9.54	4.56	32.16	9.54	13.53	3.86
TRINITY_DN104809_c0_g1	0.82	1.11	1.22	2.33	1.01	1.58	0.46	0.5	0.86	1.32	0.93	1.89
TRINITY_DN10480_c0_g1	0.84	0.6	0.32	0.54	0.2	0.18	0.48	0.79	0.49	0.41	0.46	0.39
TRINITY_DN104810_c1_g1	1.41	1.82	0.69	0.93	0.62	0.69	2.68	1.78	4.87	1.2	0.83	0.72
TRINITY_DN104811_c0_g1	3.49	2.77	2.28	2.53	1.7	1.98	3.44	4.2	5.78	3.02	2.09	2.07
TRINITY_DN104814_c0_g1	9.84	5.39	3.97	5.6	4.64	4.49	15.98	7.16	15.7	5.73	3.16	4.08
TRINITY_DN104817_c0_g1	1.05	0.97	0.64	0.78	0.32	0.45	1.77	1.49	1.34	0.53	0.75	0.67
TRINITY_DN104818_c0_g1	1.76	1.06	1.34	1.73	0.25	1.25	1.42	1.15	1.35	0.97	0.74	0.65
TRINITY_DN10481_c0_g1	0.73	0.2	0.65	0.23	0.16	0.05	0.27	0.12	0.52	0.25	0.34	0.04
TRINITY_DN104821_c0_g1	0.04	0.28	0	0.07	0	0.08	0.9	0.31	0.45	0	0	0
TRINITY_DN104822_c0_g1	0	0	0	0	0.15	0	0	0.18	0	0.21	0	0.34
TRINITY_DN104825_c0_g1	0	0	0.11	0	0	0.05	0	0	0	0.24	0	0.1
TRINITY_DN104826_c0_g1	0.12	0.36	0	0.11	0.29	0	0	0	0.42	0	0	0.2
TRINITY_DN104827_c0_g1	0	0	0.17	0	0.15	0	0.09	0	0	0	0	0
TRINITY_DN10482_c0_g1	0	0	0	0.34	0	0.27	0.09	0	0	0	0.1	0.67
TRINITY_DN10482_c0_g2	0.27	0	0	0	0.11	0	0	0.66	0	0	0.15	0
TRINITY_DN10482_c0_g5	0	0	0	0	0	0	0.46	0	0	0	0.55	0.96
TRINITY_DN10482_c4_g1	0	0	0	0.37	0.12	0	0	0.14	0.15	0	0	0
TRINITY_DN104830_c0_g1	0	0	0	0	0	0.29	0.3	0	0.35	0	0.35	0
TRINITY_DN104834_c0_g1	0	0	0	0	0.05	0	0.13	0.38	0.22	0	0	0
TRINITY_DN104837_c0_g1	12.27	8.79	6.13	7.56	5.47	4.58	12.94	11.72	15.08	8.91	5.57	5.79
TRINITY_DN10483_c0_g1	0	0.1	0.03	0.32	0.14	0.1	0.1	0.3	0.15	0.07	0.07	0.29
TRINITY_DN104842_c0_g1	1.24	1.57	0.93	1.32	0.74	0.77	2.13	1.16	1.7	1.18	0.89	1.07
TRINITY_DN104843_c0_g1	0	0.06	0	0.17	0.05	0.18	0.37	0	0	0.26	0	0.22
TRINITY_DN104847_c0_g1	0.21	0	0.1	0	0	0	0	0.14	0	0.21	0.05	0
TRINITY_DN10484_c0_g1	0.32	0.09	0.19	0.16	0.08	0.38	0.39	0.15	0.8	0.02	0.22	0.19
TRINITY_DN10484_c0_g2	0.18	0.06	0.08	0.06	0.01	0.08	0.12	0.03	0.09	0.21	0	0.07
TRINITY_DN10484_c0_g3	0.11	0.02	0.12	0.06	0.02	0	0.04	0.54	0.11	0	0.09	0
TRINITY_DN104850_c0_g1	0.45	0	0	0	0.7	0	0	0.46	0	0.57	0	0
TRINITY_DN104852_c0_g1	0.08	0	0	0.03	0.06	0.03	0.1	0.03	0	0	0.11	0
TRINITY_DN104854_c0_g1	0.55	0.87	0.46	0.67	0.28	0.45	0.2	0.13	1.18	1.31	0.26	0.65
TRINITY_DN10485_c0_g1	34.04	15.07	13.68	22.52	3.22	5.48	8.2	6.43	0	9.63	15.91	10.84
TRINITY_DN104864_c0_g1	8.38	4.8	4.65	5.76	1.04	1.77	12.06	3.15	6.6	4.8	1.53	3.28
TRINITY_DN104867_c0_g1	1.16	0.79	0.81	1.17	0.84	0.67	1.45	1.26	1.47	1.16	0.7	1.15
TRINITY_DN104868_c0_g1	1.42	0.92	1.2	0.86	0.43	0.35	1.52	0.46	1.04	0.98	0.92	0.82
TRINITY_DN10486_c0_g1	0.28	0.2	0.12	0.06	0	0.07	0.03	0	0.02	0.14	0.21	0.33
TRINITY_DN10486_c1_g1	0.76	0.3	0.14	0.26	0.37	0.16	0	1.18	0.33	0.81	0	0.54
TRINITY_DN104871_c0_g1	0	0	0	0	0	0	0.05	0	0.18	0.11	0	0
TRINITY_DN104872_c0_g1	0	0.05	0	0.05	0.13	0	0.05	0.05	0.06	0	0	0
TRINITY_DN104873_c0_g1	0.07	0.01	0	0.07	0.04	0	0.11	0.11	0.07	0	0.18	0
TRINITY_DN104877_c0_g1	0	0	0.29	0	0	0	0	0	0	0.36	0.33	0
TRINITY_DN104878_c0_g1	3.69	2.64	2.31	4.1	3.25	3.29	5.83	2.69	6.43	2.96	2.96	2.55
TRINITY_DN10487_c0_g1	0	0	0	0	0	0	0	0.47	0	4.53	0.53	0.94
TRINITY_DN10487_c1_g1	0.33	0.1	0.64	0.38	0	0	0.05	0.1	0	0	0.05	0.09
TRINITY_DN10487_c2_g1	0	0.07	0.31	0	0	0.06	0.13	0.06	0.14	0.07	0	0.11
TRINITY_DN104882_c0_g1	0	0	0	0	0	0	0	0.38	0	0.9	0	0.36
TRINITY_DN104884_c0_g1	0	0	0.07	0.13	0	0	0.07	0	0.16	0	0	0
TRINITY_DN104886_c0_g1	0	0	0	0.49	0	0	0.18	0	0	0	0.62	0
TRINITY_DN10488_c0_g1	0.52	0.34	0.59	0.26	0.29	0.66	0	0.23	1.79	1.07	0.09	0.24
TRINITY_DN10488_c0_g2	0	0.28	0.05	0	0.05	0.1	0.47	0.11	0	0.17	0	0
TRINITY_DN10488_c0_g4	0.32	0.39	0.23	0.18	0.02	0.23	0.4	0.21	0.54	0.05	0.15	0.21
TRINITY_DN10488_c0_g6	0	0.74	0.09	0.36	0	0	1.42	0.19	1.82	0.07	0.07	0.14
TRINITY_DN104890_c0_g1	0.7	0.31	0.38	0.89	0.4	0.34	0.41	0.52	0.66	0.55	0.31	0.34
TRINITY_DN104892_c0_g1	0.22	0	0	0.01	0	0	0	0	0	0.24	0	0
TRINITY_DN104894_c0_g1	0	0	0	0.05	0.02	0	0.2	0.03	0	0.12	0	0
TRINITY_DN104895_c0_g1	4.52	3.38	3.42	4.89	2.56	3.07	6.12	3.64	4.53	4.05	2.87	3.37
TRINITY_DN104897_c0_g1	0	0	0.13	0	0	0	0	0.41	0	0.31	0	0.25
TRINITY_DN104898_c0_g1	0.2	0.2	0	0	0	0	0	0	0.22	0	0.22	0
TRINITY_DN10489_c0_g1	0	0	0.13	0	0.22	0	0	0.31	0	0.44	0	0
TRINITY_DN10489_c1_g1	1.19	0	0	1.31	1.17	0.37	1.72	0	0	0	0	0
TRINITY_DN1048_c0_g1	3.79	2.11	1.98	2.91	2.61	1.43	3.96	2.54	4.03	2.11	2.51	1.79
TRINITY_DN104901_c0_g1	0	0.54	0	0.19	0	0	0.1	0	0	0.12	0	0
TRINITY_DN104902_c0_g1	1.1	0.64	1.72	0.58	0.09	0.38	0.28	0.11	0	3.82	1.36	3.7
TRINITY_DN104904_c0_g1	0	0.17	0.16	0	0	0.15	0	0.32	0	0	0	0
TRINITY_DN104907_c0_g1	1.91	1.83	1.68	2.58	1.62	0.84	3.61	1.68	2.65	1.3	1.37	1.58
TRINITY_DN104909_c0_g1	3.83	2.4	2.15	3.98	2.45	2.71	5.57	3.35	5.39	2.83	2.05	2.22
TRINITY_DN10490_c0_g1	0.98	0.95	0.92	0.03	1.22	0.14	3.13	1.45	0	0.52	0.21	0.18
TRINITY_DN104910_c0_g1	0	0	0	0.49	0	0	0.27	0.28	0	0	0.95	0
TRINITY_DN104912_c0_g1	0	0	0	0	0.15	0	0.36	0.18	0	0	0.2	0
TRINITY_DN104913_c0_g1	0	0	0	0	0	0.19	0.58	0	0	0	0	0.37
TRINITY_DN104914_c0_g1	0.1	0	0	0.08	0	0.09	0.18	0.18	0.1	0.2	0	0
TRINITY_DN104915_c0_g1	0	0.05	0	0	0	0.04	0.32	0	0	0	0	0
TRINITY_DN104916_c0_g1	0	0.05	0	0.22	0	0	0	0	0.11	0	0.2	0
TRINITY_DN104918_c0_g1	0.27	0	0.16	0.46	0.07	0.24	0	0	0	0.09	0	0.15
TRINITY_DN10491_c0_g1	0.81	0.54	0.4	0.72	0.57	0.54	0.95	1.05	1.23	1.22	0.82	0.96
TRINITY_DN10491_c0_g2	0.53	0.08	0.11	0.53	0.44	0.29	0.41	0.56	0.47	0.04	0.28	0.26
TRINITY_DN10491_c0_g3	0.11	0.11	0.05	0.52	0.13	0.31	0.46	0.05	0.03	0	0.14	0.18
TRINITY_DN104921_c0_g1	0	0	0	0	0.12	0.13	0	0.14	0.16	0	0.15	0
TRINITY_DN104924_c0_g1	0.73	1.21	0.59	0.82	0.68	0.78	1.49	1.04	1.59	0.67	0.69	1.03
TRINITY_DN104925_c0_g1	0.08	0.08	0.08	0	0	0.07	0.08	0.08	0.09	0	0	0.28
TRINITY_DN104927_c0_g1	0	0	0	0	0	0	0.23	0.24	0	0.28	0	0
TRINITY_DN104928_c0_g1	0.07	0.3	0.06	0.24	0.3	0.25	0.48	0.84	0.77	0.34	0.11	0.17
TRINITY_DN10492_c0_g1	0.21	0.21	0.13	0.2	0.29	0	0.09	0.16	0	0.03	0.14	0.05
TRINITY_DN10492_c0_g2	0.03	0.18	0.03	0.05	0	0.09	0.18	0.03	0	0.06	0	0.11
TRINITY_DN104931_c0_g1	9.11	3.14	4.23	4.97	0.8	0.72	0.58	2.12	1.75	4.45	0.99	3.2
TRINITY_DN104933_c0_g1	14.08	8.26	8.96	7.15	10.82	9.59	29.37	15.56	19.89	9.05	7.34	4.04
TRINITY_DN104935_c0_g1	18.97	17.1	13.77	11.29	6.04	9.74	15.07	9.2	21.72	18.25	11.69	14.15
TRINITY_DN104936_c0_g1	1.27	0.95	0.76	1.13	0.5	0.46	1.04	0.56	1	0.44	0.59	0.43
TRINITY_DN10493_c0_g1	0.04	0.01	0.01	0	0.09	0.04	0.06	0.04	0.06	0.04	0.02	0.04
TRINITY_DN10493_c0_g2	0	0	0	0.07	0	0	0.31	0.16	0.8	0	0	0
TRINITY_DN104941_c0_g1	0	0	0	0	0	0	0.16	0.49	0.19	0	0	0
TRINITY_DN104943_c0_g1	0	0	0.07	0	0	0	0.11	0.15	0.13	0	0.04	0
TRINITY_DN104946_c0_g1	0	0	0	0.04	0.03	0.04	0.19	0	0.22	0	0	0.07
TRINITY_DN104948_c0_g1	0	0.07	0	0	0	0	0.13	0	0.07	0.2	0.14	0
TRINITY_DN10494_c0_g1	0.06	0	0	0	0	0.11	0.09	0.14	0	0	0	0
TRINITY_DN104950_c0_g1	1.39	0.37	0	0	0	0	0	0	0	0	2.38	0
TRINITY_DN104952_c0_g1	38.94	5.66	25.16	5.3	20.72	2.55	20.46	11.84	17.85	26.93	11.93	15.25
TRINITY_DN104955_c0_g1	1.67	1.14	0.98	0.89	0.61	0.66	1.93	1.32	2.34	0.8	0.68	0.58
TRINITY_DN104956_c0_g1	0.06	0.08	0.05	0.1	0.12	0.11	0.09	0.01	0.07	0.09	0.06	0.07
TRINITY_DN104958_c0_g1	0.12	0	0.17	0	0	0.05	0.11	0	0.26	0	0	0
TRINITY_DN10495_c0_g1	0	0.09	0.17	0	0.37	0	0.22	0.04	0.2	0.09	0.1	0
TRINITY_DN104960_c0_g1	0	0	1	0	0	0	0.49	0	0	0.64	0	0
TRINITY_DN104962_c0_g1	0.06	0.16	0.05	0.47	0.09	0	0.25	0.25	0.06	0.27	0	0.27
TRINITY_DN104963_c0_g1	0	0	0	0	0.11	0.06	0	0	0.15	0	0	0
TRINITY_DN104966_c0_g1	0.06	0	0.05	0	0	0.11	0.05	0	0	0	0	0
TRINITY_DN104967_c0_g1	0	0.09	0	0	0	0	0.09	0.27	0.1	0.1	0	0
TRINITY_DN10496_c0_g1	0	0	0	0.23	0.11	0	0.12	0	0.07	0	0	0
TRINITY_DN10496_c0_g2	0.21	0.15	0	0.14	0.08	0	0.76	0.29	0.11	0.05	0	0
TRINITY_DN10496_c11_g1	0	0	0	0.06	0	0	0.06	0.06	0.07	0	0.14	0
TRINITY_DN10496_c12_g1	0	0	0.03	0.13	0.17	0.03	0.45	0.24	0.31	0.07	0.04	0.18
TRINITY_DN10496_c1_g1	16.12	11.12	5.98	5.44	3.45	4.35	12.18	17.98	17.44	7.02	3	4.81
TRINITY_DN104970_c0_g1	0	0	0.18	0	0	0	0	0.09	0	0	0.21	0
TRINITY_DN104972_c0_g1	0	0	0	0.15	0.04	0	0.1	0	0.06	0	0	0
TRINITY_DN104973_c0_g1	0	0	0.03	0	0.29	0	0.07	0.03	0	0.04	0.08	0.12
TRINITY_DN104974_c0_g1	0.25	0.15	0.14	0.37	0.14	0.11	0.22	0.14	0.06	0.21	0.12	0.2
TRINITY_DN104977_c0_g1	3.55	1.41	1.89	2.03	0.4	1.5	1.67	2.55	1.82	2.84	0.52	1.47
TRINITY_DN10497_c0_g1	1.17	1.5	0.66	0.57	1.19	1.36	2.82	0.44	1.48	1.23	1.6	3.01
TRINITY_DN104984_c0_g1	0.31	0.15	0.32	0.03	0.03	0	0.18	0.14	0.24	0.19	0.12	0.12
TRINITY_DN104985_c0_g1	0	0	0	0	0	1.5	1.05	0	0	0	0	2.21
TRINITY_DN104987_c0_g1	3.64	2.65	2.69	2.65	0.76	1.54	6.19	2.15	4.18	2.61	1.06	2.62
TRINITY_DN10498_c0_g1	0	0.27	0.13	0	0	0	0	0.13	0	0.15	0	0
TRINITY_DN104990_c0_g1	0.35	0.81	0.43	0.36	0.23	0.24	0.53	0.91	0.29	0.3	0.07	0.11
TRINITY_DN104994_c0_g1	0.07	0.1	0.07	0.03	0.06	0	0.1	0.1	0	0	0	0.12
TRINITY_DN104998_c0_g1	0	0	0.11	0	0	0	0	0.17	0	0.06	0	0.21
TRINITY_DN104999_c0_g1	0.31	0	0.3	0	0	0	0	0	0.35	0	0	0
TRINITY_DN10499_c0_g1	0.28	0	0.44	0	0.05	0.06	0	0.06	0.22	0.07	0.07	0.11
TRINITY_DN1049_c0_g1	6.09	4.97	6.79	12.17	6.26	4.37	10.7	4.27	4.63	6.55	5.32	7.37
TRINITY_DN1049_c0_g2	1.39	1.53	0.53	1.19	0.49	0.36	1.16	0.72	0.72	0.99	0.44	1.21
TRINITY_DN104_c0_g1	1.98	0.79	0.83	1.43	0.68	0.76	1.4	1.08	1.4	0.92	1.04	1.08
TRINITY_DN105001_c0_g1	0	0	0.09	0	0	0.09	0.09	0	0.32	0	0	0
TRINITY_DN105004_c0_g1	0	0.07	0.03	0.08	0.03	0.12	0	0	0	0.15	0.11	0.15
TRINITY_DN105005_c0_g1	0.11	0.03	0.05	0.05	0.02	0	0.13	0.03	0.06	0.16	0.14	0.04
TRINITY_DN105006_c0_g1	0	0	0	0.92	1.2	0	0.52	0	0	0	0	0
TRINITY_DN10500_c0_g1	0.39	0.41	0.33	0.54	0.2	0.11	0.52	0.45	0.41	0.41	0.41	0.48
TRINITY_DN105011_c0_g1	0	0	0.21	0.19	0	0.1	0	0	0	0	0	0
TRINITY_DN105014_c0_g1	0	0	0.16	0	1.11	78.09	88.45	0.16	0	0	0	0
TRINITY_DN105016_c0_g1	0.28	0	0	0	0	0	0.17	0.09	0	0	0	0
TRINITY_DN105018_c0_g1	1	0.62	0.9	0.85	0.79	0.76	1.68	0.9	1.59	1.33	0.93	0.4
TRINITY_DN10501_c0_g1	0.14	0	0	0.18	0.18	0.06	0.13	0.28	0.15	0	0	0
TRINITY_DN10501_c1_g1	0.59	1.4	3.41	0.34	0.97	1.82	1.13	2.3	0.44	2.04	0.23	0.39
TRINITY_DN10501_c1_g2	1.29	2.78	1.75	0	1.67	0	1.26	0	0	0.54	0	0.87
TRINITY_DN10501_c2_g1	0	0	0	0	0	0	0.48	0.12	0	0.14	0.27	0
TRINITY_DN10501_c3_g1	0.09	0.08	0	0.29	0.24	0.28	0.28	0.49	0.18	0.16	0.03	0.18
TRINITY_DN105020_c0_g1	0	0.24	0	0.2	0	0	0	0	0	0.28	0	0
TRINITY_DN105021_c0_g1	0	0.07	0.02	0.06	0.02	0	0.04	0.02	0.08	0.07	0	0.04
TRINITY_DN105022_c0_g1	0.47	0.26	0.25	0.4	0.51	1.07	0.64	1.17	2.88	0.57	0.08	0.37
TRINITY_DN105023_c0_g1	0	0	0	0	0.07	0	0.04	0.04	0.15	0.09	0.05	0
TRINITY_DN105024_c0_g1	0.11	0	0	0.19	0.36	0	0.11	0	0.36	0	0	0
TRINITY_DN105025_c0_g1	0.03	0	0	0	0.05	0.14	0.62	0.03	0.16	0.12	0.03	0.2
TRINITY_DN105026_c0_g1	4.88	3.37	4.09	6.09	4.8	3.39	4.05	4.33	4.57	2.77	3.16	3.33
TRINITY_DN105027_c0_g1	19.03	22.74	12.08	17.38	9.34	11.99	15.58	15.32	17.47	17.94	11.37	17.59
TRINITY_DN105028_c0_g1	2.08	1.84	1.54	2.74	1.03	1.75	4.29	0.76	2.55	1.26	1.34	1.86
TRINITY_DN105032_c0_g1	1.04	0	0	0.18	0	0	1.34	0.38	0	0	0.07	0
TRINITY_DN105033_c0_g1	0.18	0.17	0.16	0	0.18	0.21	0.08	0.54	0.46	0.31	0.06	0
TRINITY_DN105035_c0_g1	0	0	0	0.09	0	0	0.1	0	0.23	0	0	0
TRINITY_DN105036_c0_g1	0.04	0	0	0.06	0.11	0.06	0	0	0.3	0	0.04	0.06
TRINITY_DN105038_c0_g1	0	0	0	0	0.22	0	0	0.13	0.29	0	0	0
TRINITY_DN10503_c0_g1	0.94	0.42	0.36	0.58	0.35	0.2	1.12	1.01	0.43	0.82	0.35	0.78
TRINITY_DN105040_c0_g1	0.53	0.37	0.22	0.32	0.15	0.21	0.67	0.57	0.5	0.33	0.24	0.45
TRINITY_DN105041_c0_g1	2.13	1.38	1.14	1.14	0.67	0.9	2.25	1.11	1.62	1.99	0.66	1.29
TRINITY_DN105044_c0_g1	4.19	1.4	1	0.63	0.08	0.21	0.46	0.29	0.43	1.51	0.3	1.09
TRINITY_DN105045_c0_g1	0.04	0	0	0.03	0.03	0	0.21	0.04	0.08	0.04	0.08	0.31
TRINITY_DN105046_c0_g1	1.82	1.52	1.72	1.64	0.94	1.05	1.79	1.52	1.44	1.41	0.87	1.37
TRINITY_DN105047_c0_g1	0.93	1.17	0.84	0.97	1.12	0.65	1.83	1.41	1.57	0.64	0.69	0.87
TRINITY_DN105053_c0_g1	0	0	0	0.09	0	0.14	0	0.05	0	0.1	0	0
TRINITY_DN105057_c0_g1	0.31	0.02	0.31	0.14	0.12	0.04	0.2	0.33	0.19	0.12	0.18	0.13
TRINITY_DN10505_c0_g1	2.1	2.4	0.63	0.82	0.39	0.7	0.99	1.22	1.04	2.34	1.13	2.92
TRINITY_DN105062_c0_g1	0	0.34	0	0	0	0	0.59	0.88	0	0	0.13	0
TRINITY_DN105063_c0_g1	0.03	0	0.03	0	0.05	0	0.09	0.03	0	0.13	0	0.05
TRINITY_DN105065_c0_g1	2.13	1.23	1.24	1.64	1.28	0.98	3.8	1.6	2.44	1.69	1.49	1
TRINITY_DN105069_c0_g1	0	0	0	0	0	0	0	0	0	0.05	0.16	0.26
TRINITY_DN10506_c0_g1	1.21	0.31	1.15	8.21	17.31	1.02	3.22	0.22	2.17	3.73	1.03	1.88
TRINITY_DN105072_c0_g1	0	0.04	0	0.12	0	0	0	0	0.1	0	0	0.15
TRINITY_DN105074_c0_g1	0	0	0	0	0	0	0.16	0	0	0.17	0.12	0
TRINITY_DN105076_c0_g1	0.08	0.23	0.07	0.07	0	0.21	0	0	0	0	0	0
TRINITY_DN10507_c0_g1	0.1	0.17	0.1	0.19	0.19	0.01	0.33	0.21	0.16	0.1	0.05	0.08
TRINITY_DN10507_c0_g2	0.17	0.13	0.11	0.18	0.11	0.07	0.27	0.19	0.29	0.17	0.08	0.1
TRINITY_DN10507_c0_g3	0.14	0	0	0	0	0.13	0	0.27	0	0	0	0
TRINITY_DN10507_c0_g4	0.25	0.25	0.09	0.16	0.42	0.1	0.24	0.41	0.61	0.19	0.15	0.06
TRINITY_DN105080_c0_g1	0.58	0.55	0.24	0.41	0.4	0.19	0.72	0.58	0.38	0.05	0.05	0.25
TRINITY_DN105089_c0_g1	0	0	0.12	0	0	0.17	0	0	0	0	0.06	0.21
TRINITY_DN10508_c0_g1	0.57	0.13	0.23	1.4	0.18	0.18	0.42	0.32	0.17	0.21	0.21	0.6
TRINITY_DN105091_c0_g1	6.81	6.57	3.22	3.19	2.92	2.39	8.17	6.05	8.06	4.86	2.62	2.89
TRINITY_DN105093_c0_g1	0.1	0	0	0	0.08	0	0.09	0	0	0	0	0.35
TRINITY_DN105095_c0_g1	1.85	0.87	1.06	1.46	0.79	0.88	1.84	1.06	1.54	1.75	1.2	1.4
TRINITY_DN105097_c0_g1	0.29	0	0.09	0	0.15	0	0.18	0	0	0	0	0
TRINITY_DN105099_c0_g1	0.04	0.05	0	0.03	0.09	0.01	0.15	0.02	0.08	0.14	0.09	0.08
TRINITY_DN10509_c0_g1	0.03	0.07	0.05	0.19	0.63	0.08	0.43	0.15	0.41	0.21	0.14	0.2
TRINITY_DN1050_c0_g1	177.5	203.25	252.56	164	98.06	103.35	44.61	78.33	83.24	299.19	152.65	250.06
TRINITY_DN1050_c2_g1	29.56	24.68	12.35	19.71	19.87	18.71	17.1	25.86	37.48	18.08	15.29	14.6
TRINITY_DN105100_c0_g1	0	0	0.04	0.13	0.04	0	0.09	0	0	0	0	0
TRINITY_DN105101_c0_g1	1.04	0.45	0.65	0.69	0.31	0.41	0.83	0.56	0.68	0.57	0.3	0.78
TRINITY_DN105109_c0_g1	0.16	0.05	0.14	0.04	0.12	0	0.24	0.09	0	0	0.1	0.08
TRINITY_DN10510_c0_g1	0	0	0	0	0	0.19	0	0	0.11	0.75	0	0.39
TRINITY_DN10510_c0_g2	0	0	0.73	0	0	0	0	0.42	0	0	0	0.73
TRINITY_DN10510_c0_g3	0.1	0.25	0.31	0.21	0.61	0.16	0.12	0.8	0.85	0.92	0	0.29
TRINITY_DN10510_c2_g1	0	0	0.29	0	0	0	0	0.1	0	0.22	0	0
TRINITY_DN105110_c0_g1	0	0	0.35	0	0.15	0	0	0.18	0	0	0.2	0.34
TRINITY_DN105111_c0_g1	0	0.05	0	0	0	0.4	0.37	0	0	0	0	0
TRINITY_DN105116_c0_g1	0.21	0	0.2	1.45	0	0	0	0	0	0.73	0	0
TRINITY_DN105119_c0_g1	2.62	2.18	1.4	1.03	1.02	0.98	2.25	1.51	2.48	1.65	0.98	1.07
TRINITY_DN10511_c0_g1	2.9	1.48	1.33	1.38	0.51	0.15	1.19	0.79	0.81	1.42	0.83	1.64
TRINITY_DN105123_c0_g1	0.14	0	0	0	0.11	0	0	0.19	0.07	0.14	0	0
TRINITY_DN105125_c0_g1	0	0	0.1	0	0	0	0	0	0	0.05	0	0.81
TRINITY_DN105128_c0_g1	1.22	0.77	0.47	0.69	0.36	0.39	1.11	0.76	0.87	0.76	0.47	0.49
TRINITY_DN105129_c0_g1	0.7	0.37	0.55	0.85	0.38	0.29	1.04	0.67	1.31	0.75	0.46	0.66
TRINITY_DN10512_c0_g1	3.77	3.94	2.4	1.89	1.24	2.09	5.25	4.23	6.25	3.61	1.65	2.51
TRINITY_DN105134_c0_g1	1.66	1.29	1.55	1.96	1.59	1.16	1.56	1.37	2.18	2.17	1.75	1.48
TRINITY_DN105137_c0_g1	0	0	0	0	0.21	0	0.25	0.26	0	0	0	0
TRINITY_DN105139_c0_g1	0	0	0.06	0	0	0	0.06	0	0	0	0.06	0.1
TRINITY_DN10513_c0_g1	0.43	0.74	0.65	0.49	0.03	0.1	0.3	0.43	0.35	0.69	0.23	0.04
TRINITY_DN105145_c0_g1	0.21	0.03	0.07	0.06	0.12	0.09	0.05	0.08	0.11	0.05	0.14	0.07
TRINITY_DN105146_c0_g1	0	0.31	0.29	0.26	0	0	0	0	0	0	0	0
TRINITY_DN105148_c0_g1	0	0	0	0	0	0	0.2	0	0.23	0	0.23	0
TRINITY_DN105150_c0_g1	2.41	1.86	1.97	1.52	2.07	1.89	3.76	4.38	4.93	1.77	1.98	1.21
TRINITY_DN105153_c0_g1	2.61	2.06	1.46	1.79	1.13	1.07	2.9	2.73	3	1.74	1.19	1.75
TRINITY_DN105159_c0_g1	0.27	0	0.14	0	0	0	0.15	0	0.11	0.1	0	0
TRINITY_DN10515_c1_g1	141.21	173.99	125.85	123.6	108.32	149.89	277.65	210.19	275.43	181.66	102.82	114.94
TRINITY_DN10515_c1_g2	0	0.15	0	0	0	0	0	0.15	0.25	0	0	0
TRINITY_DN10515_c1_g3	0.09	0.33	0.17	0.56	0.69	0.41	0.6	1.28	0.41	0.43	0.05	0.14
TRINITY_DN105161_c0_g1	0	0	0	0	0	0.19	0	0	0	0.11	0.11	0
TRINITY_DN105164_c0_g1	0	0	0	0	0	0	0.28	0.28	0.16	0	0	0
TRINITY_DN105167_c0_g1	4.29	5.53	3.6	2.61	2.29	1.34	2.2	6.88	3.05	2.95	2.13	2.45
TRINITY_DN105168_c0_g1	0.05	0.2	0.09	0.18	0	0.09	0.09	0	0	0	0.16	0
TRINITY_DN10516_c0_g1	0	0	0	0	0	0.2	0	0	0	0.97	0.97	0.32
TRINITY_DN105170_c0_g1	0.67	0.13	0.33	0.46	0.18	0.21	0.42	0.2	0.41	0.15	0.32	0.3
TRINITY_DN105172_c0_g1	0	0	0	0	0	0.18	0.18	0	0.42	0.65	0	0
TRINITY_DN105179_c0_g1	0.07	0	0	0	0.1	0	0.18	0.06	0.07	0	0	0
TRINITY_DN10517_c0_g1	0.23	0	0	0.19	0	0	0.63	0	0	0	0	0
TRINITY_DN105180_c0_g1	1.52	1.16	1.05	1.82	0.53	1.07	1.34	0.53	1.22	1.35	0.68	0.97
TRINITY_DN105181_c0_g1	0	0.05	0.06	0.08	0	0.17	0	0.02	0	0.09	0.12	0.11
TRINITY_DN105184_c0_g1	0	0	0.07	0	0.19	0	0	0.07	0	0.08	0	0.13
TRINITY_DN105185_c0_g1	1.72	0.72	1.12	0.63	0.19	0.24	0.35	0.63	0.05	1.64	0.52	1.95
TRINITY_DN105186_c0_g1	0	0	0.03	0	0	0.06	0	0.03	0.14	0	0.07	0
TRINITY_DN105187_c0_g1	11.06	7.84	7.95	11.81	9.68	9.8	14.07	7.18	11.04	9.54	7.22	7.57
TRINITY_DN10518_c0_g1	0.44	0.11	0.09	0.42	0.12	0.12	0.19	0.12	0.27	0.3	0.19	0.07
TRINITY_DN10518_c0_g2	0.35	0.32	0.1	0.23	0.08	0.13	0.26	0.35	0.21	0.1	0.11	0.41
TRINITY_DN105191_c0_g1	0	0.07	0	0.07	0	0.14	0.07	0	0	0	0.08	0
TRINITY_DN105193_c0_g1	0	0	0	0	0	0	0.08	0	0.17	0.08	0	0
TRINITY_DN105197_c0_g1	0.12	0	0.05	0.05	0.09	0	0.06	0.11	0	0	0.12	0
TRINITY_DN105198_c0_g1	0	0	0	0	0	0	0	0.18	0	0.06	0	0.32
TRINITY_DN105199_c0_g1	2.66	1.46	0.54	0.38	0.31	0	0	1.99	2.14	0.91	0.94	0.41
TRINITY_DN10519_c0_g1	0.22	0.45	0.18	0.54	0.4	2.14	0.64	0.32	0.9	0.37	0.17	0.59
TRINITY_DN10519_c0_g2	0.51	0.43	0.29	0.5	0.39	0.2	0.4	0.37	0.44	0.58	0.19	0.42
TRINITY_DN1051_c0_g1	8.55	10.06	3.45	3.71	1.77	2.2	10.64	11.6	15.08	4.26	1.71	4.87
TRINITY_DN105200_c0_g1	0	0	0	0	0.09	0.1	0	0.21	0	0	0.11	0
TRINITY_DN105205_c0_g1	0	0	0	0	0.08	0	0	0	0.16	0.1	0.05	0
TRINITY_DN105208_c0_g1	0	0	0	0	0	0.18	0.06	0	0	0.07	0	0
TRINITY_DN10520_c0_g1	1.04	1.14	0.62	0.84	0.85	1.14	2.98	1.83	5.83	0.72	0.5	0.79
TRINITY_DN10520_c1_g1	0.09	0.24	0.13	0.09	0.1	0.04	0	0.12	0	0.27	0.04	0
TRINITY_DN10520_c1_g2	0.14	0.22	0	0.15	0.18	0.13	0	0	0	0	0.06	0
TRINITY_DN105212_c0_g1	0.07	0	0.06	0.12	0	0	0	0	0.07	0.14	0	0
TRINITY_DN105214_c0_g1	0	0.18	0	0	0	0	0	0	0.2	0.2	0	0
TRINITY_DN105215_c0_g1	0	0	0	0	0	0.04	0.13	0	0.05	0	0.05	0
TRINITY_DN10521_c0_g1	0	0	0.17	0	0.08	3.66	6.11	0.26	0	0	0	0
TRINITY_DN105221_c0_g1	0	0	0.14	0.09	0	0.18	0	0	0	0.25	0.1	0.08
TRINITY_DN105227_c0_g1	0	0.1	0	0	0	0.09	0	0	0	0.11	0	0
TRINITY_DN10522_c0_g1	0	0	0.13	0.24	0	0	0	0.13	0.59	0	0	0
TRINITY_DN105231_c0_g1	9.47	4.72	5.94	6.53	4.6	3.97	4.15	5.2	4.31	5.59	6.56	5.71
TRINITY_DN105233_c0_g1	0	0	0.03	0	0	0.05	0.05	0.03	0.03	0	0.03	0
TRINITY_DN105235_c0_g1	0.77	0.24	0.21	0.48	0.73	0.4	2.63	2.54	5.72	0.29	0.2	0.36
TRINITY_DN105237_c0_g1	0.23	0.72	0.1	0.43	0.93	0.74	1.17	2.08	2.33	0.84	0.49	0.3
TRINITY_DN105239_c0_g1	0.32	0	0	0	0	0	0.62	0.63	0	0	0	0
TRINITY_DN105241_c0_g1	0	0.9	0.84	0.69	0.15	1.92	0.08	0.12	0	2.34	1.61	1.44
TRINITY_DN105242_c0_g1	0	0.1	0	0	0.16	0	0	0	0	0.11	0	0
TRINITY_DN105244_c0_g1	0.21	0	0	0	0	0	0	0.2	0.23	0	0	0
TRINITY_DN105245_c0_g1	0.96	1.01	0.46	0.84	0.43	0.33	1.43	0.72	0.87	0.54	0.45	0.67
TRINITY_DN105246_c0_g1	0.85	0.49	1.16	1.49	1.81	2.66	3.3	1.47	2.74	1.13	0.33	1.29
TRINITY_DN105247_c0_g1	1.75	0.98	1.15	2.91	1.37	1.56	1.7	0.48	1.29	1.46	1.18	1.5
TRINITY_DN10524_c0_g1	0.03	0.03	0	0.14	0	0.12	0.33	0.03	0	0.1	0	0
TRINITY_DN105250_c0_g1	0.09	0	0	0	0	0.08	0.17	0	0	0.19	0.28	0
TRINITY_DN105251_c0_g1	0	0	0	0	0	0.26	0	0.27	0	0	0.15	0
TRINITY_DN105252_c0_g1	3.47	1.78	1.43	1.76	1.06	1	2.98	2.42	3.22	2.23	0.8	1.61
TRINITY_DN105254_c0_g1	0	0	0	0.06	0.05	0	0.13	0	0	0	0	0
TRINITY_DN105256_c0_g1	0.6	0	0	0	0.4	0	0	0.09	0	0	0	0
TRINITY_DN10525_c0_g1	0	0	1.39	0	0	0	0	2.48	0	3.69	0.4	5.15
TRINITY_DN10525_c0_g2	0.56	0	0	0	0	0	0	0.81	0	10.04	1.16	6.58
TRINITY_DN10525_c1_g1	0.51	0	1.82	0.42	0.12	0.95	0.07	4.47	0.69	14.15	0.42	20.69
TRINITY_DN105262_c0_g1	0.16	0.1	0.05	0	0	0.09	0	0.05	0.05	0	0	0
TRINITY_DN105265_c0_g1	0	0	0	0	0	0.09	0.1	0	0	0.11	0	0
TRINITY_DN105268_c0_g1	0.34	0.21	0.13	0.63	0.27	0.06	0.3	0.25	1.89	0.28	0	0
TRINITY_DN10526_c0_g1	0.13	0.14	0.22	0.3	0.19	0.14	0.14	0.8	0.44	0	0.31	0
TRINITY_DN10526_c0_g2	0	0	0.26	0	0	0.4	0	0	0	0	0.08	0
TRINITY_DN105274_c0_g1	0	0	0	0	0	0	0	0.1	0.12	0	0.46	0
TRINITY_DN105276_c0_g1	0.73	0.29	0.5	0.43	0.26	0.15	0.39	0.39	0.46	0.57	0.16	0.31
TRINITY_DN105278_c0_g1	0	0	0	0	1.6	0	0	0	0.61	0.68	0	0
TRINITY_DN10527_c0_g1	0.04	0.11	0.02	0.08	0.06	0	0.12	0.07	0.06	0.05	0.06	0
TRINITY_DN10527_c0_g2	0.06	0.25	0.08	0.15	0	0.08	0.11	0.15	0.19	0.03	0.05	0.44
TRINITY_DN10527_c0_g3	0.42	0.62	0.22	0.31	0.3	0.23	0.44	0.56	0.36	0.29	0.17	0.45
TRINITY_DN10527_c0_g5	0.02	0.07	0.09	0.08	0	0	0.05	0.02	0.02	0.02	0.07	0.03
TRINITY_DN10527_c0_g6	0.08	0.03	0	0.12	0	0	0.05	0.02	0	0	0.05	0.09
TRINITY_DN10528_c0_g1	2.22	1.69	1.02	1.05	0.67	0.79	2.93	0.83	2.33	1.79	0.96	1.19
TRINITY_DN105292_c0_g1	0.06	0.11	0	0	0	0.2	0.21	0	0.18	0	0.06	0
TRINITY_DN105294_c0_g1	0.33	0.32	0.27	0.44	0.19	0.13	0.77	0.07	0.28	0.34	0.28	0.63
TRINITY_DN105295_c0_g1	0.2	0.04	0	0	0	0.14	0.07	0	0.13	0	0	0
TRINITY_DN10529_c0_g1	0.22	0.16	0.03	0.06	0.11	0.03	0.07	0.18	0.04	0.04	0.15	0.12
TRINITY_DN1052_c0_g1	0	0	0	0	0.25	0	0	0	0	0.55	0	0.33
TRINITY_DN1052_c1_g1	0	1.96	0.33	0	0	0	0	0	0.36	0.4	0	0
TRINITY_DN105305_c0_g1	0.43	0.3	0	0	0	0	0	0	0.07	0.37	0	0.61
TRINITY_DN105308_c0_g1	0	0	0	0.06	0.06	0	0.07	0	0	0	0	0
TRINITY_DN105312_c0_g1	0	0	0	0	0.1	0	0.18	0	0	0	0.34	0
TRINITY_DN105313_c0_g1	0	0	0	0.09	0	0	0.19	0.09	0.11	0	0.1	0
TRINITY_DN105314_c0_g1	1.28	1.1	1.24	1.44	1.43	0.93	2.02	1.42	1.95	1.34	1.08	1.55
TRINITY_DN105316_c0_g1	0.2	0	0	0	0	0.19	0.38	0	0	0	0	0
TRINITY_DN105320_c0_g1	1.32	0.48	1.06	1.3	0.63	0.53	1.16	1.42	1.75	1.32	0.98	0.46
TRINITY_DN105329_c0_g1	0.44	0.14	0.13	0.06	0.11	0	0.1	0.1	0.3	0.14	0.04	0.17
TRINITY_DN10532_c0_g1	0.56	0.3	0.37	1.3	1.01	0.7	1.32	0.58	0.87	0.41	0.67	0.38
TRINITY_DN105333_c0_g1	0	0	0.09	0	0	0	0.38	0	0	0	0.1	0
TRINITY_DN105336_c0_g1	0.31	0.08	0	0.27	0.17	0	0.28	0.04	0.14	0.39	0.57	0
TRINITY_DN105337_c0_g1	3.6	2.17	0.98	2.98	0.66	1.62	11.1	4.8	3.15	0.83	1.04	2.77
TRINITY_DN105339_c0_g1	0	0.07	0	0.19	0.12	0	0	0	0.47	0	0	0
TRINITY_DN10533_c0_g1	0	0	0	0	0	0	0	0.33	0.38	1.22	0	1.3
TRINITY_DN10533_c1_g1	0	0	0	0	0	0	0	0.49	0	15.36	0.22	0
TRINITY_DN10533_c2_g1	0	0	0	0	0	0.28	0	0	0	0.22	0.32	0
TRINITY_DN105345_c0_g1	0	0.22	0	0.56	0.18	0	0	0	0	0	0	0
TRINITY_DN105349_c0_g1	0.83	0.39	0.25	0.22	0.02	0.02	0.06	0.04	0.09	0.08	0.11	0.07
TRINITY_DN10534_c0_g1	0	0	0	0	0.26	0	0	0.32	0.37	0.4	0	0
TRINITY_DN10534_c0_g2	0	0	0	0	0	0	0	0.08	0.19	0.28	0	0
TRINITY_DN105351_c0_g1	0.33	0	0	0.05	0.09	0	0.05	0.2	0	0.05	0	0
TRINITY_DN105353_c0_g1	0.14	0.07	0.11	0.04	0.05	0.02	0.09	0.02	0.1	0.11	0.08	0.1
TRINITY_DN105356_c0_g1	0	0	0	0	0	0.06	0	0	0	0.06	0.06	0
TRINITY_DN105359_c0_g1	0.07	0.06	0.05	0	0.05	0.05	0.03	0	0.04	0	0.03	0
TRINITY_DN10535_c0_g1	0.76	0.28	0.11	0.33	0.42	0.2	0.38	0.3	0.5	0.11	0.56	0.46
TRINITY_DN105360_c0_g1	2.21	1.94	1.52	2.93	1.66	1.31	3.72	1.52	3	2.52	2.05	1.93
TRINITY_DN105365_c0_g1	0	0	0.12	0	0.1	0.11	0	0	0	0.14	0	0
TRINITY_DN105367_c0_g1	0.13	0.06	0.15	0.27	0.07	0.11	0.34	0.22	0.19	0.22	0.08	0
TRINITY_DN105368_c0_g1	0	0	0.15	0	0	0.15	0	0	0	0.54	0	0.29
TRINITY_DN105369_c0_g1	0	0.11	0.18	0.07	0.06	0	0	0	0.13	0.08	0	0
TRINITY_DN10536_c0_g1	1.07	0.59	0.31	0	0.11	0.37	2.15	2.76	4.06	0.14	0.21	0.34
TRINITY_DN105373_c0_g1	0	2.09	1.86	2.86	1.79	7.71	1.41	0.87	0.04	8.78	6.98	5.77
TRINITY_DN105375_c0_g1	0	0	0	0.06	0	0	0	0.07	0	0.08	0	0
TRINITY_DN105376_c0_g1	0	0	0	0.07	0.06	0	0.08	0	0	0	0	0
TRINITY_DN105378_c0_g1	0	0	0.04	0	0	0	0	0.13	0.35	0	0.05	0
TRINITY_DN105379_c0_g1	0	0	0.07	0.04	0	0	0.04	0	0.04	0	0	0
TRINITY_DN10537_c0_g1	0.17	0	0	0.44	0	0	0.33	0	0	0	0	0
TRINITY_DN10537_c0_g2	0	0	0	0.24	0.05	0	0	0	0.36	0	0	0
TRINITY_DN10537_c1_g1	0	0	0	0.22	0.1	0	0.81	0.06	0.27	0	0	0
TRINITY_DN105380_c0_g1	0	0	0	0	0	0	0	0.29	0.11	0.22	0	0.18
TRINITY_DN105382_c0_g1	0.42	1.38	0.04	0.04	0	0.06	0.06	2.28	0.05	0.27	0.05	0.04
TRINITY_DN105385_c0_g1	0	0.18	0	0	0	0	0	0	0	0.41	0.2	0
TRINITY_DN105386_c0_g1	0	0	0	0	0.09	0	0	0	0.22	0	0.25	0.13
TRINITY_DN10538_c0_g1	2.03	2.64	2.45	15.86	12.44	1.88	9.6	3.72	8.38	0	4.33	0
TRINITY_DN10538_c1_g1	24.03	7.18	17.77	23.22	6.77	22.53	69.53	3.51	4.93	24.21	11.66	27.61
TRINITY_DN105390_c0_g1	1.43	1.14	0.87	2.94	1.52	0.8	2.37	0.82	1.06	0.81	1.46	0.38
TRINITY_DN105392_c0_g1	0.23	0.07	0.09	0.38	0.04	0.15	0.39	0.19	0.37	0.13	0.1	0.09
TRINITY_DN105396_c0_g1	0.39	0	0	0.17	0.08	0	0.09	0	0	0	0.1	0.17
TRINITY_DN10539_c0_g1	689.73	1107.51	525.58	737.12	542.02	1152.65	3467.16	1491.31	973.46	2177.97	174.42	494.75
TRINITY_DN1053_c0_g1	5.42	5.07	3.55	5.72	2.37	3.03	10.89	3.53	3.91	5.08	4.09	4.05
TRINITY_DN1053_c1_g1	2.69	1.22	0.69	5.65	1.86	1.25	6.74	1.7	3.26	1.83	1.09	1.9
TRINITY_DN1053_c2_g1	10.4	8.22	4.56	4.37	1.93	2.06	5.39	5.49	8.94	6.46	3.53	5.43
TRINITY_DN1053_c3_g1	0	0.15	0	0.1	0	0.14	0.53	0.42	0.68	0.19	0.15	0
TRINITY_DN1053_c5_g1	0	0.07	0.07	0.1	0.06	0	0.03	0.03	0.15	0	0.04	0
TRINITY_DN105408_c0_g1	0.07	0.21	0	0.12	0.06	0	0.07	0.13	0	0	0	0
TRINITY_DN105409_c0_g1	0	0.17	0	0.1	0.05	0	0.11	0.22	0.06	0	0	0
TRINITY_DN10540_c0_g1	0.38	0.25	0.33	0.23	0.26	0.21	0.99	0.49	0.66	0.37	0.21	0.32
TRINITY_DN105411_c0_g1	0	0	0	0.16	0	0	0.36	0.55	0	0	0	0
TRINITY_DN105412_c0_g1	0	0	0	0	0	0	0	1.42	0	0.59	0	0.95
TRINITY_DN105413_c0_g1	0.14	0	0	0.03	0	0	0.09	0.13	0	0	0.07	0
TRINITY_DN105415_c0_g1	0.16	0	0.09	0.09	0.32	0.18	0	0.05	0	0	0.21	0
TRINITY_DN105416_c0_g1	0.24	0	0.69	0	0	0	0.23	0	0	0	0	0
TRINITY_DN105418_c0_g1	0.09	0.13	0.16	0.12	0.03	0	0.18	0.06	0	0.06	0.04	0.07
TRINITY_DN10541_c0_g1	1.79	1.65	1.11	2.37	0.84	0.58	1.45	0.68	1.33	1.64	1.41	1.82
TRINITY_DN105420_c0_g1	0.91	1.1	0.65	0.68	0.33	0.25	0.69	0.47	0.67	0.94	0.56	2.22
TRINITY_DN105426_c0_g1	9.44	6.67	7.25	11.98	6.94	8.34	9.07	4.19	6.16	8.03	7	8.52
TRINITY_DN105427_c0_g1	0	0	0	0.13	0	0	0	0.73	0	0.17	0	0
TRINITY_DN105429_c0_g1	0.13	0	0	0	0	0	0.06	0.06	0	0.19	0.13	0
TRINITY_DN10542_c0_g1	0.73	0.61	0.15	0.47	0.31	0.31	0.52	0.4	0.45	0.63	0.45	0.12
TRINITY_DN105433_c0_g1	0	0.06	0	0	0	0	0.11	0.22	0	0.06	0	0
TRINITY_DN105434_c0_g1	0	0	0	0.06	0.32	0	0.13	0	0.22	0	0	0
TRINITY_DN105436_c0_g1	1.75	1.44	1.72	1.02	0.5	0.31	1.31	0.31	1.17	0.99	1.08	0.41
TRINITY_DN10543_c0_g1	0	0	0	0	0.18	0	0.22	0.22	0	0	0	0
TRINITY_DN105442_c0_g1	0	0	0	0.04	0.11	0	0	0	0	0.09	0	0.08
TRINITY_DN105443_c0_g1	0.34	0.14	0.22	0.13	0.04	0.17	0.71	0	0.1	0	0	0
TRINITY_DN105445_c0_g1	0	0	0	0.2	0.19	0.43	0	0.11	0	0	0.37	0.2
TRINITY_DN105446_c0_g1	0	0	0	0	0	0	0	0	0	0.28	0.27	0.45
TRINITY_DN105447_c0_g1	1.75	1.32	0.85	1.1	0.83	0.73	1.59	1.58	2.17	0.64	0.74	0.81
TRINITY_DN105449_c0_g1	0	0	0	0.06	0.05	0.24	0.06	0	0.28	0.13	0	0
TRINITY_DN10544_c0_g1	4.32	5.2	2.98	4.62	1.84	3.63	4.72	5.5	5.41	3.93	2.78	5.96
TRINITY_DN105453_c0_g1	0	0	0	0	0	0	0.73	0.37	0.28	0	0	0.48
TRINITY_DN105455_c0_g1	0.08	0.08	0.04	0.05	0.06	0.04	0.19	0.04	0.09	0.02	0.16	0.07
TRINITY_DN105456_c0_g1	0.27	0.05	0.02	0.1	0.07	0.08	0.2	0.02	0.12	0.16	0.05	0.11
TRINITY_DN105457_c0_g1	0.27	0	0	0.18	0.05	0.05	0	0.03	0.03	0.03	0.03	0.14
TRINITY_DN10545_c0_g1	0	0	0.82	0.72	0.32	0.39	1.61	0.84	0.47	0.52	0	0
TRINITY_DN105462_c0_g1	0	0	0	0.21	0	0	0.15	0	0	0	0.09	0
TRINITY_DN105463_c0_g1	0.18	0.18	0	0	0	0	0	0	0	0	0.2	0
TRINITY_DN105464_c0_g1	0	0	0	0.05	0.19	0	0	0	0	0.06	0	0
TRINITY_DN105466_c0_g1	0	0	0.07	0.06	0	0	0	0	0.08	0	0	0.12
TRINITY_DN105467_c0_g1	0	0	0	0	0	0	0.14	0	0.64	0.16	0	0.52
TRINITY_DN10546_c0_g1	0.52	0.58	0.3	0.45	0.41	0.35	1.19	0.31	0.67	0.92	0.39	0.58
TRINITY_DN105471_c0_g1	0	0.7	0	0.15	0	0.16	0	0	0	0	0.19	0
TRINITY_DN105475_c0_g1	0.04	0	0.1	0.19	0.25	0.1	0.1	0	0	0	0	0.18
TRINITY_DN105476_c0_g1	0	0	0	0.08	0	0.16	0.17	0	0	0.09	0	0
TRINITY_DN105478_c0_g1	0.18	0.11	0.05	0.08	0.09	0.13	1.07	0.03	0.03	0	0.09	0.05
TRINITY_DN10547_c0_g1	737.34	894.69	381.49	365.31	617.09	609.99	1078.86	1136.84	2517.04	679.95	630.23	450.89
TRINITY_DN105481_c0_g1	0	0	0	0.2	0	0	0.44	0	0	0.54	0	0
TRINITY_DN105482_c0_g1	0.09	0	0	0	0	0.16	0	0.04	0.18	0	0.04	0.07
TRINITY_DN105487_c0_g1	0	0	0.04	0	0.03	0.07	0	0	0	0.34	0.04	0.06
TRINITY_DN105489_c0_g1	0.15	0.15	0	0	0	0	0.14	0	0	0	0.48	0
TRINITY_DN10548_c0_g1	1.55	0.58	0.52	1.5	1.09	1.09	0.84	0.88	1.2	0.45	0.42	0.49
TRINITY_DN105490_c0_g1	0.09	0	0.05	0	0.02	0	0.05	0.11	0.21	0	0	0.05
TRINITY_DN105492_c0_g1	0	0	0	0	0	0.27	0	0.07	0	0	0	0.13
TRINITY_DN105495_c0_g1	0	0	0	0.26	0.13	0	0	0.15	0	0.34	0.16	0
TRINITY_DN105498_c0_g1	0	0.1	0.13	0.16	0.03	0.39	0.2	0.2	0.53	0.07	0.22	0.23
TRINITY_DN105499_c0_g1	0	0	0	0	0	0.11	0	0	0	0.27	0	0.22
TRINITY_DN10549_c0_g1	0.52	0.45	0.32	0.59	0.42	0.32	0.85	0.46	0.82	0.72	0.59	0.46
TRINITY_DN1054_c0_g1	23.19	23.41	31.15	87.59	90.82	44.35	21.1	20.68	47.06	24.42	40.95	18.44
TRINITY_DN105500_c0_g1	0	0.04	0.12	0.18	0.07	0	0	0.08	0.09	0.25	0.08	0
TRINITY_DN105507_c0_g1	0	0	0.02	0.04	0.02	0.11	0	0	0	0.14	0.04	0.1
TRINITY_DN10550_c0_g3	0.05	0.59	0	0.67	0.11	0	1.42	1.21	0	0.2	1.2	0.32
TRINITY_DN10550_c1_g1	4.34	1.78	2.81	2.39	2.28	1.13	3.25	1.88	2.26	2.89	3.08	2.62
TRINITY_DN10550_c2_g1	0	0.62	0	0.23	0.11	0	0	0	0.15	0.08	0.29	0
TRINITY_DN105515_c0_g1	0	0	0	0.1	0.2	0.11	0.11	0	0	0	0.13	0
TRINITY_DN105517_c0_g1	0.23	0.11	0.21	0	0.09	0	0	0	0	0	0	0
TRINITY_DN10551_c0_g1	1.69	2.28	1.07	1.05	1.29	0.79	2.34	2.26	1.61	1.89	0.45	1.33
TRINITY_DN105521_c0_g1	0.2	0.07	0.07	0.07	0.04	0.03	0.05	0.05	0.16	0.19	0.1	0.12
TRINITY_DN105522_c0_g1	0.02	0.23	0.04	0.19	0.23	0.16	0.68	0.04	0.05	0.13	0.11	0.07
TRINITY_DN105524_c0_g1	0.72	0.47	0.29	0.28	0.11	0.13	0.74	0.3	0.55	0.4	0.17	0.33
TRINITY_DN105531_c0_g1	4.98	4.57	3.51	4.53	3.75	2.16	8.43	5.2	6.57	4.5	3.4	4.89
TRINITY_DN105532_c0_g1	0	0	0	0	0	0.06	0	0	0	0.12	0	0.1
TRINITY_DN105533_c0_g1	0	0	0.09	0	0.11	0	0.04	0.13	0.25	0	0.19	0
TRINITY_DN105536_c0_g1	1.57	0.77	1.23	1.18	0.86	0.54	0.94	1.19	1.18	0.83	0.81	0.92
TRINITY_DN10553_c0_g1	1.45	0.18	0.1	0.29	0.23	0.43	1.04	1.38	0.46	0.39	0.22	0.3
TRINITY_DN10554_c0_g1	0.54	0.3	0.35	0.42	0.3	0.12	0.45	0.24	0.41	0.38	0.35	0.26
TRINITY_DN105554_c0_g1	0	0.07	0.07	0	0.03	0.03	0	0.07	0	0.25	0	0
TRINITY_DN105556_c0_g1	0	0	0	0.19	0	0	0	0	0.72	0	0	0.4
TRINITY_DN105557_c0_g1	0.08	0.05	0	0.05	0.02	0	0	0.1	0	0.08	0	0
TRINITY_DN105559_c0_g1	0	0	0.07	0.04	0	0.07	0	0	0	0.08	0	0.07
TRINITY_DN10555_c0_g1	1.54	0.62	0.74	1.27	0.77	0.6	1.19	1	1.19	0.83	0.8	0.75
TRINITY_DN105561_c0_g1	0	0	0	0	0	0	0	0.27	0	0.3	0	0.49
TRINITY_DN105564_c0_g1	0.73	0.59	0.51	0.16	0.14	0.21	0.35	0.05	0.09	0.6	0.36	1.29
TRINITY_DN105568_c0_g1	0	0.06	0.08	0.1	0.02	0.32	0.02	0.08	0	0.34	0.15	0.21
TRINITY_DN10556_c0_g1	0	0.48	0	0.11	1.04	0	0	0.91	0	0.57	0	0
TRINITY_DN105570_c0_g1	0.09	0.03	0	0.05	0.17	0	0.17	0.11	0.07	0.09	0.09	0
TRINITY_DN105571_c0_g1	0.09	0.04	0	0	0.07	0.12	0.04	0	0	0	0	0.07
TRINITY_DN105573_c0_g1	0	0.51	0.47	0	0.36	0	0	0	0	0	0	0
TRINITY_DN10557_c0_g2	0	0	0.07	0.03	0	0	0.07	0.1	0	0	0.04	0
TRINITY_DN10557_c0_g3	0.25	0	0.07	2.31	0	0	0	0.88	0	0.37	0.86	0
TRINITY_DN10557_c0_g4	0	0	0	0.17	0.1	0	0.11	0.12	0	0	0	0
TRINITY_DN105584_c0_g1	0	0.06	0	0	0.09	0	0.05	0.11	0	0	0	0
TRINITY_DN105585_c0_g1	0	0.24	0.14	0.09	0.25	0.68	0.12	0.19	0	0.97	0.4	0.53
TRINITY_DN10558_c0_g1	46.41	47.91	39.72	44.33	27.12	43.06	52.9	37.74	44.31	43.46	33.82	48.38
TRINITY_DN105596_c0_g1	0.24	0.06	0.07	0.04	0.12	0.03	0.14	0.01	0.13	0.06	0.09	0.33
TRINITY_DN105597_c0_g1	0.14	0	0.13	0.04	0	0	0	0	0	0.09	0	0.07
TRINITY_DN10559_c0_g1	5.51	5.04	3.8	5.09	3.27	2.92	6.08	6.24	5.14	4.82	3.81	5.41
TRINITY_DN1055_c0_g1	0.49	0.69	0.35	0.44	0.35	0.2	0.84	0.37	0.79	0.32	0.38	0.23
TRINITY_DN105600_c0_g1	1.94	0.88	0.84	0.94	0.64	0.27	1.77	0.89	1.26	1.38	0.73	0.65
TRINITY_DN105602_c0_g1	0.3	0	0	0.33	0.06	0	0.14	0	0	0	0	0.13
TRINITY_DN105607_c0_g1	0	0	0.2	0	0.17	0	0	0.07	0.31	0	0	0
TRINITY_DN105609_c0_g1	0.57	0.31	0.15	0	0	0	0.08	0	0.17	0.09	0	0.26
TRINITY_DN10560_c0_g1	0.37	0.12	0.1	0.16	0.09	0.09	0.55	0.24	0.43	0.5	0.21	0.28
TRINITY_DN10560_c0_g2	0.4	0.22	0.13	0.18	0.15	0.08	0.33	0.22	0.12	0.21	0.12	0.21
TRINITY_DN105611_c0_g1	0.09	0	0.09	0	0	0.08	0	0	0	0.1	0.29	0
TRINITY_DN105613_c0_g1	0	0.02	0.02	0.05	0.05	0.02	0.09	0.02	0.04	0.06	0.06	0.03
TRINITY_DN105614_c0_g1	0	0.16	0	0	0	0	0.08	0.15	0.09	0.17	0	0
TRINITY_DN105616_c0_g1	0.1	0.05	0.04	0.04	0.04	0	0.13	0.04	0.05	0.09	0	0.31
TRINITY_DN10561_c0_g1	3.86	3.69	2.64	2.7	2.39	2.45	4.56	2.98	3.67	3.54	2.4	2.8
TRINITY_DN105621_c0_g1	0	0	0	0.16	0	0	0.26	0	0.1	0	0	0
TRINITY_DN105624_c0_g1	1.19	0.96	0.2	0.47	2.62	0.29	1.02	1.33	4.66	1.49	0.34	1.87
TRINITY_DN105630_c0_g1	0.75	1.48	0.62	0.96	0.59	0.5	1.36	1.15	1.35	1.18	0.81	1.14
TRINITY_DN105633_c0_g1	0	0	0	0.33	0.63	0	0.55	0.19	0	0	0	0
TRINITY_DN105639_c0_g1	0.15	0	0	0.13	0	0	0.28	0.14	0.64	0	0	0
TRINITY_DN105643_c0_g1	0	0.25	0.06	0	0	0	0	0.06	0	0	0	0
TRINITY_DN105645_c0_g1	0.26	0.15	0.19	0.08	0.12	0.02	0.33	0	0.05	0.15	0.09	0.25
TRINITY_DN105646_c0_g1	0.45	0	0	0	0	0.21	0	0.45	0	0	0	0.42
TRINITY_DN105648_c0_g1	0	0	0	0	0	0.13	0	0	0	0	0.15	0.25
TRINITY_DN105649_c0_g1	0	0.07	0.03	0.15	0.03	0.43	0.03	0	0	0.3	0.03	0
TRINITY_DN10564_c0_g1	0.47	0.47	0.38	0.39	0.19	0.06	0.82	0.36	0.56	0.45	0.18	0.28
TRINITY_DN105650_c0_g1	0	0	0	0	0	0	0.08	0.08	0	0.17	0	0
TRINITY_DN105651_c0_g1	0	0	0.1	0	0	0	0	0.21	0.24	0.12	0	0.57
TRINITY_DN105654_c0_g1	0.27	0	0	0	0	0	0.8	0	0.31	0	0	0
TRINITY_DN105655_c0_g1	0	0.12	0.11	0.13	0	0	0.09	0	0	0.02	0.13	0
TRINITY_DN105656_c0_g1	0.12	0	0	0.1	0	0.03	0	0.05	0	0.06	0.09	0
TRINITY_DN10565_c0_g1	0	0	0	0	0	0.13	0	0	0	0	0.53	0.49
TRINITY_DN10565_c0_g2	0.38	0.42	0.08	0.04	0.28	0	0.08	0.16	0.39	0	0	0
TRINITY_DN105661_c0_g1	0	0	0.05	0.04	0	0.04	0	0.18	0	0	0.05	0
TRINITY_DN105662_c0_g1	0.06	0.06	0.06	0	0	0.17	0.12	0.12	0.13	0	0.06	0
TRINITY_DN105666_c0_g1	0	0	0	0	0	0	0	0.14	0.16	0.79	0	0
TRINITY_DN105667_c0_g1	0	0	0	0.07	0	0	0.21	0	0.25	0	0	0
[truncated: 56,246 more rows]
