# Supplementary material for: The Effect of Anti-browning Agent Activated Carbon and Polyvinyl Pyrrolidone on the Rooting of Embryo Seedlings of “FengDan” and Its Transcriptome Analysis
Source: Front Plant Sci. 2022 Mar 21;13:832619. doi: 10.3389/fpls.2022.832619 (PMC8979295; doi:10.3389/fpls.2022.832619)
Supplement: Supplementary file 3 [file Table_2.XLS]

Table S2 Significantly differently expressed genes��DEGs�� information table between AC and CK groups
Gene_ID	AC1_counts	AC2_counts	AC3_counts	CK1_counts	CK2_counts	CK3_counts	AC1_tpm	AC2_tpm	AC3_tpm	CK1_tpm	CK2_tpm	CK3_tpm	log2FoldChange	pvalue	padj	SYMBOL	stat	GO_ID_GO_term_Description	Category_ko_pathway
TRINITY_DN1006_c0_g1	301	157	213	1092	429	1290	2.02	0.92	1.2	7.03	2.45	8.72	1.559581943	0.000622061	0.033002656	YG31B	up	NA	NA
TRINITY_DN10081_c0_g1	110	112	115	896	313	1168	3.39	3.23	3.17	24.81	8.71	36.94	2.25883771	7.76E-06	0.001075509	LTG15	up	NA	NA
TRINITY_DN10084_c0_g1	27	16	18	120	62	82	0.63	0.35	0.37	2.51	1.3	1.96	1.603618026	0.000683469	0.035369203	NA	up	NA	NA
TRINITY_DN10115_c0_g1	3626	2916	8748	1645	1639	990	114.35	86.27	246.79	48.19	46.85	32.68	-2.419515147	2.12E-05	0.002466354	GASA6	down	NA	NA
TRINITY_DN10118_c1_g1	91	54	93	446	507	347	35.41	22.31	35.83	168.65	198.46	153.49	1.970857467	6.77E-06	0.000978834	NA	up	NA	NA
TRINITY_DN10149_c0_g1	492	257	151	4562	930	3235	5.34	2.93	1.42	45.4	9.76	37.14	2.779785458	2.42E-07	6.45E-05	PTR18	up	NA	NA
TRINITY_DN10171_c0_g1	68023	32892	17388	20634	2796	8608	2092.53	936.54	452.55	568.03	72.97	266.34	-2.412615206	7.14E-05	0.00638995	NA	down	|GO:0005515;molecular_function;protein binding|	NA
TRINITY_DN10366_c0_g1	14	4	4	81	44	114	0.22	0.06	0.06	1.12	0.61	1.8	3.023365086	1.04E-05	0.001401625	FATB	up	NA	NA
TRINITY_DN10393_c1_g1	898	106	944	276	75	71	132.85	15.7	127.14	37.07	9.92	13.78	-2.81954799	0.000159187	0.012022686	H32	down	NA	NA
TRINITY_DN10428_c0_g1	57	50	9	10	6	6	0.73	0.59	0.1	0.11	0.07	0.08	-2.844387839	0.000308652	0.019467217	Y3990	down	NA	NA
TRINITY_DN10465_c0_g1	85	13	45	13	9	3	1.43	0.2	0.68	0.2	0.14	0.05	-2.959588803	0.000247187	0.016374428	BH093	down	NA	NA
TRINITY_DN10486_c0_g1	17	13	8	2	0	1	0.28	0.2	0.12	0.03	0	0.02	-4.188356884	0.000901932	0.043083707	MY106	down	NA	NA
TRINITY_DN104902_c0_g1	18	11	31	5	2	0	1.1	0.64	1.72	0.28	0.11	0	-3.732360124	0.000539564	0.029896618	NA	down	NA	NA
TRINITY_DN104931_c0_g1	158	57	81	11	40	29	9.11	3.14	4.23	0.58	2.12	1.75	-2.214903054	0.000694538	0.035408968	NA	down	NA	NA
TRINITY_DN105044_c0_g1	220	79	59	27	17	22	4.19	1.4	1	0.46	0.29	0.43	-2.837178353	1.31E-07	3.83E-05	PER64	down	NA	NA
TRINITY_DN1050_c0_g1	17928	18648	22811	7630	12420	9455	177.5	203.25	252.56	44.61	78.33	83.24	-1.488185736	0.000903664	0.043083707	PSBB	down	NA	NA
TRINITY_DN10511_c0_g1	103	56	53	47	31	28	2.9	1.48	1.33	1.19	0.79	0.81	-1.470415019	0.001081912	0.0486183	GL32	down	NA	NA
TRINITY_DN105235_c0_g1	30	10	9	114	110	217	0.77	0.24	0.21	2.63	2.54	5.72	2.7957018	2.48E-06	0.000448364	NA	up	NA	NA
TRINITY_DN105349_c0_g1	38	19	13	3	2	4	0.83	0.39	0.25	0.06	0.04	0.09	-3.383383095	8.29E-05	0.00722571	NAC56	down	NA	NA
TRINITY_DN1059_c0_g1	716	5966	9335	6	7	10	57.66	460.04	686.05	0.46	0.47	0.94	-10.08453471	2.38E-32	5.64E-28	NLTPC	down	NA	NA
TRINITY_DN10631_c0_g1	45	30	17	215	109	221	3.71	2.13	1.48	24.01	11.93	20.25	2.098233911	8.00E-06	0.001096456	NA	up	NA	NA
TRINITY_DN10659_c0_g1	48	13	32	8	7	6	0.69	0.17	0.41	0.1	0.09	0.09	-2.597663563	0.000407944	0.02412567	CR26L	down	NA	NA
TRINITY_DN10795_c0_g1	17	10	3	120	61	56	0.18	0.1	0.03	1.11	0.57	0.59	2.517221977	7.68E-05	0.006767331	LAC1	up	NA	NA
TRINITY_DN1080_c0_g1	147	27	42	175	1116	260	7.66	1.33	1.96	8.31	53.08	14.06	2.655125137	0.001057325	0.04794354	C71A1	up	NA	NA
TRINITY_DN1082_c0_g1	59	56	60	28	11	27	0.78	0.68	0.73	0.33	0.13	0.36	-1.961957808	0.00023573	0.015926897	FACR3	down	|GO:0003735;molecular_function;structural constituent of ribosome|GO:0006412;biological_process;translation|GO:0005840;cellular_component;ribosome|GO:0002181;biological_process;cytoplasmic translation|GO:0022627;cellular_component;cytosolic small ribosomal subunit|GO:0042788;cellular_component;polysomal ribosome|GO:0098556;cellular_component;cytoplasmic side of rough endoplasmic reticulum membran…	|Schizosaccharomyces;.;.|
TRINITY_DN1082_c0_g3	48	48	37	226	141	343	0.53	0.49	0.36	2.22	1.39	3.85	1.914906281	5.07E-05	0.004887136	FACR3	up	NA	NA
TRINITY_DN10887_c0_g1	37	33	40	181	150	115	1.73	1.38	1.73	7.82	6.58	4.62	1.500094909	0.000604149	0.032268895	NA	up	|GO:0005654;cellular_component;nucleoplasm|GO:0006974;biological_process;cellular response to DNA damage stimulus|GO:0004674;molecular_function;protein serine/threonine kinase activity|GO:0006886;biological_process;intracellular protein transport|GO:0007059;biological_process;chromosome segregation|GO:0005634;cellular_component;nucleus|GO:0005524;molecular_function;ATP binding|GO:0018105;biologic…	NA
TRINITY_DN1097_c0_g1	62	57	55	12	13	28	10.74	10.08	9.03	2	2.26	5.37	-2.194066139	0.00017337	0.012689736	VICHY	down	NA	NA
TRINITY_DN10_c0_g1	2691	2831	2613	633	788	540	62.3	60.96	53.74	14.14	16.93	12.83	-2.534949479	6.69E-11	6.35E-08	NA	down	NA	NA
TRINITY_DN11019_c1_g1	17213	23783	41863	15401	7747	15104	861.37	1123.26	1827.42	701.11	348.97	785.04	-1.741449475	0.000742017	0.037440275	CP122	down	NA	NA
TRINITY_DN11053_c0_g1	10	10	15	156	49	73	0.34	0.48	0.49	6.01	1.41	2.22	2.36921484	9.69E-05	0.008169992	NA	up	NA	NA
TRINITY_DN112600_c0_g1	47	52	32	8	9	1	1.44	1.5	0.88	0.22	0.25	0.03	-3.353674545	1.00E-05	0.001363134	NA	down	NA	NA
TRINITY_DN112617_c0_g1	13	16	7	43	62	226	0.42	0.48	0.2	1.25	1.81	7.52	2.767850917	0.000360548	0.021812227	LOR6	up	NA	NA
TRINITY_DN11265_c0_g1	2	6	0	73	29	61	0.11	0.32	0	3.71	1.48	3.55	3.804033093	3.01E-05	0.003199312	NA	up	NA	NA
TRINITY_DN112784_c0_g1	20	17	15	186	58	374	0.35	0.28	0.23	2.91	0.91	6.7	3.060911936	5.22E-06	0.000783251	PER11	up	NA	NA
TRINITY_DN113120_c0_g1	391	438	885	197	220	228	5.86	6.08	11.77	2.63	2.94	3.48	-1.969143442	0.000170367	0.012625769	CHS2	down	NA	NA
TRINITY_DN113296_c0_g1	1	54	80	1	7	0	0.05	2.72	3.81	0.05	0.34	0	-4.610255308	0.000998806	0.046172886	NA	down	NA	NA
TRINITY_DN113520_c0_g1	111	200	108	3	39	3	2.67	4.5	2.32	0.06	0.84	0.07	-3.56788881	0.000158179	0.011984719	CSPLA	down	NA	NA
TRINITY_DN113845_c0_g1	60	228	22	2	6	25	1	3.52	0.32	0.03	0.09	0.42	-3.699516511	0.000228508	0.015662019	Y3028	down	NA	NA
TRINITY_DN11388_c0_g1	28	8	4	108	61	73	2.77	0.38	0.31	8.01	3.82	8.71	2.20373586	0.00075322	0.037764494	NA	up	NA	NA
TRINITY_DN11403_c0_g2	98	80	66	46	26	49	1.46	1.11	0.88	0.61	0.35	0.74	-1.512908969	0.0005629	0.030687781	NA	down	NA	NA
TRINITY_DN1148_c0_g1	124	48	61	388	206	351	2.66	1.07	1.22	6.92	4.07	7.36	1.55983278	0.000188242	0.013610229	NA	up	NA	NA
TRINITY_DN115560_c0_g1	375	180	169	72	47	38	8.12	3.63	3.26	1.39	0.91	0.84	-2.661114851	7.76E-11	7.07E-08	FLA12	down	NA	NA
TRINITY_DN11576_c0_g1	22	15	14	105	63	61	1.86	1.05	1.06	7.25	3.96	5.21	1.662054493	0.00073916	0.037375669	UMEC	up	NA	NA
TRINITY_DN11632_c0_g1	3	1	2	35	7	55	0.11	0.03	0.06	1.14	0.23	2.05	3.510022752	0.001068647	0.048272327	NA	up	NA	NA
TRINITY_DN117_c0_g1	156	137	104	775	359	465	2.87	2.33	1.69	12.6	5.64	8.29	1.473215507	2.28E-05	0.002618098	XTH23	up	NA	NA
TRINITY_DN1181_c0_g1	41	54	9	417	85	413	0.96	1.19	0.18	7.93	1.72	8.88	2.607010344	0.000216963	0.015020513	BH036	up	NA	NA
TRINITY_DN11983_c0_g1	7	22	17	347	98	121	0.1	0.23	0.18	3.3	1.02	1.26	2.936037061	7.50E-06	0.001046798	NA	up	NA	NA
TRINITY_DN12001_c0_g1	50	75	31	19	15	12	0.87	1.22	0.48	0.3	0.23	0.21	-2.274390815	0.000124329	0.009894187	GAT21	down	NA	NA
TRINITY_DN12027_c0_g1	137	104	106	56	30	40	2.05	1.45	1.41	0.75	0.4	0.61	-1.983757299	4.98E-07	0.000119217	BH068	down	NA	NA
TRINITY_DN1203_c0_g3	12	18	8	81	62	98	0.26	0.37	0.16	1.58	1.21	2.19	2.1661585	0.000145099	0.011245146	TA14B	up	NA	NA
TRINITY_DN12192_c0_g1	75	25	34	243	136	181	1.47	0.43	0.48	4.83	3	3.94	1.609949864	0.000358564	0.021812227	POLX	up	NA	NA
TRINITY_DN12251_c0_g1	22	10	14	141	46	96	0.34	0.11	0.47	1.75	0.72	1.28	2.09191884	0.000186464	0.013564376	NA	up	NA	NA
TRINITY_DN12254_c1_g1	4	3	3	69	21	23	0.09	0.06	0.06	1.43	0.42	0.53	2.916299915	0.00051602	0.029206258	NA	up	NA	NA
TRINITY_DN12256_c0_g1	54	26	23	135	209	188	1.96	0.89	0.75	4.43	6.87	7.04	1.993005288	6.37E-05	0.005786052	NA	up	NA	NA
TRINITY_DN12297_c0_g1	444	612	463	104	163	66	47.01	63.66	45.33	10.31	16.29	7.54	-2.665899668	1.77E-07	4.94E-05	NA	down	NA	NA
TRINITY_DN12346_c0_g1	2337	767	1743	377	718	242	76.39	23.52	50.98	11.11	21.2	8.15	-2.244280343	0.000102483	0.008557724	NA	down	NA	NA
TRINITY_DN12426_c0_g1	2	5495	4900	3	6	2	0.07	187.25	159.1	0.1	0.2	0.07	-10.47902164	7.97E-08	2.70E-05	NA	down	NA	NA
TRINITY_DN12470_c0_g1	18	26	10	111	64	270	0.47	0.64	0.23	2.62	1.51	7.28	2.554790586	0.000161473	0.012103735	NA	up	NA	NA
TRINITY_DN1254_c0_g1	11175	38584	17221	1257	7090	4409	672.29	2218.67	938.24	69.49	392.52	278.14	-2.82976386	0.000128626	0.010201867	NLTP1	down	NA	NA
TRINITY_DN12560_c0_g1	157	260	802	78	79	117	20.06	32.94	95.75	9.5	9.67	16.29	-2.774963733	6.25E-05	0.00569637	CB21	down	NA	NA
TRINITY_DN12560_c2_g1	68	85	247	12	26	19	11.8	14.94	40.73	2	4.39	3.64	-3.362680826	4.10E-06	0.00064768	CB21	down	NA	NA
TRINITY_DN12584_c0_g1	11	5	4	90	99	23	0.47	0.2	0.16	3.52	3.88	1.03	2.994174628	0.000110636	0.008985367	EF109	up	NA	NA
TRINITY_DN12606_c0_g1	27	83	11	150	689	222	0.54	1.54	0.2	2.67	12.29	4.52	2.748843892	0.001014763	0.046637815	MYB59	up	NA	NA
TRINITY_DN12618_c0_g1	221	285	214	8	18	11	3.62	4.33	3.11	0.12	0.26	0.18	-4.750151112	1.65E-18	7.81E-15	SWT12	down	NA	NA
TRINITY_DN12698_c0_g1	0	42	34	0	1	0	0	0.82	0.64	0	0.02	0	-6.802226059	0.0002199	0.015115719	NA	down	NA	NA
TRINITY_DN12785_c0_g1	19	8	12	117	44	190	0.37	0.14	0.21	2.03	0.76	3.77	2.688853635	4.04E-05	0.00409476	PER20	up	NA	NA
TRINITY_DN1290_c0_g1	17	7	9	66	34	92	0.58	0.23	0.28	2.04	1.06	3.26	2.078496116	0.00106629	0.048257774	NA	up	NA	NA
TRINITY_DN1300_c0_g1	27	107	32	12	17	4	1.07	3.97	1.4	0.43	0.61	0.16	-2.857872074	0.000577116	0.031271639	ATL79	down	|GO:0005515;molecular_function;protein binding|	|Schizosaccharomyces;ko99980;Enzymes with EC numbers|.;.;.|
TRINITY_DN13073_c1_g1	50	67	147	0	1	0	8.35	11.31	23.28	0	0.16	0	-8.54446294	5.45E-10	3.70E-07	NA	down	NA	NA
TRINITY_DN13167_c0_g1	3028	2712	1712	1698	632	989	29.64	24.05	14.82	16.06	6.07	10.71	-1.710417942	4.50E-06	0.000683535	SSG1	down	NA	NA
TRINITY_DN13190_c0_g1	157	280	147	16	21	9	2.82	4.74	2.35	0.25	0.35	0.16	-4.172047682	2.18E-13	3.83E-10	CPT4	down	NA	NA
TRINITY_DN13221_c0_g1	3344	5722	2639	1747	1019	676	310.72	517.95	225.53	151.66	88.85	67.2	-2.333603842	7.09E-07	0.000160187	NA	down	NA	NA
TRINITY_DN13370_c0_g1	46	58	97	24	9	33	1.05	1.23	1.97	0.49	0.18	0.77	-2.214785582	0.000817602	0.039978228	SOFL5	down	NA	NA
TRINITY_DN13401_c0_g1	2928	4326	5715	729	960	508	263.86	482	517.95	63.99	91.42	64.18	-3.09895979	1.38E-09	8.27E-07	NA	down	|GO:0005886;cellular_component;plasma membrane|GO:0016021;cellular_component;integral component of membrane|GO:0015556;molecular_function;C4-dicarboxylate transmembrane transporter activity|	NA
TRINITY_DN13434_c0_g1	425	168	330	43	52	13	22.98	8.64	16.12	2.13	2.58	0.73	-3.542691065	1.97E-09	1.08E-06	DCTP1	down	NA	NA
TRINITY_DN1347_c0_g1	34	13	8	205	59	148	0.56	0.19	0.12	3.04	0.83	2.44	2.441529508	5.77E-05	0.005365011	NA	up	NA	NA
TRINITY_DN13498_c0_g2	99	75	98	28	24	22	1.39	1.02	1.23	0.36	0.31	0.28	-2.388587727	1.81E-07	5.00E-05	AGT23	down	NA	NA
TRINITY_DN1354_c0_g1	63	73	47	315	160	226	0.64	0.69	0.42	2.85	1.45	2.34	1.397106253	0.000427195	0.025138769	RAP24	up	NA	NA
TRINITY_DN1357_c0_g1	4157	1825	2034	13746	15065	7359	97.67	39.99	42.58	289.19	317.6	176.92	1.765596929	4.70E-05	0.004586225	PRF1	up	NA	NA
TRINITY_DN1365_c0_g1	407	388	659	85	53	31	35.65	35.3	60.08	6.83	6.62	6.43	-3.702271208	2.26E-13	3.83E-10	NA	down	NA	NA
TRINITY_DN13729_c0_g1	355	235	283	83	122	78	14.13	8.82	10.11	2.99	4.41	3.21	-2.065915892	1.62E-06	0.000318005	Y5566	down	NA	NA
TRINITY_DN14003_c0_g1	4	11	8	86	35	61	0.38	1.01	0.69	7.54	3.08	6.12	2.3762004	0.000507395	0.028786753	NA	up	NA	NA
TRINITY_DN14015_c0_g1	140	181	26	0	2	0	6.21	7.6	1.04	0	0.08	0	-7.842144	5.64E-10	3.71E-07	NA	down	NA	NA
TRINITY_DN14132_c2_g5	6	0	0	48	29	74	0.18	0	0	1.3	0.79	2.3	4.32512962	5.26E-05	0.005012629	NA	up	NA	NA
TRINITY_DN141_c0_g1	0	21	86	3	1	0	0	0.54	2.08	0.07	0.02	0	-5.549715996	0.000455266	0.02646236	NA	down	NA	NA
TRINITY_DN14244_c0_g1	352	127	1559	197	98	199	65.55	24.09	276.81	35.37	17.88	41.09	-2.72086303	0.000771844	0.038454346	CB22	down	|GO:0000981;molecular_function;DNA-binding transcription factor activity, RNA polymerase II-specific|GO:0046872;molecular_function;metal ion binding|GO:0031017;biological_process;exocrine pancreas development|GO:0005634;cellular_component;nucleus|GO:0048665;biological_process;neuron fate specification|GO:0048845;biological_process;venous blood vessel morphogenesis|GO:0006355;biological_process;re…	NA
TRINITY_DN14281_c0_g1	178	60	108	863	268	573	3.55	1.11	1.92	15.38	4.79	11.67	1.781643671	0.000231526	0.015777681	NA	up	NA	NA
TRINITY_DN1430_c0_g3	4084	3933	1371	15391	9944	13160	56.39	50.31	16.79	189.03	122.38	184.72	1.569834773	0.00021672	0.015020513	NAP1C	up	NA	NA
TRINITY_DN14351_c0_g1	24	21	17	2	0	1	7.73	7.11	5.46	0.63	0	0.36	-4.913554903	1.64E-05	0.001966005	M2K9	down	NA	NA
TRINITY_DN1442_c0_g1	96	42	46	327	273	301	6.18	1.92	2.22	17.71	13.13	18.52	1.860166647	1.72E-06	0.000326227	NA	up	NA	NA
TRINITY_DN1447_c0_g1	259	161	43	2748	356	3235	8.45	4.46	0.72	76.44	12.79	93.23	3.314839535	5.45E-06	0.000812131	POLX	up	NA	NA
TRINITY_DN14605_c0_g1	42	49	56	24	21	16	1.25	1.37	1.49	0.64	0.57	0.49	-1.810742712	0.000975844	0.045572131	GRAB	down	NA	NA
TRINITY_DN14639_c0_g1	40	35	21	262	126	223	1.72	1.42	0.81	10.23	4.93	9.95	2.162251215	5.28E-07	0.000125192	NA	up	NA	NA
TRINITY_DN1463_c0_g2	55	37	26	233	193	338	0.49	0.3	0.2	1.81	1.5	2.99	2.253881785	3.16E-07	8.15E-05	CRK25	up	NA	NA
TRINITY_DN14666_c0_g1	190	770	184	38	110	74	4.41	16.67	3.81	0.79	2.29	1.76	-2.82514651	0.000107642	0.008833005	PMEI7	down	NA	NA
TRINITY_DN14862_c1_g1	454	634	757	116	240	185	61.75	85.94	96.37	14.94	31.27	27.43	-2.258215457	2.29E-05	0.002618098	NA	down	NA	NA
TRINITY_DN14867_c0_g1	412	334	719	75	242	155	11.58	9.1	18.3	2.13	6.54	4.43	-2.090313017	0.000849647	0.041205278	NA	down	NA	NA
TRINITY_DN14969_c0_g1	15	32	3	125	204	134	0.69	1.4	0.13	5.38	9.18	6.77	2.781225943	0.000162607	0.012126468	NA	up	NA	NA
TRINITY_DN14977_c0_g1	148	152	126	66	33	73	53.11	56.7	41.04	22	11.94	28.93	-1.840285844	2.34E-05	0.002649962	NA	down	|GO:0043967;biological_process;histone H4 acetylation|GO:0035267;cellular_component;NuA4 histone acetyltransferase complex|GO:0000724;biological_process;double-strand break repair via homologous recombination|GO:0040008;biological_process;regulation of growth|GO:0000123;cellular_component;histone acetyltransferase complex|GO:0016575;biological_process;histone deacetylation|GO:0006342;biological_p…	NA
TRINITY_DN14977_c0_g2	333	485	769	174	64	174	75.02	112.68	172.17	38.18	14.06	43.4	-2.582862486	3.10E-06	0.000530722	U496G	down	NA	NA
TRINITY_DN15074_c0_g1	112	60	52	27	20	19	2.14	1.06	0.88	0.46	0.34	0.37	-2.214029701	2.95E-06	0.000519092	GDL83	down	|GO:0034451;cellular_component;centriolar satellite|GO:0005654;cellular_component;nucleoplasm|GO:0016605;cellular_component;PML body|GO:0006336;biological_process;DNA replication-independent nucleosome assembly|GO:0005634;cellular_component;nucleus|GO:0003677;molecular_function;DNA binding|GO:0016032;biological_process;viral process|GO:0005923;cellular_component;bicellular tight junction|GO:00166…	NA
TRINITY_DN15187_c0_g1	3	18	65	1	0	0	0.07	0.22	0.85	0.02	0	0	-7.008951461	2.40E-05	0.002683258	LORF2	down	NA	NA
TRINITY_DN15194_c0_g1	17	17	23	0	0	0	1.12	1.08	1.38	0	0	0	-7.227702143	1.06E-06	0.000221018	NA	down	NA	NA
TRINITY_DN15359_c1_g1	565	283	381	261	142	258	7.89	3.66	4.72	3.24	1.77	3.67	-1.384376118	0.000229528	0.015686603	IAA27	down	NA	NA
TRINITY_DN15387_c0_g1	12	5	5	85	53	135	0.14	0.05	0.05	0.87	0.54	1.58	3.193259061	8.34E-07	0.000181348	C86A1	up	NA	NA
TRINITY_DN15550_c0_g1	584	546	0	0	0	1	13.46	11.73	0	0	0	0.02	-10.42361428	0.000982377	0.045677483	NA	down	NA	NA
TRINITY_DN16457_c0_g1	303	229	176	140	95	112	4.79	3.36	2.47	1.97	1.34	1.8	-1.512797456	3.60E-06	0.000592748	NA	down	|GO:0005654;cellular_component;nucleoplasm|GO:0000993;molecular_function;RNA polymerase II complex binding|GO:0034243;biological_process;regulation of transcription elongation from RNA polymerase II promoter|GO:0001650;cellular_component;fibrillar center|GO:0003711;molecular_function;transcription elongation regulator activity|GO:0000785;cellular_component;chromatin|GO:2000234;biological_process;…	NA
TRINITY_DN1658_c0_g1	764	377	370	270	201	182	12.07	5.53	5.19	3.8	2.83	2.93	-1.657629529	1.65E-06	0.000321323	DLO2	down	NA	NA
TRINITY_DN16751_c1_g2	8	10	6	0	0	0	4.43	5.46	3.05	0	0	0	-5.944829832	0.000671859	0.034941077	NA	down	NA	NA
TRINITY_DN1686_c0_g2	1184	983	820	461	257	415	8.7	6.84	5.18	2.97	1.78	3.14	-1.909940462	9.24E-10	5.92E-07	THIC	down	NA	NA
TRINITY_DN168_c0_g1	88	81	40	256	336	321	3.34	2.95	1.38	8.81	11.76	12.96	1.706500217	0.000134547	0.010635914	NA	up	|GO:0005337;molecular_function;nucleoside transmembrane transporter activity|GO:0005887;cellular_component;integral component of plasma membrane|	|Schizosaccharomyces;ko03021;Transcription machinery|
TRINITY_DN17024_c2_g1	33	31	97	20	13	15	8.66	8.63	25.1	5.17	3.45	4.53	-2.370341291	0.000853311	0.041214382	ABR17	down	NA	NA
TRINITY_DN1706_c0_g2	208	274	80	1255	3939	725	3.17	3.89	1.1	17.01	53.35	11.26	3.04618041	2.06E-05	0.002401939	ANX4	up	NA	NA
TRINITY_DN17083_c0_g1	92	59	60	213	487	261	1.56	0.9	0.92	3.07	7.45	4.44	1.805415375	0.000558277	0.030532474	CSE	up	NA	NA
TRINITY_DN170_c0_g1	3668	17429	38799	156	176	491	192.42	800.52	1711.97	7.01	7.98	25.28	-6.815538944	7.47E-17	2.22E-13	NA	down	NA	NA
TRINITY_DN17115_c0_g1	314	690	403	21	181	56	95.02	218.65	119.41	6.55	54.99	19.02	-2.837705533	0.000294418	0.01886184	NLTP	down	NA	NA
TRINITY_DN17180_c0_g1	8	6	14	164	245	23	1	0.75	1.64	19.45	29.38	3.15	3.450511957	5.61E-05	0.005239776	ERD15	up	NA	NA
TRINITY_DN17367_c0_g1	96	154	313	64	71	52	0.98	1.45	2.83	0.58	0.64	0.54	-2.180704663	0.000370941	0.022327087	NFD4	down	NA	NA
TRINITY_DN1737_c0_g1	8	9	4	70	21	81	1.26	1.72	1.54	13.41	3.48	20.65	2.50747183	0.000626699	0.033122535	POLX	up	NA	NA
TRINITY_DN17409_c0_g1	76	148	35	10	36	10	1.63	2.96	0.67	0.19	0.69	0.22	-2.599122282	0.001005486	0.046391247	NHL26	down	NA	NA
TRINITY_DN1741_c0_g1	10	7	1	217	42	195	0.23	0.15	0.02	4.55	0.88	4.68	4.163150913	7.57E-08	2.60E-05	LTG20	up	NA	NA
TRINITY_DN1744_c0_g1	149	71	35	22	16	7	3.33	1.49	0.74	0.47	0.34	0.16	-2.914303233	4.03E-06	0.000641917	SILD	down	NA	NA
TRINITY_DN17465_c0_g1	23	30	15	91	90	146	0.3	0.37	0.18	1.08	1.06	1.95	1.792436336	0.000804968	0.039770435	BAT1	up	NA	NA
TRINITY_DN17701_c1_g2	0	0	0	7	2	47	0	0	0	0.25	0.06	1.72	6.189716309	0.001049207	0.047666581	NA	up	NA	NA
TRINITY_DN17887_c0_g1	10	3	0	79	45	64	0.28	0.08	0	2.01	1.15	1.86	3.467175657	2.36E-05	0.002649962	NA	up	NA	NA
TRINITY_DN1801_c0_g1	15	12	2	67	63	172	0.65	0.53	0.07	2.68	2.74	8.15	2.989816281	6.14E-05	0.005640666	NA	up	NA	NA
TRINITY_DN18114_c0_g3	291	177	216	88	16	116	3.73	2.1	2.45	1	0.18	1.51	-2.171692278	0.000401479	0.023851887	GUN12	down	NA	NA
TRINITY_DN1819_c0_g1	77	172	64	49	32	37	1.86	3.9	1.38	1.07	0.7	0.92	-1.960153164	0.00043664	0.02550473	DMP2	down	NA	NA
TRINITY_DN18243_c1_g1	1356	1536	1235	285	341	460	24	25.25	19.42	4.5	5.39	8.3	-2.405140591	3.62E-09	1.83E-06	APG2	down	NA	NA
TRINITY_DN18444_c0_g1	5	0	3	82	29	50	0.39	0	0.21	5.92	2.1	4.13	3.82275068	1.17E-05	0.001529271	NA	up	NA	NA
TRINITY_DN186_c0_g1	169	113	93	891	417	742	1.43	1.16	0.67	7.48	3.79	7.56	1.950077668	4.06E-08	1.58E-05	AB25B	up	NA	NA
TRINITY_DN1891_c2_g1	40	55	44	229	183	286	0.8	0.95	0.73	3.79	3.38	5.88	1.805665384	4.68E-05	0.004586225	PILR1	up	NA	NA
TRINITY_DN1905_c0_g1	26	19	7	153	73	118	0.33	0.23	0.08	1.75	0.84	1.54	2.250515118	2.65E-05	0.00290134	RIPK	up	|GO:0046032;biological_process;ADP catabolic process|GO:0005739;cellular_component;mitochondrion|GO:0031965;cellular_component;nuclear membrane|GO:0016787;molecular_function;hydrolase activity|GO:0030054;cellular_component;cell junction|GO:0047631;molecular_function;ADP-ribose diphosphatase activity|GO:0046709;biological_process;IDP catabolic process|GO:0016604;cellular_component;nuclear body|	NA
TRINITY_DN19066_c0_g1	0	1	0	65	7	97	0	0.02	0	1.06	0.11	1.81	6.738904673	1.06E-05	0.001418567	NA	up	NA	NA
TRINITY_DN19113_c0_g1	1511	2560	3589	830	246	727	251.58	415.27	522.18	129.21	40.48	138.28	-2.745250097	9.37E-07	0.000198809	NA	down	NA	NA
TRINITY_DN1946_c0_g1	164	145	179	1452	335	2453	12.16	11.53	13.23	100.63	24.17	192.89	2.558423997	3.94E-05	0.004005158	NA	up	|GO:0003743;molecular_function;translation initiation factor activity|GO:0006413;biological_process;translational initiation|GO:0005525;molecular_function;GTP binding|GO:0001731;biological_process;formation of translation preinitiation complex|GO:0001732;biological_process;formation of cytoplasmic translation initiation complex|GO:0005092;molecular_function;GDP-dissociation inhibitor activity|GO:…	|Schizosaccharomyces;.;.|
TRINITY_DN1950_c0_g1	185	151	101	939	390	978	2.28	1.22	0.7	11.19	5.24	11.06	1.89357964	5.71E-06	0.000846299	PARP1	up	NA	NA
TRINITY_DN19622_c0_g1	694	182	1363	274	37	142	23.66	5.91	41.49	8.22	1.17	5.07	-3.002300049	9.30E-05	0.007965248	TRXH2	down	NA	NA
TRINITY_DN1982_c0_g1	26	34	12	148	80	170	0.52	0.64	0.22	3.11	1.45	3.49	1.963630201	0.000295203	0.01886184	NA	up	NA	NA
TRINITY_DN198_c0_g1	140	107	67	701	212	517	5.16	3.83	2.16	28.24	8.21	21.19	1.659675841	0.000233354	0.015847503	UMEC	up	NA	NA
TRINITY_DN1996_c0_g1	2088	1695	1826	496	489	710	82.63	63.23	64.86	17.77	17.56	29.07	-2.206502273	1.39E-09	8.27E-07	NA	down	NA	NA
TRINITY_DN203_c0_g2	863	1137	530	3731	3100	4012	10.19	12.41	5.55	38.98	32.52	47.88	1.608563181	4.53E-05	0.004460133	NA	up	NA	NA
TRINITY_DN20543_c1_g1	54	88	154	22	42	23	0.97	1.47	2.47	0.35	0.68	0.42	-2.303273763	0.000579808	0.031271639	FAP1	down	NA	NA
TRINITY_DN20734_c0_g1	149	20	36	3	3	0	46.6	6.62	10.93	0.94	1.01	0	-5.434937969	5.62E-08	2.02E-05	RD22	down	NA	NA
TRINITY_DN2076_c0_g1	72	38	20	983	312	948	1.86	0.89	0.58	23.18	7.37	25.03	3.645296414	3.55E-12	4.68E-09	NA	up	NA	NA
TRINITY_DN209_c0_g1	246	138	80	1538	950	3216	3.38	1.9	0.82	19.78	11.08	41.93	3.211346987	2.13E-09	1.15E-06	DRE2B	up	NA	NA
TRINITY_DN2100_c4_g1	9	11	56	0	0	0	4.32	5.88	27.91	0	0	0.15	-7.758945321	1.72E-06	0.000326227	NA	down	NA	NA
TRINITY_DN2119_c1_g1	281	258	246	8	74	11	8.74	7.86	6.84	0.22	2.06	0.35	-3.409241883	2.83E-05	0.003066438	MPC1	down	NA	NA
TRINITY_DN21331_c0_g1	38	46	51	12	18	6	20.82	27.23	27.78	6.57	9.89	3.52	-2.412355756	0.000313705	0.019681248	NA	down	NA	NA
TRINITY_DN2147_c0_g2	3166	2047	1432	8490	5746	10850	21.76	12.45	8.43	51.95	35	74.45	1.470577602	7.23E-05	0.006426085	PMA4	up	NA	NA
TRINITY_DN2176_c0_g1	119	68	80	21	22	15	4.28	2.3	2.58	0.68	0.72	0.56	-2.6619305	2.67E-08	1.11E-05	NA	down	NA	NA
TRINITY_DN2184_c0_g1	257	211	119	717	703	787	3.89	2.96	1.6	9.65	9.48	12.11	1.472252453	6.57E-05	0.005942464	UGT7	up	|GO:0006915;biological_process;apoptotic process|GO:0042981;biological_process;regulation of apoptotic process|GO:0003676;molecular_function;nucleic acid binding|GO:0008380;biological_process;RNA splicing|GO:0006397;biological_process;mRNA processing|GO:0003729;molecular_function;mRNA binding|GO:0016607;cellular_component;nuclear speck|GO:0005737;cellular_component;cytoplasm|GO:0000381;biological…	NA
TRINITY_DN22013_c0_g1	501	88	174	1	0	0	70.28	12.3	22.91	0.13	0	0	-9.835800012	2.03E-13	3.83E-10	GSTXC	down	NA	NA
TRINITY_DN22102_c0_g1	41	39	29	3	4	0	1.59	1.43	1.01	0.11	0.14	0	-4.44732355	3.24E-07	8.27E-05	FLZ15	down	NA	NA
TRINITY_DN2212_c0_g1	1	24	32	0	1	2	0.16	1.33	1.6	0	0.15	0.35	-4.850901924	0.001046241	0.047623027	NA	down	NA	NA
TRINITY_DN22332_c0_g1	10	11	6	129	33	167	0.11	0.11	0.06	1.25	0.32	1.85	3.073215233	1.06E-05	0.001418353	C86B1	up	NA	NA
TRINITY_DN22417_c0_g1	3098	3307	4484	1588	2363	1212	427.72	416.37	546.22	223.58	320.39	203.79	-1.574682291	0.001084507	0.0486183	ADH	down	NA	NA
TRINITY_DN22498_c0_g1	111	314	106	10485	2464	2560	11.96	32.06	8.47	1193.04	263.85	320	4.185240271	6.43E-11	6.35E-08	NA	up	NA	NA
TRINITY_DN22498_c2_g1	0	0	0	49	7	6	0	0	0	25.66	3.94	3.5	6.132356438	0.000433919	0.025408394	NA	up	NA	NA
TRINITY_DN23071_c0_g1	10	46	10	0	1	0	0.21	0.91	0.19	0	0.02	0	-6.498412134	3.21E-05	0.003378645	ATB51	down	NA	NA
TRINITY_DN2342_c0_g1	68	57	50	18	20	22	4.2	3.37	2.8	1.02	1.14	1.43	-2.013667952	5.09E-05	0.004891751	NA	down	NA	NA
TRINITY_DN2347_c0_g2	2466	3635	2232	982	1135	1478	5.86	7.94	4.68	2.06	2.38	3.54	-1.702529992	7.18E-05	0.006397933	RBL	down	NA	NA
TRINITY_DN2350_c0_g1	118	55	28	356	396	207	0.89	0.39	0.19	2.39	3.97	1.74	1.889537302	0.000332257	0.020519477	POT5	up	NA	NA
TRINITY_DN2359_c0_g1	31	10	10	184	65	241	0.89	0.27	0.26	4.77	1.69	7.14	2.828043069	6.13E-06	0.000896814	CSPL5	up	NA	NA
TRINITY_DN2360_c0_g1	913	150	1414	34	2	7	57.55	9.31	84.08	1.98	0.11	0.46	-6.56993932	1.14E-13	2.46E-10	NA	down	NA	NA
TRINITY_DN2380_c0_g1	585	59	637	2	16	10	18.69	1.77	18.2	0.06	0.46	0.33	-5.887374515	4.40E-11	4.74E-08	KTI5	down	NA	NA
TRINITY_DN24027_c0_g1	3	4	0	3	78	143	0.17	0.22	0	0.16	4.14	8.63	4.675040754	0.000205635	0.014557135	PSBS	up	NA	NA
TRINITY_DN2445_c0_g1	358	625	1496	232	77	224	10.17	16.61	37.9	5.93	1.98	6.57	-2.904536478	1.09E-05	0.001441384	GSTFD	down	NA	NA
TRINITY_DN244_c1_g1	6465	11232	7416	1879	1845	4683	583.87	1136.25	447.03	125.54	152.5	477.81	-2.092040424	9.63E-05	0.008169992	YCF68	down	NA	NA
TRINITY_DN24565_c0_g1	59	12	32	0	0	2	2.57	0.49	1.25	0	0	0.09	-6.096717348	3.69E-06	0.000602914	NLTP1	down	NA	NA
TRINITY_DN24685_c0_g1	1257	1726	649	42841	9912	11499	210.8	292.15	103.28	6857.79	1608.07	2117.72	3.521617888	3.37E-10	2.42E-07	NA	up	NA	NA
TRINITY_DN2472_c0_g1	7620	5016	5722	3394	2416	2319	479.08	283.56	324.52	193.63	131.66	132.86	-1.673856917	6.46E-09	3.12E-06	NA	down	NA	NA
TRINITY_DN24949_c0_g1	37	28	15	3	3	8	0.86	0.65	0.32	0.06	0.06	0.18	-2.943757829	0.000242147	0.016176094	PPCE	down	NA	NA
TRINITY_DN2511_c0_g1	1060	1974	852	51448	12373	13952	57.15	101.3	41.51	2535.68	611.42	785.75	3.666550097	9.75E-11	8.26E-08	NA	up	|GO:0005654;cellular_component;nucleoplasm|GO:0097368;biological_process;establishment of Sertoli cell barrier|GO:0007283;biological_process;spermatogenesis|GO:0005739;cellular_component;mitochondrion|GO:0005634;cellular_component;nucleus|GO:0006349;biological_process;regulation of gene expression by genetic imprinting|GO:0006357;biological_process;regulation of transcription by RNA polymerase II…	|Schizosaccharomyces;.;.|
TRINITY_DN254_c0_g1	867	629	1008	3613	2251	2698	21.17	13.54	21.21	72.06	45.58	68.01	1.2244619	0.000807537	0.03981443	GALM	up	|GO:0003676;molecular_function;nucleic acid binding|GO:0045292;biological_process;mRNA cis splicing, via spliceosome|GO:0005634;cellular_component;nucleus|GO:0008380;biological_process;RNA splicing|GO:0008270;molecular_function;zinc ion binding|GO:0000398;biological_process;mRNA splicing, via spliceosome|GO:0003729;molecular_function;mRNA binding|GO:0003723;molecular_function;RNA binding|GO:00166…	|Schizosaccharomyces;.;.|
TRINITY_DN2569_c0_g1	51	39	72	166	454	632	1.2	0.95	1.43	3.04	11.31	15.65	2.497625964	7.41E-05	0.006557428	PER4	up	NA	NA
TRINITY_DN25873_c0_g1	4	4	2	42	23	27	0.07	0.07	0.03	0.68	0.38	0.49	2.689852341	0.000815567	0.039961093	PAE9	up	NA	NA
TRINITY_DN258_c0_g1	49	40	35	1677	760	76	5.35	3.84	3.53	162.08	83.27	9.69	3.755860298	1.43E-06	0.000284	NA	up	NA	NA
TRINITY_DN25969_c1_g1	68	84	48	30	24	34	32.67	43.73	22.95	14.01	11.54	18.66	-1.683907858	0.00064267	0.033718848	NA	down	NA	NA
TRINITY_DN2598_c0_g1	89	79	49	3	25	11	5.35	4.54	2.67	0.17	1.38	0.69	-2.813837898	0.000249208	0.016462287	NA	down	NA	NA
TRINITY_DN2605_c1_g1	108	41	52	320	147	410	1.84	0.65	0.79	4.85	2.53	7.22	1.672780432	0.000771338	0.038454346	PER55	up	NA	NA
TRINITY_DN26079_c0_g1	1346	1602	2791	585	434	524	58.04	65.26	108.2	22.9	17.04	23.41	-2.483400533	1.30E-07	3.83E-05	DEF	down	NA	NA
TRINITY_DN26209_c0_g1	37	46	32	456	149	434	1.28	1.5	0.99	14.28	4.68	15.53	2.608750081	1.70E-07	4.81E-05	LTPG5	up	|GO:0005814;cellular_component;centriole|GO:0060271;biological_process;cilium assembly|GO:0048278;biological_process;vesicle docking|GO:0005737;cellular_component;cytoplasm|	NA
TRINITY_DN26294_c0_g4	58	78	47	31	28	22	0.7	0.87	0.5	0.33	0.3	0.27	-1.685695128	0.000932529	0.043966053	C77A2	down	NA	NA
TRINITY_DN26539_c0_g1	9490	10	23595	18	20	13	4142.17	4.76	10235.59	7.72	8.89	6.49	-9.913293175	4.20E-08	1.60E-05	MT2	down	NA	NA
TRINITY_DN26986_c0_g1	1480	5	3737	6	1	5	126.04	0.5	291.92	0.45	0.1	0.43	-9.444892684	1.48E-07	4.24E-05	MT2B	down	NA	NA
TRINITY_DN2698_c0_g1	37	66	34	242	165	168	0.42	0.7	0.35	2.47	1.68	1.96	1.524513101	0.001084132	0.0486183	PTR8	up	NA	NA
TRINITY_DN2699_c0_g1	312	211	211	129	89	79	13.69	8.75	8.33	5.14	3.55	3.6	-1.800664282	1.16E-07	3.54E-05	NTF2B	down	|GO:0000811;cellular_component;GINS complex|GO:0001833;biological_process;inner cell mass cell proliferation|GO:0006261;biological_process;DNA-dependent DNA replication|GO:0000727;biological_process;double-strand break repair via break-induced replication|GO:0071162;cellular_component;CMG complex|GO:0005737;cellular_component;cytoplasm|	NA
TRINITY_DN2721_c0_g1	117	97	54	673	184	357	1.97	1.52	0.81	10.12	2.77	6.13	1.628918685	0.000555907	0.030516979	NAC2	up	NA	NA
TRINITY_DN2724_c0_g3	0	5	57	0	0	1	0	0.07	0.68	0	0	0.01	-6.572475335	0.000930003	0.043934291	NA	down	NA	NA
TRINITY_DN2726_c1_g5	0	0	0	15	10	14	0	0	0	1.76	1.15	1.89	5.630486212	0.000751056	0.037735773	NA	up	NA	NA
TRINITY_DN2730_c0_g1	4044	3877	3838	1722	2294	977	121.33	108.95	102.9	46.47	62.04	30.13	-1.708404847	0.000161791	0.012103735	GLRX	down	NA	NA
TRINITY_DN27316_c0_g1	183	1500	1885	0	2	5	83.18	735.92	852.9	0	0.92	2.59	-9.585906445	6.06E-21	4.79E-17	NA	down	NA	NA
TRINITY_DN27316_c1_g1	382	3026	3993	9	2	1	75.31	610.5	753.62	1.71	0.39	0.22	-10.03816931	9.69E-27	1.15E-22	NLTPC	down	NA	NA
TRINITY_DN27316_c3_g1	1	17	28	0	0	0	0.32	5.83	8.89	0	0	0	-7.051003724	0.000106093	0.008797184	NA	down	NA	NA
TRINITY_DN27397_c0_g1	80	7	66	1	3	9	20.56	1.87	16.49	0.24	0.77	2.67	-3.955842083	0.000105627	0.008789244	CYPH	down	NA	NA
TRINITY_DN2751_c0_g1	63	34	73	21	7	10	0.68	0.34	0.7	0.2	0.07	0.11	-2.746015311	1.08E-05	0.001427766	ASO	down	NA	NA
TRINITY_DN2766_c1_g1	0	0	0	62	33	49	0	0	0	2.42	1.04	3.34	7.495101975	4.07E-08	1.58E-05	NA	up	NA	NA
TRINITY_DN27712_c0_g2	52	28	18	433	61	469	3.35	1.73	1.06	25.66	3.63	31.76	2.800901006	3.62E-05	0.003737394	NA	up	NA	NA
TRINITY_DN27792_c0_g1	136	111	112	40	66	27	27.05	36.39	37.29	9.69	16.8	7.8	-1.874858878	0.000337974	0.020801788	ADH1	down	NA	NA
TRINITY_DN2795_c0_g1	13	6	5	89	63	57	0.2	0.1	0.05	1.26	0.96	0.78	2.666164892	5.96E-06	0.000877902	REM10	up	NA	NA
TRINITY_DN2807_c0_g2	75760	65173	306996	19647	17665	18921	469.47	371.43	1662.15	115.64	100.27	132.27	-3.619689452	5.05E-08	1.84E-05	DPOM	down	NA	NA
TRINITY_DN28267_c0_g1	68	74	50	18	29	5	3.22	3.36	2.25	0.75	1.19	0.22	-2.334581346	0.000722459	0.036609235	NA	down	|GO:0005515;molecular_function;protein binding|	NA
TRINITY_DN28365_c0_g1	175	345	123	7647	1889	1993	13.15	24.95	8.42	531.06	131.61	158.22	3.513100208	2.75E-09	1.42E-06	NA	up	NA	NA
TRINITY_DN28383_c0_g1	59	79	71	31	25	37	2.33	3.02	2.58	1.14	0.92	1.55	-1.701861426	0.000694254	0.035408968	NA	down	NA	NA
TRINITY_DN28547_c0_g1	240	302	147	34	51	7	108.94	147.97	66.4	15.02	23.59	3.74	-3.352854007	6.78E-07	0.000154579	NA	down	NA	NA
TRINITY_DN28811_c1_g1	8	2	1	50	24	58	0.61	0.06	0.08	11.65	5.55	18.47	3.1750615	0.000185902	0.013564376	PSBR	up	NA	NA
TRINITY_DN28_c0_g1	81	152	121	1	10	0	2.69	4.74	3.6	0.03	0.3	0	-5.434910833	8.21E-09	3.68E-06	NA	down	NA	NA
TRINITY_DN28_c0_g2	1227	345	711	557	281	292	22.27	5.82	11.47	9.02	4.56	5.4	-1.497159893	0.00110252	0.049147092	FRI3	down	NA	NA
TRINITY_DN29245_c0_g1	4	2	4	53	17	57	0.11	0.05	0.1	1.37	0.44	1.68	3.128302433	0.000187786	0.013610229	NA	up	NA	NA
TRINITY_DN29305_c0_g2	4	7	9	5574	4410	5	1.36	2.85	3.19	2056.31	1683.41	1.96	8.349406879	1.93E-06	0.000354926	MT2	up	NA	NA
TRINITY_DN2937_c0_g1	3	2	0	12	61	26	0.06	0.34	0	0.38	1.06	0.53	4.028315071	0.000524247	0.029391279	NA	up	NA	NA
TRINITY_DN2940_c0_g1	24	5	6	102	40	154	0.54	0.1	0.12	2.04	0.79	3.49	2.683618693	0.000209068	0.014717123	HIP4	up	NA	NA
TRINITY_DN2940_c1_g1	22	51	15	3	9	3	0.63	1.36	0.38	0.08	0.23	0.09	-3.000088703	0.000825625	0.04028745	ZHD2	down	NA	NA
TRINITY_DN29438_c0_g1	449	2154	1126	47	389	231	79.75	388.25	190.24	7.99	67.37	45.41	-2.932300565	0.000359377	0.021812227	NLTP	down	NA	NA
TRINITY_DN2975_c0_g2	12	5	11	52	45	92	0.53	0.14	0.38	1.89	1.37	3.65	2.28633429	0.00050599	0.028786753	NA	up	NA	NA
TRINITY_DN29965_c0_g1	4	1	4	46	48	43	0.08	0.02	0.07	0.84	0.88	0.9	3.465778395	1.26E-05	0.001635109	BRG2	up	NA	NA
TRINITY_DN3020_c0_g1	72	46	48	236	262	213	1.32	0.78	0.78	3.85	4.29	3.98	1.652023094	3.15E-05	0.003333376	MYB36	up	NA	NA
TRINITY_DN3024_c1_g1	1	1	0	18	22	19	0.06	0.06	0	0.64	0.54	0.82	4.457360486	0.000973265	0.045572131	NA	up	NA	NA
TRINITY_DN3054_c0_g1	91	81	91	435	327	219	4.68	3.96	4.22	20.41	15.38	11.74	1.369500329	0.000695787	0.035408968	NA	up	NA	NA
TRINITY_DN30690_c0_g1	4482	673	2322	915	275	275	229.36	33.22	108.47	43.51	13.11	14.88	-2.865927119	4.50E-06	0.000683535	NA	down	NA	NA
TRINITY_DN3073_c0_g1	59	20	63	14	8	5	3.18	1.03	3.07	0.69	0.4	0.28	-2.937991975	3.60E-05	0.003727004	NA	down	NA	NA
TRINITY_DN31378_c0_g1	9	7	6	124	34	157	0.1	0.07	0.06	1.19	0.33	1.72	3.313869823	1.74E-06	0.000328195	C7A15	up	NA	NA
TRINITY_DN3144_c0_g1	54	16	14	248	52	334	0.8	0.22	0.18	3.27	0.69	5.03	2.490952889	0.000380141	0.022822887	U89B2	up	NA	NA
TRINITY_DN3152_c0_g2	5814	1023	6131	2085	1259	895	242.06	36.65	232.06	74.2	47.81	34.56	-2.148525381	0.000555709	0.030516979	H32	down	NA	NA
TRINITY_DN3158_c0_g1	14	15	13	123	66	193	0.48	0.48	0.4	3.78	2.03	6.77	2.667706306	3.89E-06	0.000626819	NA	up	NA	NA
TRINITY_DN3210_c0_g1	148	393	56	11	10	5	3.04	7.51	1.02	0.2	0.18	0.1	-5.041588218	2.89E-11	3.42E-08	HS26M	down	NA	NA
TRINITY_DN32123_c2_g1	0	0	0	48	20	73	0	0	0	8	3.41	13.97	7.475383833	1.95E-07	5.31E-05	PSBR	up	NA	NA
TRINITY_DN3258_c0_g1	16	20	3	23	92	327	0.36	0.41	0.06	0.46	1.84	7.44	3.132869221	0.000904731	0.043083707	NA	up	NA	NA
TRINITY_DN3267_c0_g1	101	83	34	539	271	1534	1.8	1.38	0.54	8.58	4.32	27.9	2.994401357	4.41E-06	0.000683535	GDL80	up	NA	NA
TRINITY_DN3269_c0_g1	3	1	0	56	19	43	0.1	0.03	0	1.74	0.59	1.53	4.408987682	2.96E-05	0.0031775	LTPG5	up	NA	NA
TRINITY_DN3271_c0_g1	233	182	176	676	470	536	3.74	2.71	2.51	9.66	6.73	8.75	1.006187406	0.000690269	0.035392674	GIP2	up	NA	NA
TRINITY_DN3281_c0_g3	1	108	10	0	2	0	0.03	2.64	0.25	0	0.05	0	-6.382638171	0.000172969	0.012689736	SYR	down	NA	NA
TRINITY_DN3302_c0_g1	150	95	85	431	327	359	2.07	1.19	0.94	5.56	4.78	5.74	1.292669413	6.10E-05	0.005633319	RHL1	up	NA	NA
TRINITY_DN3305_c0_g2	25	16	16	178	100	161	0.68	0.41	0.37	7.18	4.26	7.62	2.448633946	4.26E-08	1.60E-05	NA	up	NA	NA
TRINITY_DN331_c1_g1	160	167	610	1	8	0	1.77	1.7	5.96	0.01	0.08	0	-7.20962741	4.34E-13	6.86E-10	PTR1	down	|GO:1902388;molecular_function;ceramide 1-phosphate transfer activity|GO:0016020;cellular_component;membrane|GO:0005886;cellular_component;plasma membrane|GO:0120013;molecular_function;lipid transfer activity|GO:0005737;cellular_component;cytoplasm|GO:0005829;cellular_component;cytosol|GO:0120009;biological_process;intermembrane lipid transfer|GO:1902387;molecular_function;ceramide 1-phosphate bi…	NA
TRINITY_DN3349_c0_g1	214	131	162	643	380	482	2.16	1.22	1.45	5.75	3.4	4.91	1.060701453	0.001090063	0.048775169	NA	up	NA	NA
TRINITY_DN3350_c0_g1	1335	1749	3623	612	274	638	24.67	30.15	59.79	10.14	4.52	12.02	-2.776796914	7.52E-07	0.000168319	NA	down	NA	NA
TRINITY_DN336_c0_g1	928	285	287	216	94	181	17.29	4.75	4.68	3.57	1.47	3.61	-2.032848682	2.30E-05	0.002618098	OMT2	down	NA	NA
TRINITY_DN3372_c0_g1	116	161	120	56	41	36	1.54	2.06	1.34	0.63	0.46	0.46	-2.121451935	1.67E-06	0.000321929	AS1	down	NA	NA
TRINITY_DN3379_c0_g1	26	19	14	243	80	339	0.42	0.28	0.2	3.46	1.14	5.51	2.988168596	3.13E-07	8.15E-05	GDL38	up	NA	NA
TRINITY_DN3390_c0_g2	47	53	32	219	103	222	0.69	0.72	0.4	2.71	1.28	3.15	1.515900282	0.000913766	0.043426783	NA	up	NA	NA
TRINITY_DN3390_c1_g1	13	11	12	72	50	79	1.22	1.01	0.97	5.85	4.43	7.96	1.975844878	0.000279333	0.018149012	NA	up	NA	NA
TRINITY_DN3396_c0_g1	60	30	35	218	128	237	0.78	0.42	0.4	2.44	1.39	3.04	1.749206425	4.45E-05	0.004408411	XAT2	up	NA	NA
TRINITY_DN33983_c3_g1	45	34	43	145	198	479	3.23	2.32	2.79	9.5	13.02	35.96	2.296331305	8.95E-05	0.007715404	NA	up	NA	NA
TRINITY_DN34276_c1_g2	15	10	8	0	0	1	0.16	0.1	0.07	0	0	0.01	-5.395812968	0.000580203	0.031271639	PTR21	down	NA	NA
TRINITY_DN344_c0_g2	1148	681	240	3045	3229	5897	15.69	8.42	2.82	36.89	39.37	81.95	2.196764438	4.16E-05	0.004177288	U7A16	up	NA	NA
TRINITY_DN3466_c0_g1	4857	1207	394	281	319	284	81.77	18.87	5.89	4.22	4.8	4.87	-3.130823886	3.02E-06	0.000523106	ODD19	down	NA	NA
TRINITY_DN34800_c0_g1	147	449	168	14077	3193	3972	17.06	53.19	18.64	1569.58	360.26	507.21	4.107144224	8.63E-11	7.58E-08	NA	up	NA	NA
TRINITY_DN34898_c0_g1	15	11	4	0	0	0	0.5	0.34	0.12	0	0	0	-6.185686162	0.000308057	0.019467217	NA	down	NA	NA
TRINITY_DN3492_c0_g1	24	23	4	217	101	503	0.32	0.28	0.05	2.54	1.19	6.73	3.575979941	9.47E-07	0.000198809	NA	up	NA	NA
TRINITY_DN3497_c0_g2	14	29	9	0	2	0	0.29	0.6	0.18	0	0.04	0	-5.143108056	0.000290758	0.018686521	AATP3	down	NA	NA
TRINITY_DN350_c0_g1	26	66	51	22	13	15	0.79	1.87	1.38	0.6	0.36	0.47	-2.120799225	0.000994872	0.046080851	NA	down	NA	NA
TRINITY_DN3536_c0_g1	284	304	178	1112	701	768	4.31	5.03	2.49	15.72	9.89	12.08	1.238854832	0.000269912	0.017731197	CK1	up	NA	NA
TRINITY_DN3540_c0_g1	48	44	53	257	158	230	2.1	1.51	2.64	7.88	5.55	5.73	1.614868176	5.89E-05	0.005453633	NA	up	NA	NA
TRINITY_DN35416_c0_g1	109	1127	1591	1	1	1	27.56	297.35	391.71	0.25	0.16	0.29	-10.54986263	5.50E-19	3.26E-15	NLTPC	down	NA	NA
TRINITY_DN35693_c0_g1	48	98	58	5	13	10	7.81	15.19	9	0.83	1.7	1.74	-3.346604365	1.08E-06	0.000221795	NLTP	down	NA	NA
TRINITY_DN3589_c0_g1	55	61	78	28	11	23	2.09	2.19	2.66	0.96	0.38	0.9	-2.235819307	5.60E-05	0.005239776	ATS3B	down	NA	NA
TRINITY_DN3617_c0_g1	53	42	15	575	60	546	0.68	0.5	0.17	6.54	0.68	7.1	2.901607137	6.19E-05	0.005669078	DRO1	up	NA	NA
TRINITY_DN36239_c0_g1	14	10	21	3	1	0	0.32	0.21	0.42	0.06	0.02	0	-4.106874798	0.000570137	0.031010987	C7A17	down	NA	NA
TRINITY_DN362_c0_g1	69	54	270	43	21	45	1.26	0.94	4.67	0.72	0.39	0.93	-2.510722495	0.000702451	0.035671565	U496B	down	NA	NA
TRINITY_DN3645_c0_g1	82	141	115	27	42	54	2.1	3.37	2.62	0.62	0.97	1.41	-1.96182471	0.000468661	0.027042108	MIZ1	down	NA	NA
TRINITY_DN36733_c0_g1	98	222	34	14	19	0	17.18	39.34	5.71	2.28	3.24	0	-3.895668224	8.55E-05	0.007428439	NA	down	NA	NA
TRINITY_DN3674_c0_g1	387	384	371	113	107	70	6.81	6.28	5.8	1.77	1.68	1.26	-2.48649029	1.83E-10	1.50E-07	HIP7	down	NA	NA
TRINITY_DN3676_c0_g2	25	25	28	174	67	298	0.95	0.89	0.95	5.96	2.3	11.67	2.245264515	0.000211783	0.014859307	NA	up	NA	NA
TRINITY_DN3676_c0_g3	117	140	55	2258	539	2265	3.4	3.81	1.43	59.22	14.14	67.78	3.475344235	5.35E-10	3.70E-07	NA	up	NA	NA
TRINITY_DN3681_c0_g2	23	3	13	437	18	515	0.54	0.07	0.24	8.35	0.39	11.24	4.129852113	1.24E-05	0.001618561	NA	up	NA	NA
TRINITY_DN36868_c0_g1	69	67	67	28	34	26	10.01	9.82	9.17	3.84	4.77	4.11	-1.693206468	0.000525519	0.029393125	MT2	down	NA	NA
TRINITY_DN37134_c0_g1	535	476	0	1	1	0	125.14	115.24	0	0.23	0.23	0	-9.376389857	1.15E-08	5.07E-06	FAD12	down	NA	NA
TRINITY_DN3718_c0_g1	201	184	203	74	45	70	15.16	13.43	13.97	5.21	3.16	5.57	-2.172615864	2.24E-08	9.49E-06	NA	down	|GO:0008940;molecular_function;nitrate reductase activity|GO:0043546;molecular_function;molybdopterin cofactor binding|GO:0070458;biological_process;cellular detoxification of nitrogen compound|GO:0005739;cellular_component;mitochondrion|GO:0042126;biological_process;nitrate metabolic process|GO:0006809;biological_process;nitric oxide biosynthetic process|GO:0016021;cellular_component;integral co…	|Schizosaccharomyces;ko03021;Transcription machinery|
TRINITY_DN3727_c0_g1	500	1019	1278	352	233	251	8.4	17.07	17.31	5.16	3.63	3.69	-2.361559658	3.73E-06	0.000606252	UGTK4	down	NA	NA
TRINITY_DN37482_c0_g1	25743	1324	80027	34	240	1009	3861.29	199.35	11315.12	4.85	34.77	166.12	-6.915673685	2.78E-05	0.003022567	MT2	down	NA	NA
TRINITY_DN375_c1_g1	2514	3697	1788	466	964	393	93.56	129.9	58.49	15.37	31.86	14.86	-2.560465928	2.56E-06	0.000459628	NA	down	NA	NA
TRINITY_DN3787_c2_g1	34	64	41	16	16	15	13.15	26.62	15.83	6.2	6.32	6.43	-2.097067666	0.000506373	0.028786753	NA	down	NA	NA
TRINITY_DN3806_c0_g2	281	97	104	931	388	681	3.69	1.18	1.21	10.86	4.53	9.08	1.600144717	0.000305056	0.019395188	B561P	up	NA	NA
TRINITY_DN3825_c1_g3	56	59	28	27	13	17	0.81	0.79	0.36	0.35	0.17	0.25	-1.843672598	0.000868279	0.041767197	DOF14	down	NA	NA
TRINITY_DN382_c0_g1	72	82	63	312	187	267	0.78	0.85	0.63	3.07	1.86	3.03	1.28681744	0.00063213	0.033239393	LHTL8	up	NA	NA
TRINITY_DN383_c1_g1	799	781	1241	675	157	401	21.19	18.14	31.22	12.97	3.73	9.31	-1.845905638	0.000402309	0.023851887	U496G	down	NA	NA
TRINITY_DN3846_c0_g1	3862	2598	3336	1173	1636	1300	163.58	101.61	112.13	39.41	48.05	40.22	-1.701741825	1.35E-05	0.001718519	PSBM	down	NA	NA
TRINITY_DN3846_c0_g2	1563	2124	4351	564	735	706	13.79	17.31	33.98	4.41	5.76	6.31	-2.566056892	4.32E-06	0.00067397	PSBM	down	NA	NA
TRINITY_DN38577_c0_g1	7259	12263	5659	3261	2006	1208	633.98	1040.08	453.46	265.34	163.97	112.49	-2.521808367	1.18E-07	3.54E-05	NA	down	NA	NA
TRINITY_DN3858_c0_g1	71	40	30	235	273	191	0.64	0.54	0.24	2.73	2.18	1.84	1.902222462	1.58E-05	0.001934744	HAK17	up	NA	NA
TRINITY_DN38617_c0_g1	42	37	14	202	158	622	3.01	2.45	0.97	13.45	10.67	48.09	2.979156135	4.46E-06	0.000683535	NA	up	NA	NA
TRINITY_DN38838_c0_g1	166	137	196	814	957	844	14.69	11.8	15.89	67.36	79.61	79.73	1.895717351	3.31E-06	0.000560261	NA	up	NA	NA
TRINITY_DN388_c0_g1	490	379	464	189	167	180	15.28	11.16	12.77	6.63	5.68	6.49	-1.814595535	1.35E-07	3.92E-05	NA	down	|GO:0031674;cellular_component;I band|GO:0000794;cellular_component;condensed nuclear chromosome|GO:0030018;cellular_component;Z disc|GO:0007525;biological_process;somatic muscle development|GO:0003779;molecular_function;actin binding|GO:0016203;biological_process;muscle attachment|GO:0030017;cellular_component;sarcomere|GO:0005863;cellular_component;striated muscle myosin thick filament|GO:00452…	|Schizosaccharomyces;.;.|Winogradskyella;.;.|
TRINITY_DN39019_c0_g1	3915	3168	2979	1450	1583	2162	32.89	24.57	22.15	10.8	11.81	18.4	-1.414224328	9.35E-05	0.007973163	ATPB	down	NA	NA
TRINITY_DN39054_c0_g1	211	216	145	34	86	10	66.01	71.22	44.57	10.46	26.99	3.44	-2.528711907	0.000461684	0.026705127	NA	down	NA	NA
TRINITY_DN39071_c0_g1	19	51	29	0	3	0	0.54	1.34	0.73	0	0.08	0	-5.524777823	4.22E-06	0.000662558	PLA1	down	NA	NA
TRINITY_DN39582_c0_g1	49	38	19	3	9	0	0.82	0.59	0.28	0.04	0.13	0	-3.502005937	0.000307062	0.019467217	GDL29	down	NA	NA
TRINITY_DN39850_c0_g1	6	9	4	133	207	11	0.14	0.19	0.08	2.74	4.27	0.26	3.761668581	7.10E-05	0.006374583	LBD41	up	NA	NA
TRINITY_DN39949_c0_g1	1462	1125	2569	7358	19171	9136	209.24	161.05	345.6	1003.14	2640.79	1430.89	2.326215913	0.000108051	0.008835937	NA	up	NA	NA
TRINITY_DN4026_c1_g6	329	122	349	104	104	68	5.22	1.8	4.91	1.47	1.47	1.1	-2.026299952	9.71E-05	0.008169992	LSH4	down	NA	NA
TRINITY_DN40272_c1_g1	2845	10689	5413	350	2156	1130	337.13	1251.89	596.9	39.19	243.19	145.03	-2.821840067	0.000202876	0.014493485	NLTP1	down	NA	NA
TRINITY_DN40647_c2_g1	248	246	403	1493	1909	1574	17.45	17.45	26.07	96.06	125.48	117.64	1.953548387	2.47E-05	0.002736321	NA	up	NA	NA
TRINITY_DN40703_c0_g1	224	180	236	944	1113	852	29.49	23.64	29.06	118.01	140.36	122.3	1.699561049	1.53E-05	0.001898248	NA	up	NA	NA
TRINITY_DN4087_c0_g2	23	135	60	10	5	20	1.24	6.93	2.92	0.49	0.25	1.13	-3.241556074	8.77E-05	0.007591899	SNAK1	down	NA	NA
TRINITY_DN4097_c0_g1	23	26	32	7	6	0	0.95	1.03	1.3	0.36	0.23	0	-3.206010997	0.000554524	0.030516979	NA	down	NA	NA
TRINITY_DN4117_c0_g1	392	482	1208	276	57	176	8.44	9.71	23.12	5.3	1.13	3.72	-2.742486107	2.59E-05	0.002844355	AB19A	down	|GO:0005789;cellular_component;endoplasmic reticulum membrane|GO:0006890;biological_process;retrograde vesicle-mediated transport, Golgi to endoplasmic reticulum|GO:0031201;cellular_component;SNARE complex|GO:0016021;cellular_component;integral component of membrane|GO:0015031;biological_process;protein transport|GO:0005783;cellular_component;endoplasmic reticulum|GO:0005484;molecular_function;SN…	NA
TRINITY_DN413_c0_g1	25	13	5	69	101	134	0.86	0.41	0.14	2.21	3.24	4.67	2.471089492	0.000106914	0.008806717	NA	up	|GO:0000124;cellular_component;SAGA complex|GO:0006352;biological_process;DNA-templated transcription, initiation|GO:0005669;cellular_component;transcription factor TFIID complex|GO:0046982;molecular_function;protein heterodimerization activity|GO:0046695;cellular_component;SLIK (SAGA-like) complex|	|Schizosaccharomyces;ko00562,ko00564,ko04070;Inositol phosphate metabolism,Glycerophospholipid metabolism,Phosphatidylinositol signaling system|
TRINITY_DN4170_c0_g1	77	68	48	41	20	33	2.69	2.23	1.5	1.29	0.63	1.19	-1.55230145	0.000790049	0.039196689	NA	down	NA	NA
TRINITY_DN4178_c0_g1	2	5	1	79	99	35	0.09	0.21	0.04	3.85	4.44	1.59	4.265125627	7.93E-07	0.000175804	NA	up	NA	NA
TRINITY_DN4212_c0_g1	160	65	99	23	15	7	2.57	0.98	1.37	0.31	0.19	0.11	-3.332416748	2.18E-09	1.15E-06	NA	down	NA	NA
TRINITY_DN4288_c0_g1	379	283	324	256	173	193	5.88	4.08	4.47	3.54	2.4	3.05	-1.179736649	0.000217248	0.015020513	BBX24	down	NA	NA
TRINITY_DN4298_c0_g1	2342	1079	4046	1002	213	300	152.91	67.54	239.76	60.1	12.87	20.51	-2.994448156	2.80E-06	0.000499928	NA	down	NA	NA
TRINITY_DN4305_c0_g1	90	31	27	24	4	2	3.89	1.27	1.05	0.94	0.16	0.09	-2.839585201	0.000841372	0.040887599	SP1L5	down	NA	NA
TRINITY_DN4352_c1_g1	12	15	6	242	40	109	0.13	0.15	0.06	2.3	0.38	1.18	2.958511274	1.54E-05	0.001902367	PLET2	up	NA	NA
TRINITY_DN4357_c0_g1	31	31	18	171	91	153	0.49	0.47	0.27	2.49	1.3	2.61	1.865019368	3.66E-05	0.003753788	ELMOA	up	NA	NA
TRINITY_DN4381_c0_g1	248	262	504	211	61	131	7.03	7.17	13.07	5.38	1.58	3.83	-1.990821256	0.000290646	0.018686521	NA	down	NA	NA
TRINITY_DN4385_c0_g3	3	1	1	35	26	13	0.15	0.05	0.05	1.63	1.22	0.69	3.427920932	0.000984238	0.045677483	NA	up	NA	NA
TRINITY_DN4409_c0_g1	1335	564	1625	933	210	257	38.85	15.35	42.22	24.43	5.51	7.7	-1.986060407	0.000851862	0.041214382	CIF1	down	NA	NA
TRINITY_DN44311_c0_g1	243	232	195	137	82	111	8.2	7.35	5.89	4.17	2.5	3.86	-1.545985444	6.71E-06	0.000976826	NA	down	NA	NA
TRINITY_DN44540_c0_g1	22	17	4	0	0	0	0.68	0.46	0.1	0	0	0	-6.693377721	4.44E-05	0.004408411	NA	down	NA	NA
TRINITY_DN4463_c0_g1	450	410	539	186	127	184	15.01	12.84	16.09	5.59	3.83	6.32	-2.035010353	9.68E-08	3.19E-05	NA	down	NA	NA
TRINITY_DN4483_c0_g1	21	20	9	229	83	197	0.37	0.33	0.14	3.64	1.32	3.58	2.828588925	1.17E-07	3.54E-05	MYB86	up	NA	NA
TRINITY_DN4509_c0_g1	151	169	91	8	31	19	8.51	9.08	4.64	0.41	1.6	1.12	-3.212475149	3.59E-07	8.95E-05	NA	down	NA	NA
TRINITY_DN453_c0_g1	3365	5115	4765	978	1493	2190	16.86	23.57	21.06	4.32	6.63	11.07	-2.006214119	7.00E-05	0.00631206	RR16	down	NA	NA
TRINITY_DN456_c0_g2	5	7	5	30	129	82	0.13	0.33	0.13	0.79	2.93	2.24	3.432069135	2.01E-05	0.002364938	NA	up	NA	NA
TRINITY_DN4648_c0_g2	94	87	57	12	29	4	1.4	1.2	0.75	0.32	0.54	0.06	-2.798083078	0.000119052	0.009506092	AT16	down	NA	NA
TRINITY_DN4648_c0_g4	252	173	167	1723	7445	2508	4.13	2.63	2.43	25.14	108.86	41.82	3.965807927	2.85E-10	2.12E-07	ASPGB	up	NA	NA
TRINITY_DN4651_c0_g1	762	703	2150	135	318	133	9.1	7.87	22.15	1.39	3.47	1.57	-3.139169072	3.11E-06	0.000530722	WTR18	down	NA	NA
TRINITY_DN4699_c0_g1	0	81	67	1	0	1	0	1.5	1.2	0.02	0	0.02	-6.926111202	2.92E-05	0.003150246	NA	down	NA	NA
TRINITY_DN4700_c0_g1	41	48	20	0	3	0	0.66	0.72	0.3	0	0.05	0	-5.590503406	8.96E-07	0.000193275	PDF1	down	NA	NA
TRINITY_DN47214_c0_g1	1592	2042	1641	326	456	232	218.39	273.52	209.63	42.29	60.23	34.95	-2.861780053	2.85E-10	2.12E-07	NA	down	NA	NA
TRINITY_DN4736_c0_g1	89	14	71	13	4	6	3.24	0.48	2.31	0.43	0.14	0.23	-3.450599644	1.28E-05	0.001643515	NA	down	NA	NA
TRINITY_DN47591_c0_g1	131	353	548	116	125	75	12.53	33.05	48.45	10.38	11.72	7.68	-2.315386745	0.000282497	0.018254533	ADH2	down	|GO:0055085;biological_process;transmembrane transport|GO:0005886;cellular_component;plasma membrane|GO:0016021;cellular_component;integral component of membrane|GO:0015031;biological_process;protein transport|	NA
TRINITY_DN4762_c0_g1	73	32	26	214	93	366	1.15	0.46	0.36	2.98	1.28	5.77	1.933805362	0.000885597	0.042514011	B3GTG	up	NA	NA
TRINITY_DN48180_c0_g1	19	6	31	104	144	112	1.66	0.52	2.42	8.32	11.59	10.28	2.190589969	0.001030814	0.04719256	NA	up	NA	NA
TRINITY_DN48446_c1_g1	43	57	56	8	22	4	18.35	25.96	23.75	3.15	9.61	2.05	-2.652024099	0.000517491	0.02921974	NLTP	down	NA	NA
TRINITY_DN48538_c0_g1	13026	20	38898	21	21	19	969.92	1.42	2641.73	1.47	1.45	1.5	-10.33115709	7.21E-09	3.35E-06	MT1	down	NA	NA
TRINITY_DN48673_c0_g1	279	261	457	262	92	151	32.34	29.88	49.16	28.65	10.11	18.93	-1.613093711	0.000979558	0.045638927	CCH	down	NA	NA
TRINITY_DN488_c0_g1	185	75	145	2204	412	1004	2.92	1.12	2.65	28.1	5.26	14.49	2.565443267	2.95E-06	0.000519092	BGL12	up	NA	NA
TRINITY_DN49211_c0_g1	258	419	1092	159	227	145	42.42	69.58	170.26	25.12	36.3	26.27	-2.321777319	0.000412045	0.024307585	DEF	down	NA	NA
TRINITY_DN49348_c0_g1	42	30	59	2	7	14	3.96	2.81	6.34	0.21	0.63	1.37	-2.980590893	0.000219055	0.015101401	NA	down	NA	NA
TRINITY_DN4947_c0_g2	23	6	8	64	57	74	0.24	0.06	0.08	0.55	0.5	0.81	2.004049841	0.001097492	0.049015108	NA	up	|GO:0015811;biological_process;L-cystine transport|GO:0065003;biological_process;protein-containing complex assembly|GO:0015804;biological_process;neutral amino acid transport|GO:0005887;cellular_component;integral component of plasma membrane|GO:0050900;biological_process;leukocyte migration|GO:0015184;molecular_function;L-cystine transmembrane transporter activity|GO:0031526;cellular_component;…	NA
TRINITY_DN4963_c0_g1	3	3	0	48	65	32	0.14	0.13	0	2.08	2.81	1.58	4.190466856	7.36E-06	0.001032741	RADL5	up	NA	NA
TRINITY_DN49767_c0_g1	198	405	177	12252	2612	3262	23.44	47.35	19.51	1371.03	294.48	418.54	3.865273897	6.59E-11	6.35E-08	NA	up	NA	NA
TRINITY_DN4988_c0_g1	94	8	36	831	53	1307	1.02	0.13	0.34	8.1	0.52	14.67	3.562938897	0.00011744	0.009441016	LAC3	up	NA	NA
TRINITY_DN4994_c0_g1	32	33	21	7	4	2	1.22	1.19	0.72	0.24	0.14	0.08	-3.253078118	1.90E-05	0.002247336	DIR7	down	NA	NA
TRINITY_DN50122_c0_g1	36	55	26	1302	273	326	13.64	22.69	9.84	486.46	105.62	142.24	3.370709983	1.81E-08	7.81E-06	NA	up	NA	NA
TRINITY_DN5023_c0_g1	145	443	581	103	67	44	6.36	18.38	22.93	4.1	2.68	2	-3.106981978	9.42E-07	0.000198809	GRXS2	down	NA	NA
TRINITY_DN5051_c3_g1	2725	3526	2700	1403	1050	2098	104.68	127.59	93.05	48.76	36.58	83.32	-1.496280125	0.000338583	0.020801788	NA	down	NA	NA
TRINITY_DN5051_c3_g2	3757	4506	4802	1492	1348	2000	178.05	191.4	186.58	66.41	59.02	106.05	-1.959959215	1.09E-06	0.000222229	MATK	down	NA	NA
TRINITY_DN5051_c3_g3	273	558	223	141	69	162	28.33	56.77	21.4	13.73	6.76	18.08	-2.058818853	9.24E-05	0.007939789	MATK	down	NA	NA
TRINITY_DN50579_c0_g1	38	8	20	0	1	0	1.03	0.2	0.49	0	0.02	0	-6.355847754	1.97E-05	0.002320421	SKP1A	down	NA	NA
TRINITY_DN5061_c0_g1	658	335	505	413	102	215	7.65	3.61	5.2	4.25	1.06	2.57	-1.612556226	0.000661753	0.034491156	WAT1	down	NA	NA
TRINITY_DN50648_c0_g1	3839	4449	10651	985	1767	1278	1002.19	1199.45	2684.66	244.45	456.68	372.37	-2.769039561	3.47E-06	0.000583279	DEF02	down	NA	NA
TRINITY_DN5072_c0_g1	206	317	490	157	46	79	16.4	24.66	35.78	11.53	3.37	6.65	-2.52595323	7.85E-06	0.00108195	NA	down	NA	NA
TRINITY_DN50914_c0_g1	4	13	9	0	0	0	0.15	0.45	0.3	0	0	0	-6.139996864	0.000522179	0.029344705	EPFL9	down	NA	NA
TRINITY_DN5098_c0_g1	3924	3992	4836	1635	414	953	146.47	140.25	161.86	55.17	14	36.75	-2.71710027	6.66E-09	3.16E-06	NA	down	NA	NA
TRINITY_DN5115_c0_g1	525	298	434	1485	1858	1446	5.87	3.08	4.3	14.74	18.48	16.4	1.480699112	0.000155522	0.011859193	PPO	up	NA	NA
TRINITY_DN5135_c0_g1	594	664	1029	391	125	277	33.39	35.57	52.32	20.12	6.45	16.29	-2.164631908	1.28E-05	0.001644873	NA	down	NA	NA
TRINITY_DN51446_c0_g1	1336	3002	1866	70	776	349	382.57	901.68	521.04	19.36	222.01	112.91	-2.772182983	0.000461695	0.026705127	NLTP	down	NA	NA
TRINITY_DN5145_c0_g1	66	35	67	247	169	267	0.65	0.34	0.6	2.15	2.27	3.48	1.513202674	0.000645488	0.033791921	PTR3	up	NA	NA
TRINITY_DN515_c0_g1	60	80	56	532	215	202	0.9	1.14	0.73	6.54	2.83	3.01	1.677883657	0.000319716	0.020005456	AOX3	up	NA	NA
TRINITY_DN51745_c0_g1	1980	6233	2457	766	1539	1143	328.18	1044.01	386.01	121.74	247.69	208.98	-2.114744949	0.000472051	0.027171604	NLTP	down	NA	NA
TRINITY_DN51828_c0_g1	32	95	60	8	13	18	6.62	20.36	11.97	1.62	2.77	4.3	-2.792019112	8.14E-05	0.007150118	NLTP	down	NA	NA
TRINITY_DN5184_c1_g1	804	1459	704	132	457	196	25.77	43.85	20.18	3.81	13.22	6.47	-2.328459523	0.000209136	0.014717123	NA	down	NA	NA
TRINITY_DN5209_c0_g1	41	14	5	177	82	166	6.2	2	0.68	26.74	16.42	27.36	2.434297175	0.000140414	0.010953671	NA	up	NA	NA
TRINITY_DN52844_c0_g1	3	4	7	30	49	44	0.07	0.08	0.14	0.61	0.99	1.01	2.641571179	0.00081256	0.039896208	Y5316	up	NA	NA
TRINITY_DN5292_c0_g1	5	69	340	3	4	2	0.11	0.71	3.77	0.03	0.04	0.05	-6.20860745	1.15E-07	3.54E-05	NA	down	NA	NA
TRINITY_DN5295_c0_g1	1735	1245	1322	1288	504	981	38.67	25.81	26.32	25.67	10.06	22.25	-1.176565736	0.001042136	0.047615519	21KD	down	|GO:0016567;biological_process;protein ubiquitination|GO:0019941;biological_process;modification-dependent protein catabolic process|GO:0031625;molecular_function;ubiquitin protein ligase binding|GO:0005634;cellular_component;nucleus|GO:0031386;molecular_function;protein tag|GO:0005737;cellular_component;cytoplasm|GO:0005515;molecular_function;protein binding|	NA
TRINITY_DN5378_c0_g1	239	162	144	39	16	23	6.93	4.4	3.73	1.02	0.42	0.68	-3.32095706	1.14E-15	3.01E-12	NA	down	NA	NA
TRINITY_DN5400_c0_g1	52	155	64	0	3	0	2.39	6.87	2.68	0	0.13	0	-6.990632297	2.86E-10	2.12E-07	NA	down	NA	NA
TRINITY_DN540_c0_g2	235	92	109	882	361	897	3.47	2.09	1.22	12.48	4.06	11.95	1.830858215	4.94E-05	0.004784572	POLR1	up	NA	NA
TRINITY_DN5471_c0_g1	44	50	30	0	3	0	0.91	0.97	0.56	0	0.06	0	-5.804947581	9.87E-08	3.21E-05	NA	down	NA	NA
TRINITY_DN5511_c0_g1	131	54	68	26	41	16	4.61	1.79	2.14	0.83	1.31	0.58	-1.994528723	0.000558764	0.030532474	NA	down	NA	NA
TRINITY_DN55495_c0_g1	441	817	573	255	209	230	147.88	290.16	188.79	83.33	70.46	87.36	-1.951179874	6.95E-06	0.000992297	NLTP	down	NA	NA
TRINITY_DN554_c1_g1	3215	3330	2482	77966	15332	18509	518.51	520.52	379.43	11408.3	2249.71	3077.02	2.981147325	4.00E-08	1.58E-05	OSP4	up	NA	NA
TRINITY_DN5555_c0_g2	324	339	252	206	128	147	5.4	5.25	3.73	3.06	1.91	2.5	-1.454266534	1.61E-05	0.001941081	DOF53	down	NA	NA
TRINITY_DN55712_c0_g1	11	52	29	0	6	5	0.34	1.53	0.82	0	0.17	0.43	-3.540562604	0.001014632	0.046637815	NA	down	NA	NA
TRINITY_DN55782_c0_g1	2041	3233	2361	142	1098	402	554.38	917.34	623.59	37.48	297.11	123.19	-2.598343706	0.000365175	0.022035963	NLTP	down	NA	NA
TRINITY_DN55879_c0_g1	1649	0	871	4	2	1	358.21	0	181.86	0.81	0.44	0.24	-8.94232116	4.13E-05	0.004171858	OEP16	down	NA	NA
TRINITY_DN5597_c0_g1	358	334	241	163	41	132	4.7	4.06	2.81	1.9	0.48	1.76	-2.033809239	2.24E-05	0.00259457	DCR	down	NA	NA
TRINITY_DN5632_c0_g1	53	41	68	15	3	9	2.98	2.25	3.37	0.83	0.19	0.51	-3.191868685	1.47E-06	0.000290836	MYB17	down	NA	NA
TRINITY_DN5714_c0_g1	1	0	0	17	7	53	0.02	0	0	0.34	0.16	1.39	5.668361268	0.000396745	0.023640219	PER49	up	NA	NA
TRINITY_DN5734_c0_g2	50	35	53	18	6	17	1.73	1.14	1.65	0.56	0.19	0.61	-2.307925903	0.000147083	0.011361831	NA	down	NA	NA
TRINITY_DN57544_c0_g1	129	83	150	653	839	697	25.07	16.45	27.77	122.32	160.04	151.09	2.116185615	1.87E-06	0.000346739	NA	up	NA	NA
TRINITY_DN5771_c0_g1	242	117	125	79	65	84	3.98	1.79	1.81	1.16	1.02	1.44	-1.523694265	0.000106951	0.008806717	TBL36	down	NA	NA
TRINITY_DN5794_c0_g1	76	69	38	242	242	201	1.32	1.09	0.57	3.74	3.62	3.51	1.45235196	0.000387265	0.023191911	YUC10	up	NA	NA
TRINITY_DN57_c0_g1	785	474	611	484	296	413	8.91	4.98	6.15	4.88	2.99	4.76	-1.153718453	0.000347384	0.021287366	ASPG1	down	|GO:0005615;cellular_component;extracellular space|GO:0006952;biological_process;defense response|GO:0009607;biological_process;response to biotic stimulus|	|Schizosaccharomyces;.;.|
TRINITY_DN583_c1_g1	5351	9759	19693	7103	2589	1742	344.42	581.79	1065.8	397.96	146.97	112.41	-2.330827701	0.000328616	0.02047562	FER3	down	NA	NA
TRINITY_DN5866_c0_g1	26	28	29	238	181	321	0.67	0.68	0.67	5.52	4.2	8.5	2.640752576	7.86E-09	3.59E-06	LTG16	up	|GO:0030672;cellular_component;synaptic vesicle membrane|GO:0030425;cellular_component;dendrite|GO:0043001;biological_process;Golgi to plasma membrane protein transport|GO:0005802;cellular_component;trans-Golgi network|	NA
TRINITY_DN5878_c0_g1	2550	2501	2252	1546	1459	1578	30.43	27.62	23.82	16.39	15.5	19.12	-1.166694807	0.000295872	0.01886184	ISPH	down	NA	NA
TRINITY_DN5896_c0_g1	87	48	27	316	184	157	1.22	0.62	0.34	3.94	2.3	2.24	1.564317108	0.000616939	0.032877989	RSS3	up	NA	NA
TRINITY_DN5962_c0_g1	299	379	104	2	20	0	6.83	8.07	2.12	0.04	0.41	0	-5.447128326	6.14E-08	2.17E-05	HS22C	down	NA	NA
TRINITY_DN59884_c0_g1	87	172	67	7028	1396	1738	34.28	72.26	25.91	2693.06	554.19	778.6	4.290930409	2.68E-12	3.74E-09	NA	up	NA	NA
TRINITY_DN5_c0_g1	13323	10507	19406	75540	109454	79050	685.49	543.07	801.71	3103.73	4503	4015.81	2.11411614	6.99E-06	0.000992297	NA	up	|GO:0016459;cellular_component;myosin complex|GO:0003774;molecular_function;motor activity|GO:0005516;molecular_function;calmodulin binding|GO:0030016;cellular_component;myofibril|GO:0051015;molecular_function;actin filament binding|GO:0005524;molecular_function;ATP binding|GO:0032982;cellular_component;myosin filament|GO:0005515;molecular_function;protein binding|	|Schizosaccharomyces;.;.|Nematostella;.;.|
TRINITY_DN6039_c0_g1	7767	26029	8039	2757	6948	1886	249.15	783.38	230.79	79.62	201.27	62.16	-2.305050223	0.001081029	0.0486183	NA	down	NA	NA
TRINITY_DN6058_c0_g1	192	95	186	27	20	23	5.88	2.72	5.09	0.74	0.55	0.72	-3.264439898	8.12E-12	1.01E-08	LTG14	down	NA	NA
TRINITY_DN6075_c0_g1	45	39	22	213	111	229	1.05	0.85	0.47	3.87	2.14	6.15	1.892890966	3.30E-05	0.003464306	NA	up	|GO:0005515;molecular_function;protein binding|GO:0016567;biological_process;protein ubiquitination|	NA
TRINITY_DN60882_c0_g1	7	35	22	0	1	0	1.27	6.8	3.93	0	0.2	0	-6.495878772	2.43E-05	0.002705255	NA	down	NA	NA
TRINITY_DN6097_c0_g1	122	174	235	65	39	41	5.72	7.73	9.93	2.77	1.67	2	-2.477537087	8.09E-07	0.000177752	NA	down	NA	NA
TRINITY_DN61070_c0_g1	1880	5502	2765	184	1145	658	677.61	2110.95	982.04	64.7	415.46	269.61	-2.779453526	0.000156614	0.011904198	NLTP1	down	NA	NA
TRINITY_DN610_c0_g1	32	11	8	210	105	251	4.51	1.03	1.08	25.9	11.54	35.19	3.056714774	8.10E-08	2.71E-05	NA	up	|GO:0016477;biological_process;cell migration|GO:0000139;cellular_component;Golgi membrane|GO:0005525;molecular_function;GTP binding|GO:0003924;molecular_function;GTPase activity|GO:0042995;cellular_component;cell projection|GO:0046872;molecular_function;metal ion binding|GO:0002102;cellular_component;podosome|GO:0005886;cellular_component;plasma membrane|GO:0005925;cellular_component;focal adhes…	NA
TRINITY_DN6118_c0_g1	1037	1380	1034	739	664	549	20.32	25.15	18.02	12.93	11.65	10.98	-1.343483287	0.000311975	0.019624643	LTPG1	down	NA	NA
TRINITY_DN6173_c1_g1	2456	3399	5023	878	972	1139	313.77	431.13	599.42	106.27	118.77	158.22	-2.415137486	6.42E-07	0.000149342	DEF	down	NA	NA
TRINITY_DN62225_c1_g1	0	0	0	17	8	16	0	0	0	0.67	0.32	0.72	5.681179998	0.000678065	0.035186703	NA	up	NA	NA
TRINITY_DN622_c0_g2	7	15	96	2	0	0	0.36	0.66	4.42	0.09	0	0	-6.686614714	1.47E-05	0.001844851	RBS1	down	NA	NA
TRINITY_DN62348_c0_g1	0	1	2	82	36	133	0	0.31	0.57	23.27	10.47	43.96	5.827241638	6.99E-08	2.44E-05	NA	up	NA	NA
TRINITY_DN6236_c1_g1	445	382	342	1667	1286	1623	4.47	3.58	3.06	15.28	11.44	16.54	1.473603092	6.70E-07	0.000154186	SQE1	up	NA	NA
TRINITY_DN6246_c0_g1	173	199	145	674	566	1129	4.24	4.86	3.12	15.57	12.35	29.78	1.701499318	8.29E-05	0.00722571	SCP44	up	NA	NA
TRINITY_DN6249_c0_g1	217	589	301	155	102	167	3.84	9.69	4.74	2.45	1.61	3.02	-1.959049693	0.00020263	0.014493485	NAKR2	down	NA	NA
TRINITY_DN6250_c0_g1	14749	21877	14259	5263	8419	5990	320.57	442.9	275.91	102.31	164.01	133.07	-1.840205591	5.24E-05	0.005012507	CYT6	down	NA	NA
TRINITY_DN6265_c0_g1	1	1	4	47	17	45	0.03	0.03	0.11	0.88	0.26	0.79	3.581117095	0.000233887	0.015847503	IMB1	up	NA	NA
TRINITY_DN6281_c0_g1	100894	163299	108110	64962	13255	66037	1881.88	3062.09	1819.77	1082.3	220.11	1315.81	-1.977475696	0.000519068	0.029239206	BURP3	down	NA	NA
TRINITY_DN6291_c2_g1	140	222	85	7	33	11	2.7	3.98	1.46	0.12	0.57	0.22	-3.514596833	1.17E-06	0.000237833	YAB1	down	NA	NA
TRINITY_DN62_c0_g2	3520	3567	3280	1327	2192	1663	13.59	12.65	11.16	4.53	7.48	6.48	-1.452799659	0.000594188	0.031952751	NDHK	down	NA	NA
TRINITY_DN632_c0_g2	38	3	34	0	1	4	0.43	0.03	0.34	0	0.01	0.05	-4.316229219	0.000684565	0.035369203	DTX43	down	NA	NA
TRINITY_DN6336_c0_g2	5	14	3	68	30	95	0.13	0.35	0.07	1.64	0.73	2.62	2.588665971	0.000921314	0.043610709	NA	up	NA	NA
TRINITY_DN6396_c0_g1	21	33	84	6	12	9	0.81	1.2	2.9	0.21	0.42	0.36	-2.919280496	0.0003559	0.021753015	NA	down	NA	NA
TRINITY_DN6397_c0_g1	182	117	123	88	60	34	3.41	2.04	2.05	1.47	1.01	0.65	-1.715919309	0.000102293	0.008557724	GDL71	down	NA	NA
TRINITY_DN6441_c0_g1	84	31	52	27	19	22	2.23	0.77	1.23	0.64	0.45	0.6	-1.758081704	0.000916	0.043445899	RAC2	down	NA	NA
TRINITY_DN6447_c0_g1	1	1	0	29	18	29	0.05	0.05	0	1.38	0.86	1.58	4.771285669	0.000244524	0.016289007	NA	up	NA	NA
TRINITY_DN6484_c1_g1	57	47	44	27	12	24	0.98	0.75	0.67	0.41	0.18	0.42	-1.758993363	0.000628511	0.033122535	HIP36	down	NA	NA
TRINITY_DN649_c0_g1	1723	643	776	5682	1790	6519	33.48	11.33	13.19	99.21	30.72	130.25	1.689973674	0.000829169	0.040377275	PER12	up	|GO:0046513;biological_process;ceramide biosynthetic process|GO:0003951;molecular_function;NAD+ kinase activity|GO:0042721;cellular_component;TIM22 mitochondrial import inner membrane insertion complex|GO:0045039;biological_process;protein insertion into mitochondrial inner membrane|GO:0005524;molecular_function;ATP binding|GO:0046486;biological_process;glycerolipid metabolic process|GO:0016301;m…	|Schizosaccharomyces;.;.|
TRINITY_DN65043_c1_g1	607	1721	2357	439	721	280	41.1	111.79	145.03	27.41	45.1	19.93	-2.26376066	0.000598673	0.032121134	ADH	down	NA	NA
TRINITY_DN65287_c0_g1	19	146	368	9	21	4	3.17	32.48	76.7	1.38	3.77	0.7	-4.569096324	3.57E-06	0.000591333	NA	down	|GO:0050660;molecular_function;flavin adenine dinucleotide binding|GO:0050131;molecular_function;N-methyl-L-amino-acid oxidase activity|	NA
TRINITY_DN652_c0_g1	161	76	106	2322	801	101	8.08	4.2	6.74	115.31	40.71	6.81	2.64222024	0.000689758	0.035392674	NA	up	NA	NA
TRINITY_DN65388_c0_g1	7	4	6	54	115	24	0.11	0.06	0.09	0.77	1.64	0.39	3.10490358	0.000163315	0.0121411	GAOX2	up	NA	NA
TRINITY_DN6567_c1_g1	19	4	14	105	73	164	3.93	0.78	2.57	20.49	14.61	37.14	2.753834679	1.59E-05	0.001934744	NA	up	NA	NA
TRINITY_DN65850_c1_g1	453	288	487	242	222	230	123.03	81.69	128.53	63.81	60.09	70.33	-1.327085274	0.000744927	0.037507307	ATP9	down	NA	NA
TRINITY_DN66397_c0_g1	2	2	0	75	4	53	0.11	0.1	0	3.62	0.19	2.92	4.48187691	0.000328957	0.02047562	NA	up	NA	NA
TRINITY_DN66791_c0_g1	2	10	18	0	0	0	0.04	0.18	0.31	0	0	0	-6.413799864	0.00044067	0.0256769	SEI2	down	NA	NA
TRINITY_DN6714_c0_g1	2	3	1	75	16	26	0.03	0.05	0.01	1.11	0.23	0.43	3.677204377	0.000171169	0.012645733	NA	up	NA	NA
TRINITY_DN6740_c0_g1	3	0	1	265	84	234	0.07	0	0.02	5.53	1.81	5.51	6.686438357	5.04E-13	7.46E-10	NA	up	NA	NA
TRINITY_DN6741_c0_g1	8	15	3	84	34	186	0.36	0.97	0.25	3.83	1.68	10.76	3.044930647	0.000152496	0.011665962	NA	up	NA	NA
TRINITY_DN676_c0_g1	1037	748	380	5135	2318	7546	13.31	8.93	4.36	58.62	26.56	98.55	2.33674206	1.82E-06	0.000339746	HHT1	up	NA	NA
TRINITY_DN6787_c0_g1	51	30	10	4	1	3	9.79	5.96	1.86	0.76	0.19	0.65	-3.950546373	1.61E-05	0.001941081	HSP11	down	NA	NA
TRINITY_DN6794_c0_g1	24	14	17	117	130	151	0.47	0.26	0.3	2.06	2.3	3.04	2.409596946	6.08E-07	0.000142697	RITF1	up	NA	NA
TRINITY_DN6822_c0_g1	19	29	16	0	0	0	0.59	1.15	0.44	0	0	0	-7.374037143	4.84E-07	0.000117149	NA	down	NA	NA
TRINITY_DN6835_c0_g1	79	95	43	23	18	25	1.46	1.63	0.7	0.38	0.3	0.47	-2.204201991	2.35E-05	0.002649962	UBC32	down	NA	NA
TRINITY_DN683_c0_g2	5166	12098	3274	1543	1025	1842	183.83	410.35	104.46	49.78	33.2	68.3	-2.752180349	4.46E-07	0.000110112	HSP12	down	NA	NA
TRINITY_DN6843_c0_g1	547	493	185	107	141	139	14.65	12.34	4.42	2.57	3.39	3.82	-2.065097994	1.53E-05	0.001898248	GSTFB	down	NA	NA
TRINITY_DN6844_c0_g1	108	78	19	19	3	13	3.43	2.33	0.54	0.54	0.09	0.43	-3.039010171	5.50E-05	0.005175625	GRXS9	down	NA	NA
TRINITY_DN68525_c0_g1	2137	172	323	134	15	38	255.92	20.36	36.05	15.23	1.73	5	-4.253103834	3.52E-07	8.87E-05	NA	down	NA	NA
TRINITY_DN6877_c0_g1	141	303	775	26	19	32	6.42	13.15	32.1	1.1	0.8	1.54	-4.633818559	4.36E-11	4.74E-08	TRH21	down	NA	NA
TRINITY_DN68954_c0_g1	1469	1728	2569	806	530	806	600.32	757.58	1040.55	321.08	218.95	375.31	-2.009165817	4.80E-06	0.000724779	DEF02	down	NA	NA
TRINITY_DN6929_c0_g1	1	35	164	4	0	1	0.05	1.45	3.79	0.11	0	0.03	-6.177115814	1.58E-05	0.001934744	NA	down	NA	NA
TRINITY_DN6931_c0_g1	0	35	42	0	1	0	0	1.1	1.26	0	0.03	0	-6.834609413	0.000204112	0.014510257	NA	down	NA	NA
TRINITY_DN69403_c1_g1	92	24	1	0	1	0	37.91	10.75	0.42	0	0.43	0	-7.035367908	3.00E-05	0.003199312	RS16	down	NA	NA
TRINITY_DN6959_c0_g1	1033	1026	466	3082	3797	3224	13.08	12.03	5.23	34.69	42.83	41.47	1.572571133	0.000148178	0.011409226	C14C2	up	NA	NA
TRINITY_DN6991_c0_g1	43	32	28	10	6	14	0.72	0.5	0.42	0.15	0.09	0.24	-2.264752906	0.00028116	0.01821781	CESA7	down	NA	NA
TRINITY_DN6_c0_g7	411	138	152	566	4111	993	6.83	2.13	2.24	8.38	61.04	16.81	2.789187061	0.000238573	0.016027656	C71A1	up	NA	NA
TRINITY_DN7035_c0_g1	222	403	270	117	81	184	4.69	7.92	5.07	2.2	1.53	3.97	-1.77386539	0.00043335	0.025408394	P2A01	down	NA	NA
TRINITY_DN7106_c1_g1	54	57	52	18	14	25	30	34.46	29	9.76	8.06	16.08	-2.028037444	0.000137842	0.010824282	NA	down	NA	NA
TRINITY_DN7109_c0_g1	14	6	4	50	63	37	0.53	0.21	0.13	1.78	1.94	1.3	2.261261147	0.000976203	0.045572131	RPV1	up	NA	NA
TRINITY_DN7114_c0_g1	60	43	20	347	186	460	6.76	4.96	2.16	36.1	23.83	62.36	2.561848514	2.39E-07	6.45E-05	NA	up	NA	NA
TRINITY_DN712_c0_g1	4162	1978	14560	377	115	173	332.64	150.07	1221.99	26.66	8.58	13.25	-5.67965138	8.49E-15	2.01E-11	NA	down	NA	NA
TRINITY_DN7182_c0_g1	85	34	36	466	146	736	3.71	1.4	1.41	18.44	5.79	33.28	2.670150026	6.90E-06	0.000992276	NA	up	NA	NA
TRINITY_DN7223_c0_g1	10	12	8	50	49	86	0.44	0.52	0.31	2.05	2.02	4.06	2.147105696	0.000550231	0.030416627	NA	up	NA	NA
TRINITY_DN72303_c2_g1	168	554	316	15	102	38	66.03	233	123.01	5.63	40.5	16.98	-3.17529434	5.36E-05	0.005083009	NLTP1	down	NA	NA
TRINITY_DN728_c0_g1	8	36	13	654	32	420	0.29	1.16	0.42	20.53	1.04	15.23	3.570837782	5.38E-05	0.00508647	NA	up	|GO:0005654;cellular_component;nucleoplasm|GO:0006974;biological_process;cellular response to DNA damage stimulus|GO:0016567;biological_process;protein ubiquitination|GO:0006886;biological_process;intracellular protein transport|GO:0061630;molecular_function;ubiquitin protein ligase activity|GO:0006303;biological_process;double-strand break repair via nonhomologous end joining|GO:0016020;cellular…	NA
TRINITY_DN7363_c0_g1	146	3	51	1129	216	888	4.07	0.07	1.22	27.4	5.37	24.61	3.051324187	0.00058014	0.031271639	NA	up	NA	NA
TRINITY_DN7388_c0_g1	106	210	198	48	9	27	4.03	7.51	6.74	1.65	0.31	1.06	-3.286894217	1.03E-07	3.30E-05	P2A09	down	NA	NA
TRINITY_DN74623_c0_g1	0	56	47	1	3	0	0	0.85	0.68	0.01	0.04	0	-5.271186356	0.000620314	0.032983739	PDC	down	NA	NA
TRINITY_DN74695_c0_g1	208	251	165	120	45	79	3.74	4.19	2.64	1.93	0.72	1.45	-1.923126682	7.28E-06	0.001028106	BLT	down	NA	NA
TRINITY_DN74882_c0_g1	215	133	42	18	30	17	5.83	3.37	1.02	0.44	0.73	0.47	-2.926635166	3.01E-06	0.000523106	NA	down	NA	NA
TRINITY_DN7582_c0_g1	0	0	64	0	0	0	0	0	3.06	0	0	0	-21.70890828	2.83E-08	1.16E-05	NA	down	|GO:0005789;cellular_component;endoplasmic reticulum membrane|GO:0016705;molecular_function;oxidoreductase activity, acting on paired donors, with incorporation or reduction of molecular oxygen|GO:0005506;molecular_function;iron ion binding|GO:0008392;molecular_function;arachidonic acid epoxygenase activity|GO:0006082;biological_process;organic acid metabolic process|GO:0070330;molecular_function…	NA
TRINITY_DN7619_c0_g1	5151	12676	6419	571	3122	1754	1003.35	2548.06	1204.15	100.75	601.5	359.6	-2.573411575	0.000240711	0.016125622	NLTP	down	NA	NA
TRINITY_DN76361_c0_g1	29	32	17	1	5	1	0.61	0.62	0.32	0.02	0.09	0.02	-3.890901133	4.33E-05	0.004336543	YAB1	down	NA	NA
TRINITY_DN764_c0_g1	3391	4340	4095	1412	731	1323	278.81	350.3	349.04	116.45	55.28	114.17	-2.341637514	1.80E-09	1.04E-06	U496A	down	NA	NA
TRINITY_DN7657_c0_g1	155	198	336	1	6	6	6.35	7.65	12.36	0.04	0.22	0.25	-6.245912784	2.02E-17	7.99E-14	NA	down	NA	NA
TRINITY_DN775_c0_g1	38	19	18	235	89	371	0.61	0.29	0.26	3.37	1.28	6.08	2.747425587	2.46E-06	0.000448364	GDL31	up	NA	NA
TRINITY_DN7783_c1_g1	817	1913	1165	92	608	261	80.26	183.7	105.59	8.48	56.27	27.51	-2.431221321	0.000892284	0.0427485	NLTP	down	NA	NA
TRINITY_DN7812_c0_g1	275	575	576	227	110	171	4.41	8.55	8.2	3.24	1.57	2.79	-2.115825537	2.48E-05	0.002736321	MFRN	down	NA	NA
TRINITY_DN793_c0_g1	382	425	311	1862	831	1599	6.54	7.6	4.71	31.39	14.28	30.12	1.390403467	0.000194812	0.014042433	UGT1	up	NA	NA
TRINITY_DN79_c0_g3	82	79	42	31	25	16	1.39	1.24	0.63	0.47	0.38	0.28	-1.978242092	0.000115565	0.009321857	ZHD3	down	NA	NA
TRINITY_DN8018_c0_g2	0	0	2	175	11	4	0	0	0.57	9.22	1	1.32	5.71905802	0.000388246	0.023192058	NA	up	NA	NA
TRINITY_DN8084_c0_g1	6	8	9	64	23	111	0.26	0.33	0.35	2.54	0.91	5.03	2.546056009	0.000755251	0.037786443	NA	up	NA	NA
TRINITY_DN8145_c0_g1	19	9	12	55	79	75	0.2	0.09	0.11	0.61	0.85	0.82	1.971308837	0.000687764	0.035392674	WRK42	up	NA	NA
TRINITY_DN8165_c0_g1	242	455	241	126	127	96	4.57	7.99	4.05	2.12	2.15	1.85	-1.948255861	3.69E-05	0.003776992	GDL34	down	NA	NA
TRINITY_DN8192_c1_g2	140	21	125	40	8	14	27.68	4.2	23.59	7.65	1.5	2.99	-2.795698826	0.000272608	0.017809643	H41	down	NA	NA
TRINITY_DN81941_c0_g1	14	11	12	186	36	161	0.44	0.32	0.33	5.21	1.01	5.15	2.795997861	1.74E-05	0.002078245	NA	up	NA	NA
TRINITY_DN8198_c0_g1	0	1	0	173	11	2	0	0.02	0	2.78	0.18	0.04	6.685129155	0.000143921	0.011190479	G3P	up	NA	NA
TRINITY_DN82363_c0_g1	0	3	1	89	51	66	0	0.07	0.02	1.87	1.07	1.58	5.130250396	4.58E-08	1.70E-05	PYL3	up	NA	NA
TRINITY_DN8244_c0_g1	44	40	35	220	97	322	1.07	0.91	0.69	4.27	2.28	7.53	1.906199767	0.000237572	0.016005711	POLX	up	NA	NA
TRINITY_DN8247_c0_g1	4	0	0	43	9	59	0.11	0	0	1.06	0.45	1.66	4.413068227	0.00049264	0.028288012	NA	up	NA	NA
TRINITY_DN82560_c0_g1	43	4	1	0	0	0	0.95	0.08	0.02	0	0	0	-6.666191252	0.000529327	0.029402059	AOP1L	down	NA	NA
TRINITY_DN8257_c3_g1	4452	5394	7794	1679	1428	1455	410.81	487.11	662.1	142.14	120.36	146.14	-2.515668832	4.92E-09	2.43E-06	DEF	down	NA	NA
TRINITY_DN8257_c3_g2	830	715	1120	191	188	250	302.81	277.96	402.98	67.87	69.11	103.79	-2.60383972	1.05E-09	6.57E-07	NA	down	NA	NA
TRINITY_DN8301_c0_g2	657	448	220	1997	1110	3391	7.99	5.13	2.4	21.73	11.95	41.59	1.861831811	0.000204361	0.014510257	UFOG	up	|GO:0048471;cellular_component;perinuclear region of cytoplasm|GO:0019905;molecular_function;syntaxin binding|GO:0005829;cellular_component;cytosol|GO:0040008;biological_process;regulation of growth|GO:0007041;biological_process;lysosomal transport|GO:0016020;cellular_component;membrane|GO:0015031;biological_process;protein transport|GO:0006896;biological_process;Golgi to vacuole transport|GO:000…	NA
TRINITY_DN83077_c0_g1	0	13	7	153	70	80	0	0.54	0.28	6.15	2.82	3.68	3.245708965	0.000202903	0.014493485	NA	up	NA	NA
TRINITY_DN8411_c0_g2	15	28	28	6	7	4	0.23	0.39	0.38	0.08	0.1	0.06	-2.616414067	0.001018952	0.04673973	PII2	down	NA	NA
TRINITY_DN8534_c0_g1	47	25	24	135	156	129	0.49	0.24	0.22	1.24	1.44	1.36	1.709818518	0.000160872	0.012103735	GUN12	up	|GO:0004553;molecular_function;hydrolase activity, hydrolyzing O-glycosyl compounds|GO:0061720;biological_process;6-sulfoquinovose(1-) catabolic process to glycerone phosphate and 3-sulfolactaldehyde|GO:0005975;biological_process;carbohydrate metabolic process|GO:0030246;molecular_function;carbohydrate binding|GO:1990929;molecular_function;sulfoquinovosidase activity|	NA
TRINITY_DN8596_c0_g1	20	11	4	52	98	208	3.29	2.38	0.58	6.76	13.12	27.6	3.01685314	4.46E-05	0.004408411	POLX	up	NA	NA
TRINITY_DN8618_c0_g1	20	72	379	30	4	14	3.47	12.51	61.95	4.88	0.66	2.61	-4.115686579	3.43E-05	0.00356292	PR101	down	NA	NA
TRINITY_DN8618_c0_g2	160	260	553	29	37	129	34.1	56.98	113.28	6.07	7.85	30.66	-2.892101039	0.00010945	0.008919616	PRS2	down	NA	NA
TRINITY_DN8691_c0_g1	5	3	4	54	12	101	0.06	0.05	0.04	0.6	0.19	1.27	3.284759846	0.000272228	0.017809643	NAT4	up	NA	NA
TRINITY_DN8750_c0_g1	107	66	60	333	208	530	1.24	0.71	0.61	3.42	2.14	6.22	1.740402416	0.000138413	0.010833253	PHR	up	NA	NA
TRINITY_DN8815_c1_g1	2004	2758	3082	617	604	726	195.96	263.5	277.84	56.48	55.65	76.1	-2.550467185	1.89E-09	1.07E-06	DEF02	down	NA	NA
TRINITY_DN885_c0_g1	8137	9231	8438	4702	4645	3972	174.5	193.36	172.48	92.3	86.09	92.49	-1.463914909	3.39E-05	0.0035392	U496I	down	NA	NA
TRINITY_DN885_c4_g1	291	426	694	164	63	152	63.04	93.73	134.41	32.25	14.06	37.59	-2.537026948	3.91E-06	0.000626819	U496H	down	NA	NA
TRINITY_DN89654_c0_g1	35	41	18	175	278	101	1.15	1.26	0.53	5.18	8.25	3.42	2.135711648	0.000279002	0.018149012	BCB3	up	NA	NA
TRINITY_DN89669_c0_g1	4	3	35	1	0	0	0.11	0.08	0.85	0.02	0	0	-5.960786907	0.000786907	0.039122664	TIP22	down	NA	NA
TRINITY_DN89941_c0_g1	6	30	361	0	0	0	0.17	0.79	9.06	0	0	0	-10.21115371	0.00013685	0.010782054	LTG14	down	NA	NA
TRINITY_DN90140_c0_g1	79	47	174	19	3	7	1.34	0.74	2.62	0.29	0.05	0.12	-4.064636094	1.13E-07	3.54E-05	ZHD4	down	NA	NA
TRINITY_DN90159_c0_g1	0	0	2	67	7	94	0	0	0.11	5	0.39	8.79	5.756769156	4.90E-05	0.004759642	NA	up	NA	NA
TRINITY_DN9017_c0_g2	1198	367	991	506	288	294	147.8	41.47	108.94	54.64	30.06	37.41	-1.743272905	0.000214806	0.014982747	H41	down	NA	NA
TRINITY_DN9027_c0_g1	1	0	0	17	38	16	0.08	0	0	1.31	2.93	1.41	5.630696538	0.000213094	0.014907153	NA	up	NA	NA
TRINITY_DN9029_c0_g1	226	243	137	1205	408	1285	4.29	4.29	2.31	20.41	6.93	24.88	1.722428084	0.0002693	0.017731197	PER64	up	NA	NA
TRINITY_DN9123_c0_g1	667	1977	312	27	233	234	37.5	105.91	15.86	1.39	12.02	13.76	-2.976367974	0.000503131	0.028786753	NA	down	NA	NA
TRINITY_DN9143_c0_g1	26765	19061	32743	15354	13728	15666	1732.5	1224.82	1993.32	959.94	836.64	1120.49	-1.331228823	0.000628415	0.033122535	CCH	down	NA	NA
TRINITY_DN9146_c0_g1	0	0	0	28	1	31	0	0	0	0.74	0.02	1.15	6.174614811	0.000809767	0.039841527	NA	up	NA	NA
TRINITY_DN9163_c0_g3	67	31	0	0	0	1	1.81	0.84	0	0	0	0.03	-6.824954096	0.000152467	0.011665962	NA	down	NA	NA
TRINITY_DN91_c0_g1	405	244	151	1261	532	1641	4.61	2.47	1.58	11.63	4.78	16.41	1.646688195	0.000529177	0.029402059	ERDL6	up	NA	NA
TRINITY_DN92175_c0_g1	123	55	61	20	26	20	3.33	1.39	1.47	0.49	0.63	0.55	-2.261971384	1.01E-05	0.001364007	NA	down	NA	NA
TRINITY_DN925_c0_g1	28	12	24	94	99	222	1.3	0.53	0.96	3.91	4.19	10.41	2.247782966	0.000173175	0.012689736	NA	up	NA	NA
TRINITY_DN932_c0_g1	0	50	56	1	1	0	0	2.64	1.47	0.01	0.09	0	-6.412358556	0.000118827	0.009506092	NA	down	NA	NA
TRINITY_DN9353_c0_g1	58	45	73	21	5	30	0.68	0.44	0.68	0.21	0.06	0.32	-2.223342554	0.001044068	0.047615519	HTH	down	NA	NA
TRINITY_DN9385_c0_g3	14	3	2	195	67	39	0.31	0.06	0.04	3.89	1.34	0.89	3.518317492	1.36E-05	0.001719874	NA	up	NA	NA
TRINITY_DN9437_c0_g1	20	27	65	17	5	5	1.03	1.31	3	0.79	0.23	0.27	-2.754498634	0.000791832	0.039203142	EPFL9	down	|GO:0005576;cellular_component;extracellular region|GO:0005509;molecular_function;calcium ion binding|	NA
TRINITY_DN9455_c0_g1	11	9	10	639	124	28	0.78	0.61	0.65	41.92	8.16	2.1	4.036492625	3.52E-06	0.000587564	NA	up	NA	NA
TRINITY_DN9474_c0_g1	141	86	57	396	219	318	1.13	0.64	0.4	2.81	1.56	2.58	1.249898786	0.000966368	0.045381014	HIPL1	up	NA	NA
TRINITY_DN9532_c0_g1	88	824	1083	0	1	2	11.75	109.35	135.29	0	0.13	0.29	-9.999608822	3.69E-17	1.25E-13	NLTPC	down	NA	NA
TRINITY_DN9537_c0_g2	3	2	0	48	12	67	0.06	0.04	0	0.83	0.21	1.32	4.200581367	9.72E-05	0.008169992	MYB93	up	NA	NA
TRINITY_DN9591_c0_g1	162	73	102	80	29	49	1.4	0.58	0.78	0.61	0.22	0.43	-1.611675938	0.000529398	0.029402059	PXC1	down	NA	NA
TRINITY_DN9594_c0_g2	0	0	0	7	15	17	0	0	0	0.14	0.33	0.43	5.71717205	0.000861652	0.041532689	SDR5	up	NA	NA
TRINITY_DN960_c0_g1	5420	13153	23262	2792	4686	4671	264.11	700.75	1287.19	132.05	232.26	280.03	-2.353003127	0.000246602	0.016374428	NLTP	down	|GO:0008251;molecular_function;tRNA-specific adenosine deaminase activity|GO:0006231;biological_process;dTMP biosynthetic process|GO:0004132;molecular_function;dCMP deaminase activity|GO:0008270;molecular_function;zinc ion binding|GO:0006226;biological_process;dUMP biosynthetic process|GO:0042802;molecular_function;identical protein binding|GO:0002100;biological_process;tRNA wobble adenosine to i…	|Schizosaccharomyces;.;.|
TRINITY_DN9646_c0_g1	277	181	130	72	75	67	7.74	4.73	3.25	1.81	1.89	1.92	-1.887022021	1.34E-06	0.000268378	NA	down	NA	NA
TRINITY_DN9668_c0_g1	13	11	19	0	1	0	0.62	0.5	0.82	0	0.04	0	-5.862163699	0.000112314	0.009090561	NA	down	|GO:0005576;cellular_component;extracellular region|	NA
TRINITY_DN9674_c0_g2	0	0	0	1	40	26	0	0	0	0.04	1.66	1.3	6.589319826	0.00036012	0.021812227	NA	up	NA	NA
TRINITY_DN97941_c0_g1	23	20	5	2	0	0	1.17	0.97	0.23	0.09	0	0	-5.113690132	0.000507157	0.028786753	NA	down	NA	NA
TRINITY_DN9814_c0_g2	4	2	2	24	26	30	0.1	0.05	0.04	0.54	0.59	0.77	2.888946987	0.000956305	0.044997559	R13L1	up	NA	NA
TRINITY_DN9843_c0_g1	159	40	117	33	39	37	22.42	5.67	15.54	4.49	5.33	5.73	-1.962688831	0.000655856	0.034259086	NA	down	NA	NA
TRINITY_DN9845_c0_g1	26	19	14	428	221	47	1.1	0.7	0.48	61.1	27.28	1.88	3.020632226	1.42E-05	0.001792705	EF1A	up	NA	NA
TRINITY_DN9875_c0_g2	16	16	15	3	0	0	0.51	0.48	0.43	0.09	0	0	-4.596980054	0.000331779	0.020519477	NA	down	NA	NA
TRINITY_DN9898_c0_g1	63	36	66	11	8	11	2.71	1.46	2.55	0.43	0.31	0.49	-2.975402739	4.67E-07	0.000114284	GDU4	down	NA	NA
TRINITY_DN99003_c0_g1	2	26	34	2	0	0	0.08	0.93	1.16	0.07	0	0	-5.735881549	0.000329862	0.020478197	STF2	down	NA	NA
TRINITY_DN9904_c0_g1	27	7	5	130	27	169	0.43	0.1	0.13	1.86	0.45	3.18	2.652158913	0.000690989	0.035392674	NA	up	|GO:0008289;molecular_function;lipid binding|GO:0006869;biological_process;lipid transport|GO:0005576;cellular_component;extracellular region|GO:0042157;biological_process;lipoprotein metabolic process|	NA
TRINITY_DN9971_c0_g1	1	97	321	4	1	2	0.03	2.37	5.78	0.12	0.05	0.07	-6.685257808	2.83E-07	7.45E-05	CFDP2	down	NA	NA
TRINITY_DN9974_c0_g1	60	56	52	26	19	30	1.97	1.72	1.53	0.77	0.56	1.01	-1.670981688	0.0006041	0.032268895	NA	down	NA	NA
