# Supplementary material for: The Effect of Anti-browning Agent Activated Carbon and Polyvinyl Pyrrolidone on the Rooting of Embryo Seedlings of “FengDan” and Its Transcriptome Analysis
Source: Front Plant Sci. 2022 Mar 21;13:832619. doi: 10.3389/fpls.2022.832619 (PMC8979295; doi:10.3389/fpls.2022.832619)
Supplement: Supplementary file 4 [file Table_3.XLS]

Table S3 Significantly differently expressed genes��DEGs�� information table in AC vs AC and PVP
Gene_ID	AC1_counts	AC2_counts	AC3_counts	ACandPVP1_counts	ACandPVP2_counts	ACandPVP3_counts	AC1_tpm	AC2_tpm	AC3_tpm	ACandPVP1_tpm	ACandPVP2_tpm	ACandPVP3_tpm	log2FoldChange	pvalue	padj	SYMBOL	stat	GO_ID_GO_term_Description	Category_ko_pathway
TRINITY_DN10081_c0_g1	110	112	115	317	484	281	3.39	3.23	3.17	9.27	14.6	13.62	2.155967171	6.47E-07	0.000924579	LTG15	up	NA	NA
TRINITY_DN10172_c0_g1	4	0	11	106	12	57	0.98	0	1.93	19.78	2.28	17.29	3.849216251	0.000162283	0.049193487	NA	up	|GO:0005515;molecular_function;protein binding|	NA
TRINITY_DN10246_c0_g1	1	0	0	28	2	25	0.18	0	0	2.45	0.09	3.03	6.169565236	0.000140438	0.044257074	NA	up	NA	NA
TRINITY_DN10834_c0_g1	2	0	3	34	15	11	0.44	0	0.25	3.43	0.91	1.99	3.916442788	0.000140269	0.044257074	NA	up	NA	NA
TRINITY_DN10927_c0_g1	7	0	0	356	849	242	0.56	0	0	30.43	72.79	33.99	8.316102482	1.17E-20	1.42E-16	TCTP	up	NA	NA
TRINITY_DN112784_c0_g1	20	17	15	57	78	40	0.35	0.28	0.23	0.93	1.33	1.09	2.223218265	2.15E-05	0.014194292	PER11	up	NA	NA
TRINITY_DN112903_c0_g1	77	123	262	26	18	12	4.09	6.21	12.56	1.36	0.96	1.03	-2.769908741	1.69E-05	0.012047146	NA	down	NA	NA
TRINITY_DN11603_c0_g1	1	0	0	66	2	23	0.31	0	0	8.96	0.18	8.32	6.689418682	2.89E-05	0.01753466	NA	up	NA	NA
TRINITY_DN11976_c0_g1	0	0	4	105	4	30	0	0	0.61	18.66	0.89	8.54	5.230593529	6.88E-05	0.029345455	NA	up	NA	NA
TRINITY_DN12076_c0_g1	2	0	3	55	3	40	0.13	0	0.08	3.35	0.16	2.51	4.733086049	7.89E-05	0.03195494	NA	up	NA	NA
TRINITY_DN12577_c0_g1	3	1	0	57	3	54	1.11	0.33	0	25.2	0.85	40.77	5.457420476	1.42E-05	0.011521447	NA	up	|GO:0003676;molecular_function;nucleic acid binding|GO:0009897;cellular_component;external side of plasma membrane|GO:0005615;cellular_component;extracellular space|GO:0005886;cellular_component;plasma membrane|GO:0007624;biological_process;ultradian rhythm|GO:0016491;molecular_function;oxidoreductase activity|	NA
TRINITY_DN12826_c0_g1	1	0	1	36	1	42	0.05	0	0.08	3.3	0.08	4.63	5.884117223	0.000115081	0.040520194	NA	up	NA	NA
TRINITY_DN1323_c0_g1	557	923	1082	2532	4445	1429	9.88	15.05	16.8	41.37	74.6	38.79	2.079066135	0.000101539	0.037377111	CAHC	up	NA	NA
TRINITY_DN14029_c1_g1	0	0	0	30	6	21	0	0	0	4.28	0.84	4.85	7.131864765	3.24E-06	0.003577911	H41	up	NA	NA
TRINITY_DN14915_c0_g1	0	5	7	138	77	26	0	0.21	0.27	5.82	3.33	1.81	4.492203301	9.96E-08	0.000241945	NA	up	NA	NA
TRINITY_DN15718_c0_g1	4	2	2	37	13	12	0.1	0.05	0.09	2.24	0.47	1.16	3.320923045	0.000164961	0.049193487	NA	up	NA	NA
TRINITY_DN15722_c3_g1	10806	13470	11921	31934	26532	19464	220.54	255.91	216.56	611	526.19	618.85	1.509509601	1.15E-05	0.010386942	TSJT1	up	NA	NA
TRINITY_DN16664_c0_g1	0	0	0	13	3	16	0	0	0	6.93	1.45	13.07	6.411206699	0.000156182	0.048031006	NA	up	NA	NA
TRINITY_DN16826_c0_g1	1	0	2	51	3	25	0.05	0	0.06	2.77	0.22	1.29	5.062961728	9.85E-05	0.03680917	NA	up	NA	NA
TRINITY_DN1707_c3_g2	5	0	2	43	10	36	0.83	0	0.46	9.39	2.13	8.56	4.240145806	2.82E-05	0.01753466	NA	up	NA	NA
TRINITY_DN17180_c0_g1	8	6	14	1047	1619	332	1	0.75	1.64	142.33	215.51	73.16	7.093253955	1.26E-29	3.06E-25	ERD15	up	NA	NA
TRINITY_DN1754_c0_g1	1019	376	483	222	112	45	16.64	5.7	7.01	3.38	1.77	1.14	-1.947777216	3.12E-05	0.018024926	NA	down	NA	NA
TRINITY_DN17819_c0_g1	535	429	417	3482	524	2099	26.41	20.07	18.58	167.96	25.83	167.21	2.563051628	7.30E-06	0.007097316	NA	up	NA	NA
TRINITY_DN17819_c2_g1	399	203	372	2131	344	1512	50.34	25.46	43.84	291.6	46.03	335.44	2.484347842	4.55E-05	0.023516216	NA	up	NA	NA
TRINITY_DN18942_c0_g1	1	2	3	214	1	6	0.11	0.22	0.25	21.25	0.11	0.72	5.126187054	0.00016853	0.049330642	NA	up	NA	NA
TRINITY_DN20867_c0_g1	1	0	0	59	1	17	0.37	0	0	18.14	0.37	5.38	6.408982471	0.00012326	0.042177507	NA	up	NA	NA
TRINITY_DN2109_c0_g1	566	481	245	102	84	55	5.02	3.94	1.92	0.83	0.72	0.75	-1.95867238	2.63E-07	0.000455973	FRO4	down	NA	NA
TRINITY_DN22736_c0_g1	1	0	0	1	53	19	0.2	0	0	0.24	11.84	7.17	6.699424154	8.17E-05	0.032555936	NA	up	NA	NA
TRINITY_DN22927_c0_g1	2	0	2	97	5	53	0.3	0	0.31	9.29	0.56	6.91	5.684770672	1.37E-06	0.001667789	AGO4	up	NA	NA
TRINITY_DN23882_c0_g1	3	0	0	72	2	32	0.28	0	0	10.25	0.4	6.41	5.641372364	6.62E-05	0.028731031	NA	up	NA	NA
TRINITY_DN26209_c0_g1	37	46	32	151	160	65	1.28	1.5	0.99	5.01	5.47	3.57	2.098478334	4.51E-06	0.004766275	LTPG5	up	|GO:0005814;cellular_component;centriole|GO:0060271;biological_process;cilium assembly|GO:0048278;biological_process;vesicle docking|GO:0005737;cellular_component;cytoplasm|	NA
TRINITY_DN26539_c0_g1	9490	10	23595	8	12	3	4142.17	4.76	10235.59	4.42	6.03	2.65	-10.18639089	4.25E-08	0.000114706	MT2	down	NA	NA
TRINITY_DN26986_c0_g1	1480	5	3737	1	10	9	126.04	0.5	291.92	0.09	0.94	1.23	-7.449528747	7.41E-05	0.030533262	MT2B	down	NA	NA
TRINITY_DN2740_c0_g1	1586	843	1181	532	342	181	31.5	15.57	20.86	9.89	6.59	5.59	-1.401238319	6.62E-05	0.028731031	TIP41	down	NA	NA
TRINITY_DN2766_c0_g2	5	2	9	168	4	87	0.73	0.31	1.35	34.03	0.8	27.99	4.339962374	2.16E-05	0.014194292	NA	up	NA	NA
TRINITY_DN2803_c0_g1	299	243	222	633	782	307	7.69	5.87	5.1	15.39	19.74	12.42	1.601366016	2.98E-05	0.017632171	H1	up	|GO:0003964;molecular_function;RNA-directed DNA polymerase activity|GO:0046872;molecular_function;metal ion binding|GO:0004519;molecular_function;endonuclease activity|	|Schizosaccharomyces;.;.|
TRINITY_DN29418_c0_g1	21	3	38	645	35	729	4.51	0.66	7.78	160.94	8.36	290.12	5.00312554	3.40E-07	0.000550789	NA	up	NA	NA
TRINITY_DN29500_c0_g1	0	0	1	56	7	17	0	0	0.03	3.23	0.23	1.52	6.49636593	1.23E-05	0.010634462	POL3	up	NA	NA
TRINITY_DN3047_c1_g1	8	2	17	213	8	189	0.2	0.05	0.31	5.03	0.19	8.79	4.353736706	1.66E-05	0.012047146	NA	up	NA	NA
TRINITY_DN3161_c0_g1	252	119	147	351	357	334	9.39	4.48	5.01	12.52	13.55	19.9	1.563996695	8.85E-05	0.034682421	NA	up	NA	NA
TRINITY_DN33983_c3_g1	45	34	43	77	583	69	3.23	2.32	2.79	5.48	42.15	8.08	3.066813352	9.80E-05	0.03680917	NA	up	NA	NA
TRINITY_DN3481_c0_g2	0	0	0	239	3	34	0	0	0	11.75	0.17	2.76	9.088723261	0.000132635	0.042964827	NA	up	NA	NA
TRINITY_DN35401_c0_g1	505	342	134	758	963	790	87.52	60.14	22.1	149.26	181.8	249.9	1.963543966	4.20E-05	0.023096411	NA	up	NA	NA
TRINITY_DN35409_c0_g1	0	0	0	118	19	66	0	0	0	38.67	5.84	34.23	8.91896534	1.78E-10	8.65E-07	NA	up	NA	NA
TRINITY_DN35789_c0_g1	0	0	0	20	2	33	0	0	0	4.35	0.41	11.49	7.26233366	1.67E-05	0.012047146	NA	up	NA	NA
TRINITY_DN36060_c1_g1	1289	829	1376	6777	1240	3910	153.58	97.61	152.56	867.93	155.94	812.86	2.15966429	9.83E-05	0.03680917	NA	up	NA	NA
TRINITY_DN3676_c0_g2	25	25	28	70	126	55	0.95	0.89	0.95	2.55	4.72	3.32	2.143343427	7.30E-05	0.030533262	NA	up	NA	NA
TRINITY_DN3676_c0_g3	117	140	55	285	344	227	3.4	3.81	1.43	7.9	9.86	10.42	1.957686071	1.63E-05	0.012047146	NA	up	NA	NA
TRINITY_DN37482_c0_g1	25743	1324	80027	11	514	137	3861.29	199.35	11315.12	1.9	82.91	36.78	-6.868726422	5.86E-05	0.027086587	MT2	down	NA	NA
TRINITY_DN37979_c1_g1	0	0	0	12	42	12	0	0	0	9.03	27.9	14.22	7.405504531	1.10E-06	0.001479483	TCTP	up	NA	NA
TRINITY_DN38630_c0_g1	1	2	1	185	0	11	0.06	0.94	0.16	110.15	0	4.35	5.628677445	0.000130481	0.042838452	NA	up	NA	NA
TRINITY_DN4023_c7_g1	3	0	1	66	2	35	0.4	0	0.11	11.91	0.19	8.84	5.16204915	5.91E-05	0.027086587	NA	up	NA	NA
TRINITY_DN42643_c0_g1	1353	1464	1378	3332	17074	1570	115.2	120.87	107.56	291.75	1497.28	225.3	2.827220565	0.000114858	0.040520194	NA	up	NA	NA
TRINITY_DN47444_c0_g1	0	0	0	20	6	7	0	0	0	0.4	0.12	0.23	6.229212952	0.000127938	0.042578718	PUT4	up	NA	NA
TRINITY_DN4790_c0_g1	5	5	0	107	45	29	0.17	0.21	0	2.42	0.85	0.96	4.540473963	4.27E-09	1.73E-05	ENT8	up	NA	NA
TRINITY_DN48478_c0_g1	1	1	0	319	2	54	0.02	0.02	0	6.41	0.04	1.8	7.747758681	2.35E-07	0.000438851	NA	up	NA	NA
TRINITY_DN48538_c0_g1	13026	20	38898	0	4	2	969.92	1.42	2641.73	0	0.34	0.27	-12.56235649	2.33E-08	7.09E-05	MT1	down	NA	NA
TRINITY_DN48657_c0_g1	0	0	1	42	14	8	0	0	0.03	1.25	0.43	0.39	6.15222253	2.62E-05	0.016778079	NA	up	NA	NA
TRINITY_DN486_c1_g1	771	924	759	2219	10578	989	149.61	183.18	140.74	496.74	2253.31	354.03	2.92364774	5.64E-05	0.027086587	NA	up	NA	NA
TRINITY_DN5243_c0_g1	3	0	15	146	17	121	0.83	0	2.52	16.62	1.87	27.38	4.329498139	4.98E-05	0.025214939	NA	up	NA	NA
TRINITY_DN52998_c0_g1	884	924	516	2503	3167	1463	116.42	121.03	63.62	359.62	444.08	340.27	2.075580117	1.15E-07	0.000253132	CB21	up	NA	NA
TRINITY_DN53786_c1_g1	347	980	336	177	59	36	101.59	301.13	95.88	62.96	19.38	20.59	-2.40600896	6.11E-05	0.02748742	ADH1	down	NA	NA
TRINITY_DN55495_c0_g1	441	817	573	4227	3794	5854	147.88	290.16	188.79	1747.04	1448.07	3847.45	3.441326998	2.43E-11	1.48E-07	NLTP	up	NA	NA
TRINITY_DN57112_c1_g1	682	534	274	1146	1583	717	356.88	303.81	143.35	763.42	961.42	768.86	1.715827432	4.37E-05	0.023096411	CB26	up	NA	NA
TRINITY_DN5743_c1_g1	1	3	3	83	3	41	0.28	1.62	0.91	39.55	1.53	30.3	4.478099295	4.32E-05	0.023096411	NA	up	NA	NA
TRINITY_DN5890_c1_g1	1	0	5	52	3	62	0.03	0	0.29	2.09	0.2	6.08	4.747343871	0.000142089	0.044257074	NA	up	NA	NA
TRINITY_DN595_c0_g1	424	283	288	1162	412	614	9.38	5.92	5.69	23.66	9.88	23.26	1.557445675	5.73E-05	0.027086587	CS2	up	|GO:0004714;molecular_function;transmembrane receptor protein tyrosine kinase activity|GO:0005654;cellular_component;nucleoplasm|GO:0006974;biological_process;cellular response to DNA damage stimulus|GO:0004715;molecular_function;non-membrane spanning protein tyrosine kinase activity|GO:0004713;molecular_function;protein tyrosine kinase activity|GO:0045815;biological_process;positive regulation o…	|Schizosaccharomyces;ko00400;Phenylalanine, tyrosine and tryptophan biosynthesis|
TRINITY_DN62305_c0_g1	1	1	2	4	1201	557	0.27	0.28	0.52	1.28	362.71	286.14	9.39589734	2.20E-12	1.78E-08	TIP11	up	NA	NA
TRINITY_DN6462_c1_g1	0	0	0	20	16	12	0	0	0	0.58	0.49	0.65	6.874215341	2.88E-06	0.003333072	NA	up	NA	NA
TRINITY_DN6735_c0_g1	0	0	0	35	2	19	0	0	0	3.29	0.1	2.5	7.047278301	2.14E-05	0.014194292	NA	up	NA	NA
TRINITY_DN6740_c0_g1	3	0	1	19	17	51	0.07	0	0.02	0.41	0.39	1.88	5.202053954	5.66E-06	0.005727951	NA	up	NA	NA
TRINITY_DN6983_c2_g1	2	0	15	152	46	43	0.77	0	4.23	62.09	18.96	26.21	3.969115957	5.35E-05	0.026527083	NA	up	NA	NA
TRINITY_DN6_c0_g2	2409	718	1121	4976	2050	2888	14.56	4	5.99	27.62	11.87	26.72	1.727705584	0.000126953	0.042578718	C7124	up	NA	NA
TRINITY_DN6_c0_g3	3778	1987	1256	10069	2512	7685	43.38	21.11	12.78	106.98	27.78	135.96	2.086662257	0.000114643	0.040520194	C7124	up	NA	NA
TRINITY_DN7261_c0_g1	0	0	0	13	21	29	0	0	0	0.64	1.04	2.35	7.45369476	5.43E-07	0.000823912	NA	up	NA	NA
TRINITY_DN74893_c0_g1	0	2	1	67	47	13	0	0.06	0.03	2.04	1.47	0.66	5.678757116	1.58E-07	0.000319324	NA	up	NA	NA
TRINITY_DN7646_c0_g1	1	0	0	39	1	23	0.11	0	0	7.45	0.12	6.2	6.271890171	0.000166037	0.049193487	NA	up	NA	NA
TRINITY_DN7680_c0_g1	1	1	2	90	7	36	0.17	0.08	0.25	14.27	1.07	9.1	5.355140406	1.25E-06	0.001595648	NA	up	NA	NA
TRINITY_DN82469_c0_g1	0	11	21	319	76	38	0	0.13	0.24	3.85	0.96	0.76	3.758880538	0.000121388	0.042130156	NA	up	NA	NA
TRINITY_DN854_c0_g1	517	487	121	103	43	34	17.57	14.78	3.5	3.12	1.49	3.07	-2.245469136	3.55E-05	0.02007508	NA	down	NA	NA
TRINITY_DN8915_c0_g1	46218	63108	56402	16901	14780	5600	2024.83	2614.65	2209.81	712.1	637.23	395.31	-1.835270525	9.47E-06	0.00884563	NA	down	NA	NA
TRINITY_DN9163_c0_g2	1	0	10	79	44	41	0.4	0	3.85	39.46	20.34	32.66	4.169292517	1.28E-05	0.010731211	NA	up	NA	NA
TRINITY_DN925_c1_g2	0	1	0	104	24	52	0	0.02	0	1.57	0.38	1.31	7.765999835	9.94E-09	3.45E-05	NA	up	NA	NA
