# Supplementary material for: The Effect of Anti-browning Agent Activated Carbon and Polyvinyl Pyrrolidone on the Rooting of Embryo Seedlings of “FengDan” and Its Transcriptome Analysis
Source: Front Plant Sci. 2022 Mar 21;13:832619. doi: 10.3389/fpls.2022.832619 (PMC8979295; doi:10.3389/fpls.2022.832619)
Supplement: Supplementary file 5 [file Table_4.XLS]

Table S4 Significantly differently expressed genes��DEGs�� information table between AC and PVP
Gene_ID	AC1_counts	AC2_counts	AC3_counts	PVP1_counts	PVP2_counts	PVP3_counts	AC1_tpm	AC2_tpm	AC3_tpm	PVP1_tpm	PVP2_tpm	PVP3_tpm	log2FoldChange	pvalue	padj	SYMBOL	stat	GO_ID_GO_term_Description	Category_ko_pathway
TRINITY_DN10002_c0_g1	24	15	29	73	52	141	0.56	0.4	0.58	1.41	0.86	2.88	2.09477269	0.00094014	0.030688072	ATCA7	up	|GO:0019843;molecular_function;rRNA binding|GO:0003735;molecular_function;structural constituent of ribosome|GO:0015935;cellular_component;small ribosomal subunit|GO:0045182;molecular_function;translation regulator activity|GO:0006412;biological_process;translation|GO:0045202;cellular_component;synapse|GO:1990904;cellular_component;ribonucleoprotein complex|GO:0022627;cellular_component;cytosolic…	NA
TRINITY_DN10004_c1_g1	86	112	2	2	0	0	2.39	2.92	0.05	0.05	0	0	-6.648523616	7.65E-06	0.000670108	DRE2G	down	NA	NA
TRINITY_DN10012_c0_g1	3164	2379	3339	7235	6880	7434	75.5	53.33	71.41	148.8	122.11	156.08	1.334276297	0.000274562	0.012314005	UBI4P	up	NA	NA
TRINITY_DN1003_c0_g1	141	99	197	41	62	39	6.34	3.64	11.11	0.62	0.61	1	-1.601738918	0.001525643	0.04417958	MYOB6	down	NA	NA
TRINITY_DN10052_c0_g1	4125	5574	1955	1182	1072	1479	104.25	131.52	44.06	25.57	20.21	32.59	-1.53521444	0.000996038	0.031945609	IF4E3	down	NA	NA
TRINITY_DN1006_c0_g1	301	157	213	924	713	406	2.02	0.92	1.2	4.68	3.04	2.01	1.624311742	5.93E-06	0.000538686	YG31B	up	NA	NA
TRINITY_DN10080_c0_g1	49	14	10	278	141	205	0.56	0.15	0.1	2.73	1.19	2.04	3.265000568	2.12E-09	4.49E-07	KCS1	up	NA	NA
TRINITY_DN10081_c0_g1	110	112	115	2742	2610	6151	3.39	3.23	3.17	72.24	60.28	165.43	5.232629574	1.33E-23	1.96E-20	LTG15	up	NA	NA
TRINITY_DN10118_c1_g1	91	54	93	325	715	389	35.41	22.31	35.83	110.31	217.93	141.36	2.660742488	4.00E-08	6.79E-06	NA	up	NA	NA
TRINITY_DN10149_c0_g1	492	257	151	771	830	1406	5.34	2.93	1.42	7.5	6.68	13.67	1.972763111	6.73E-05	0.003931193	PTR18	up	NA	NA
TRINITY_DN1016_c0_g1	854	1194	406	233	151	158	15.95	20.62	6.88	3.81	2.12	2.64	-2.143368335	1.61E-06	0.000166506	RPI4	down	NA	NA
TRINITY_DN10171_c0_g1	68023	32892	17388	11434	4504	2355	2092.53	936.54	452.55	294.8	95.11	52.49	-2.674591226	2.04E-07	2.68E-05	NA	down	|GO:0005515;molecular_function;protein binding|	NA
TRINITY_DN10216_c0_g1	14	13	5	35	78	62	2.01	1.81	0.71	4.35	9.02	8.06	2.60494919	7.68E-05	0.004422559	NA	up	NA	NA
TRINITY_DN10257_c0_g1	0	0	0	41	41	14	0	0	0	1.4	1.17	0.46	7.42311162	1.61E-07	2.21E-05	NA	up	NA	NA
TRINITY_DN10301_c0_g1	49	115	39	12	6	9	2.77	6.2	1.99	0.58	0.26	0.45	-2.917442671	1.83E-05	0.001380465	NA	down	NA	NA
TRINITY_DN10333_c0_g1	0	0	0	18	16	21	0	0	0	0.2	0.15	0.24	6.72186634	6.60E-06	0.000591907	RAD1	up	NA	NA
TRINITY_DN10366_c0_g1	14	4	4	133	65	94	0.22	0.06	0.06	1.76	0.74	1.26	3.848432108	2.66E-10	6.25E-08	FATB	up	NA	NA
TRINITY_DN10440_c0_g1	39	9	24	97	104	50	0.48	0.1	0.26	1.02	0.95	0.56	1.873833806	0.000926342	0.030372457	RUMI	up	|GO:0030234;molecular_function;enzyme regulator activity|GO:0004129;molecular_function;cytochrome-c oxidase activity|GO:0006123;biological_process;mitochondrial electron transport, cytochrome c to oxygen|GO:0005739;cellular_component;mitochondrion|GO:0016021;cellular_component;integral component of membrane|GO:0043209;cellular_component;myelin sheath|GO:0005751;cellular_component;mitochondrial re…	NA
TRINITY_DN105044_c0_g1	220	79	59	39	6	13	4.19	1.4	1	0.63	0.08	0.21	-2.560473107	9.17E-05	0.00505943	PER64	down	NA	NA
TRINITY_DN10506_c0_g1	10	3	10	78	172	9	1.21	0.31	1.15	8.21	17.31	1.02	3.483995804	8.32E-05	0.004697235	NA	up	NA	NA
TRINITY_DN105185_c0_g1	183	83	134	79	28	30	1.72	0.72	1.12	0.63	0.19	0.24	-1.552132747	0.001583483	0.045378106	SBT13	down	NA	NA
TRINITY_DN1051_c0_g1	429	502	196	159	120	123	8.55	10.06	3.45	3.71	1.77	2.2	-1.42432574	0.000848274	0.028577134	TRMB	down	NA	NA
TRINITY_DN10532_c0_g1	60	35	45	164	149	88	0.56	0.3	0.37	1.3	1.01	0.7	1.549354974	0.000153024	0.007656743	NA	up	NA	NA
TRINITY_DN1053_c2_g1	734	626	363	361	185	168	10.4	8.22	4.56	4.37	1.93	2.06	-1.250215096	0.000747014	0.026206046	BH068	down	NA	NA
TRINITY_DN1054_c0_g1	1386	1319	1760	6061	7486	2480	23.19	23.41	31.15	87.59	90.82	44.35	1.79932423	4.86E-05	0.003077696	ORYA	up	NA	NA
TRINITY_DN105609_c0_g1	24	14	7	0	0	0	0.57	0.31	0.15	0	0	0	-6.21546136	8.99E-05	0.004972031	TBB6	down	NA	NA
TRINITY_DN1059_c0_g1	716	5966	9335	10	4	56	57.66	460.04	686.05	0.64	0.26	3.99	-7.746248784	6.89E-08	1.09E-05	NLTPC	down	NA	NA
TRINITY_DN106630_c0_g1	218	141	62	69	27	25	2.01	1.2	0.51	0.54	0.18	0.2	-1.753781333	0.000783397	0.027101452	HSP7C	down	NA	NA
TRINITY_DN1081_c0_g1	1048	541	566	2098	1678	998	9.11	4.27	4.12	14.41	9.75	6.85	1.197507357	0.000294441	0.012916761	NA	up	NA	NA
TRINITY_DN1082_c0_g3	48	48	37	345	216	185	0.53	0.49	0.36	3.25	1.75	1.77	2.492331242	5.52E-11	1.43E-08	FACR3	up	NA	NA
TRINITY_DN1083_c0_g1	461	284	393	1675	1269	1424	50.24	31.52	37.71	162.64	123.17	160.8	2.000815284	6.19E-09	1.20E-06	NA	up	NA	NA
TRINITY_DN1090_c0_g1	452	173	208	920	817	471	6.62	2.73	2.68	11.73	8.9	6.44	1.491167147	9.33E-05	0.005110964	U91A1	up	|GO:0008277;biological_process;regulation of G protein-coupled receptor signaling pathway|GO:0032735;biological_process;positive regulation of interleukin-12 production|GO:0034284;biological_process;response to monosaccharide|GO:0005509;molecular_function;calcium ion binding|GO:0005516;molecular_function;calmodulin binding|GO:0005634;cellular_component;nucleus|GO:0001556;biological_process;oocyte…	|Schizosaccharomyces;.;.|
TRINITY_DN10979_c0_g1	9	3	9	50	33	22	0.72	0.54	0.9	3.73	2.22	2.32	2.322234153	0.000903752	0.029853591	NA	up	NA	NA
TRINITY_DN10993_c0_g1	177	161	93	57	45	40	2.92	2.46	1.36	0.8	0.55	0.57	-1.542989522	0.000165073	0.008076517	WOX8	down	NA	NA
TRINITY_DN10_c0_g1	2691	2831	2613	756	608	949	62.3	60.96	53.74	15.62	10.6	19.08	-1.738198414	1.70E-05	0.001302403	NA	down	NA	NA
TRINITY_DN11050_c1_g1	497	436	557	4323	5563	7805	60.23	52.32	62.82	454.98	549.21	865.08	3.674866984	7.17E-16	3.44E-13	NA	up	NA	NA
TRINITY_DN11050_c3_g1	223	214	42	1611	1782	2330	68.31	68.89	12.71	430.79	438.76	667.85	3.75995072	1.55E-11	4.33E-09	NA	up	NA	NA
TRINITY_DN11073_c0_g1	681	1752	336	404	206	188	7.89	18.78	3.45	4	1.75	1.88	-1.839545262	0.001540372	0.044489334	INO1	down	NA	NA
TRINITY_DN1108_c0_g1	3871	13807	2091	1245	650	1321	205.9	705.81	100.08	55.76	25.77	62.51	-2.58706052	8.64E-05	0.004815032	DEF	down	NA	NA
TRINITY_DN11156_c0_g1	0	2	2	8	17	35	0	0.13	0.13	0.48	0.93	2.19	4.020412223	0.000842368	0.028508718	NA	up	NA	NA
TRINITY_DN1123_c0_g1	852	445	798	3091	2207	1369	25.57	12.98	22.6	82.29	52.74	37.56	1.659202749	1.27E-05	0.001018607	H1	up	NA	NA
TRINITY_DN1123_c0_g2	178	48	92	583	225	169	4.72	1.19	2.26	13.25	4.46	3.92	1.633320747	0.001423358	0.042045286	H1	up	NA	NA
TRINITY_DN112585_c0_g1	19	25	9	0	0	0	0.65	0.81	0.28	0	0	0	-6.525848582	2.18E-05	0.00160711	NA	down	NA	NA
TRINITY_DN112600_c0_g1	47	52	32	12	13	4	1.44	1.5	0.88	0.32	0.3	0.11	-2.177261127	0.000633736	0.022812436	NA	down	NA	NA
TRINITY_DN11265_c0_g1	2	6	0	56	28	95	0.11	0.32	0	2.68	1.2	4.68	4.62100068	7.16E-07	7.94E-05	NA	up	NA	NA
TRINITY_DN112784_c0_g1	20	17	15	514	338	1170	0.35	0.28	0.23	7.72	4.39	17.84	5.462763659	1.41E-19	1.20E-16	PER11	up	NA	NA
TRINITY_DN112859_c0_g1	1351	1598	112	5	4	13	77.48	87.4	5.81	0.25	0.18	0.66	-6.905452245	2.36E-17	1.37E-14	NA	down	NA	NA
TRINITY_DN112903_c0_g1	77	123	262	25	26	52	4.09	6.21	12.56	1.14	1.06	2.44	-2.142933472	0.001486658	0.043335001	NA	down	NA	NA
TRINITY_DN11307_c0_g1	1734	8726	6049	59	70	583	57.06	269.46	178.12	1.66	1.73	16.8	-4.364980526	0.000648062	0.023176892	OLE	down	NA	NA
TRINITY_DN11308_c0_g1	1967	3470	455	197	177	384	58.22	96.17	12.03	4.99	3.93	9.93	-2.795648758	2.56E-05	0.001837463	OP162	down	NA	NA
TRINITY_DN113165_c0_g1	2119	8801	115	8	11	2	78.94	308.61	3.84	0.26	0.31	0.07	-9.093269854	4.41E-10	1.00E-07	NA	down	NA	NA
TRINITY_DN1131_c0_g1	4179	805	1289	12861	24432	1300	170.72	29.96	46.94	484.54	831.68	43.6	2.735060776	0.000300137	0.013100393	RIR2	up	|GO:0005654;cellular_component;nucleoplasm|GO:0001530;molecular_function;lipopolysaccharide binding|GO:0003723;molecular_function;RNA binding|GO:0046872;molecular_function;metal ion binding|	|Schizosaccharomyces;.;.|.;.;.|
TRINITY_DN113520_c0_g1	111	200	108	11	10	9	2.67	4.5	2.32	0.23	0.18	0.19	-3.802244192	1.06E-11	3.03E-09	CSPLA	down	NA	NA
TRINITY_DN11356_c0_g1	20606	45995	801	38	46	588	249.71	515.86	8.6	0.39	0.41	6.16	-6.321854835	4.53E-05	0.002917229	VCL6	down	|GO:0006120;biological_process;mitochondrial electron transport, NADH to ubiquinone|GO:0008137;molecular_function;NADH dehydrogenase (ubiquinone) activity|GO:0005743;cellular_component;mitochondrial inner membrane|	NA
TRINITY_DN113661_c0_g1	142	47	50	15	17	7	3.71	1.15	1.17	0.34	0.33	0.16	-2.498310279	2.29E-05	0.001675009	NA	down	NA	NA
TRINITY_DN113845_c0_g1	60	228	22	10	8	6	1	3.52	0.32	0.14	0.1	0.09	-3.715302028	6.34E-06	0.000570759	Y3028	down	NA	NA
TRINITY_DN11403_c0_g2	98	80	66	24	22	19	1.46	1.11	0.88	0.33	0.24	0.24	-1.851573637	5.51E-05	0.003405321	NA	down	NA	NA
TRINITY_DN1147_c0_g1	71	23	62	250	183	99	1.1	0.3	0.94	4.44	2.97	1.67	1.770755226	0.000382934	0.015764575	B561C	up	NA	NA
TRINITY_DN114833_c0_g1	0	0	0	6	7	14	0	0	0	0.2	0.21	0.48	5.763936384	0.000939743	0.030688072	SKP1A	up	NA	NA
TRINITY_DN11494_c0_g1	39	73	12	5	8	5	0.88	1.41	0.22	0.09	0.15	0.09	-2.722639111	0.00089278	0.029551857	TOM1	down	|GO:0010008;cellular_component;endosome membrane|GO:0005509;molecular_function;calcium ion binding|GO:0001894;biological_process;tissue homeostasis|GO:0038024;molecular_function;cargo receptor activity|GO:0005515;molecular_function;protein binding|GO:0006898;biological_process;receptor-mediated endocytosis|GO:0005765;cellular_component;lysosomal membrane|GO:0009235;biological_process;cobalamin me…	NA
TRINITY_DN115560_c0_g1	375	180	169	154	36	43	8.12	3.63	3.26	2.85	0.58	0.81	-1.642047585	0.0016642	0.047200819	FLA12	down	NA	NA
TRINITY_DN11576_c0_g1	22	15	14	59	74	63	1.86	1.05	1.06	4.26	4.08	4.04	2.041849795	7.82E-05	0.004491208	UMEC	up	NA	NA
TRINITY_DN11580_c0_g1	22	13	20	87	44	72	0.32	0.17	0.26	1.08	0.47	0.9	1.93773578	0.000349084	0.014784793	PLIP2	up	NA	NA
TRINITY_DN11586_c0_g1	155	176	83	38	33	5	4.61	4.93	2.12	1.01	0.77	0.12	-2.490117829	4.09E-05	0.002694259	NA	down	NA	NA
TRINITY_DN11608_c0_g1	169	405	30	1	0	0	2.66	5.92	0.42	0.01	0	0	-9.091074075	1.68E-10	4.04E-08	HSDB	down	|GO:0035091;molecular_function;phosphatidylinositol binding|GO:0005634;cellular_component;nucleus|GO:0042147;biological_process;retrograde transport, endosome to Golgi|GO:0005768;cellular_component;endosome|GO:0030905;cellular_component;retromer, tubulation complex|GO:0031901;cellular_component;early endosome membrane|GO:0007175;biological_process;negative regulation of epidermal growth factor-ac…	NA
TRINITY_DN11632_c0_g1	3	1	2	19	19	36	0.11	0.03	0.06	0.59	0.52	1.14	3.794264866	9.45E-05	0.005136718	NA	up	NA	NA
TRINITY_DN11645_c0_g1	246	295	151	66	14	18	2.75	3.05	1.56	0.94	0.11	0.31	-2.89116338	1.91E-07	2.55E-05	AIL1	down	NA	NA
TRINITY_DN11668_c0_g1	213	33	124	357	420	337	41.59	6.64	23.19	60.94	67.74	61.44	1.736477601	0.001632918	0.046373193	NA	up	NA	NA
TRINITY_DN1166_c1_g1	690	382	869	3697	1569	2894	29.81	15.6	33.76	137.21	51.67	110.18	2.084572718	1.13E-05	0.000921182	NLTP2	up	|GO:0004674;molecular_function;protein serine/threonine kinase activity|GO:0018105;biological_process;peptidyl-serine phosphorylation|GO:0005634;cellular_component;nucleus|GO:0005856;cellular_component;cytoskeleton|GO:0030054;cellular_component;cell junction|GO:0106311;molecular_function;protein threonine kinase activity|GO:0106310;molecular_function;protein serine kinase activity|GO:0030027;cell…	NA
TRINITY_DN1178_c0_g1	247	236	303	926	1061	777	2.48	2.24	2.34	7.93	8.96	6.12	1.831087428	1.38E-06	0.000144539	PALY	up	NA	NA
TRINITY_DN117_c0_g1	156	137	104	266	474	393	2.87	2.33	1.69	4.42	6.13	6.27	1.630612875	0.000170428	0.008229044	XTH23	up	NA	NA
TRINITY_DN11889_c1_g1	2026	1836	2927	5254	6677	5837	29.09	24.44	37.29	64.44	70.6	72.6	1.418116327	0.000792475	0.027280438	CBP	up	NA	NA
TRINITY_DN11891_c2_g1	179	118	202	546	329	468	36.23	24.51	39.23	96.54	54.91	88.21	1.461844779	0.000489984	0.018873381	R27AA	up	NA	NA
TRINITY_DN12027_c0_g1	137	104	106	71	27	26	2.05	1.45	1.41	0.91	0.3	0.34	-1.512539048	0.001080879	0.034276486	BH068	down	NA	NA
TRINITY_DN12035_c0_g1	39	33	25	180	105	129	3.85	2.94	2.25	16.01	8.93	11.78	2.144276053	4.46E-07	5.29E-05	NA	up	NA	NA
TRINITY_DN1210_c0_g1	10498	6674	21746	73364	111768	193775	763.85	406.84	1509.75	4463.06	5923.31	13508.42	3.372328867	4.53E-08	7.45E-06	NA	up	NA	NA
TRINITY_DN1210_c16_g1	601	596	1309	8094	14182	17906	227.61	241.16	489.68	2677.13	4225.96	6346.65	4.062452134	7.00E-13	2.34E-10	NA	up	NA	NA
TRINITY_DN12132_c0_g1	43	31	42	1	11	2	0.6	0.39	0.51	0.01	0.12	0.03	-2.986638556	0.000538193	0.020265819	NA	down	NA	NA
TRINITY_DN1216_c0_g1	13	70	17	1	6	4	0.64	3.37	0.74	0.05	0.2	0.33	-3.148300795	0.001629413	0.046333292	NA	down	NA	NA
TRINITY_DN12202_c0_g1	38	25	4	2	0	2	0.5	0.31	0.05	0.02	0	0.02	-3.907477035	0.001264715	0.038706243	CYQ32	down	NA	NA
TRINITY_DN12218_c0_g1	1	0	7	40	31	40	0.26	0	1.85	12.22	8.38	13.13	3.765271369	0.000105115	0.005589089	NA	up	NA	NA
TRINITY_DN12251_c0_g1	22	10	14	104	83	29	0.34	0.11	0.47	1	0.88	0.34	2.231917624	0.000119394	0.006228254	NA	up	NA	NA
TRINITY_DN12417_c0_g1	175	96	87	47	49	21	1.26	0.64	0.56	0.29	0.26	0.13	-1.55403014	0.000567556	0.02104821	Y2060	down	NA	NA
TRINITY_DN12426_c0_g1	2	5495	4900	2	2	0	0.07	187.25	159.1	0.06	0.05	0	-11.59147209	3.22E-07	4.01E-05	NA	down	NA	NA
TRINITY_DN12470_c0_g1	18	26	10	177	93	324	0.47	0.64	0.23	3.98	1.83	7.43	3.609516994	1.78E-08	3.20E-06	NA	up	NA	NA
TRINITY_DN1250_c0_g1	281	114	567	25	6	50	26.21	10.48	50.16	1.69	0.43	3.84	-3.486890814	7.99E-06	0.000685635	FRA12	down	NA	NA
TRINITY_DN12618_c0_g1	221	285	214	97	12	3	3.62	4.33	3.11	1.36	0.14	0.04	-2.91543377	0.00025188	0.011530907	SWT12	down	NA	NA
TRINITY_DN1265_c0_g1	785	517	599	1384	1225	1508	9.49	5.82	6.51	14.49	10.98	15.75	1.210301297	0.000652776	0.023307688	DTX29	up	NA	NA
TRINITY_DN1271_c0_g1	13768	46714	6204	1335	807	2561	216.64	681.91	86.67	17.95	9.37	34.93	-3.713114467	2.48E-07	3.20E-05	NA	down	NA	NA
TRINITY_DN12785_c0_g1	19	8	12	95	65	168	0.37	0.14	0.21	1.58	0.94	2.83	3.253022495	1.74E-07	2.37E-05	PER20	up	NA	NA
TRINITY_DN12788_c0_g1	0	0	0	20	5	12	0	0	0	1.36	0.3	1.11	6.07109679	0.00024683	0.011323389	NA	up	NA	NA
TRINITY_DN12878_c0_g1	90	86	45	19	13	25	2.92	2.62	1.31	0.53	0.32	0.71	-1.839568441	0.000992338	0.03191971	Y4844	down	NA	NA
TRINITY_DN128_c1_g1	133	77	22	12	9	20	2.84	1.53	0.42	0.22	0.14	0.37	-2.271747022	0.001089367	0.034487763	SDR2B	down	NA	NA
TRINITY_DN1290_c0_g1	17	7	9	391	593	2231	0.58	0.23	0.28	11.51	15.36	67.15	6.908324314	6.76E-21	6.22E-18	NA	up	NA	NA
TRINITY_DN12934_c0_g1	10	26	23	2	1	0	0.27	0.58	0.55	0.04	0.02	0	-4.422797237	0.000343952	0.014623582	SOT6	down	NA	NA
TRINITY_DN12978_c0_g2	89	96	32	28	3	13	1.04	0.94	0.33	0.2	0.03	0.14	-2.293585633	0.001430186	0.042134171	REL2	down	NA	NA
TRINITY_DN1303_c0_g4	203	5	55	13	0	2	2.16	0.05	0.52	0.12	0	0.02	-4.071335171	0.00030415	0.013237442	TPSGD	down	NA	NA
TRINITY_DN1309_c0_g2	81	49	65	171	133	132	6.67	3.91	4.9	12.18	8.7	9.78	1.216730955	0.001781148	0.04981345	NA	up	NA	NA
TRINITY_DN1312_c0_g1	505	1444	496	7	10	29	17.62	47.34	15.5	0.21	0.26	0.89	-5.601220906	1.03E-15	4.85E-13	OLEO6	down	NA	NA
TRINITY_DN13140_c0_g2	725	529	475	1519	2302	2383	10.22	6.79	6.11	18.27	23.8	28.78	1.980419823	1.03E-06	0.000110592	U71K1	up	NA	NA
TRINITY_DN13190_c0_g1	157	280	147	65	39	9	2.82	4.74	2.35	1	0.53	0.14	-2.488860419	2.97E-05	0.002065198	CPT4	down	NA	NA
TRINITY_DN1323_c0_g1	557	923	1082	4441	721	6460	9.88	15.05	16.8	65.92	9.55	98.01	2.22829894	0.001397493	0.041626127	CAHC	up	NA	NA
TRINITY_DN1324_c0_g1	18	12	15	65	72	63	0.99	0.63	0.75	3.09	3.08	3.09	2.227193847	1.74E-05	0.001325937	NA	up	NA	NA
TRINITY_DN13383_c0_g1	19	37	5	1	1	2	0.46	0.84	0.11	0.28	0.02	0.59	-3.844726666	0.001166234	0.036194258	NA	down	NA	NA
TRINITY_DN1342_c1_g1	355	283	183	137	114	94	4.97	4.03	2.24	1.56	1.12	1.16	-1.184475479	0.000727537	0.025645911	PDI	down	NA	NA
TRINITY_DN13434_c0_g1	425	168	330	147	37	10	22.98	8.64	16.12	6.84	1.55	0.48	-2.381426478	0.000468703	0.018240555	DCTP1	down	NA	NA
TRINITY_DN1352_c0_g1	67	313	66	39	44	17	2.96	13.77	2.77	1.43	1.41	0.62	-2.227777355	0.001556975	0.044792975	NA	down	NA	NA
TRINITY_DN1358_c0_g1	604	573	368	228	189	154	16.36	15.82	9.14	5.45	3.65	3.71	-1.390746353	3.01E-05	0.002086422	UBP6	down	NA	NA
TRINITY_DN13680_c0_g1	359	470	122	91	77	48	8.42	10.27	2.55	1.83	1.34	0.98	-2.104514582	3.47E-05	0.002340706	NA	down	NA	NA
TRINITY_DN13789_c0_g1	1	9	6	563	363	891	0.07	0.57	0.41	34.8	22.89	56.42	6.87643915	5.16E-23	5.99E-20	NA	up	|GO:0003677;molecular_function;DNA binding|GO:0005634;cellular_component;nucleus|GO:0005515;molecular_function;protein binding|GO:0046872;molecular_function;metal ion binding|	NA
TRINITY_DN13789_c1_g1	0	0	0	35	26	76	0	0	0	12.82	8.47	29.52	8.114271688	1.05E-08	1.94E-06	NA	up	NA	NA
TRINITY_DN137_c0_g1	230	75	111	393	500	446	4.07	1.24	1.73	5.84	6.47	6.71	1.849903831	2.48E-05	0.001791738	MGDP1	up	NA	NA
TRINITY_DN13925_c0_g1	159	164	298	53	31	13	3.66	3.52	6.11	1.04	0.53	0.26	-2.804902576	4.21E-07	5.11E-05	FAOMT	down	NA	NA
TRINITY_DN13940_c0_g1	1509	856	2488	6105	5287	3914	337.41	195.53	534.98	1185.76	963.12	811	1.624848023	0.000585174	0.021556667	NA	up	|GO:0005536;molecular_function;glucose binding|GO:0008865;molecular_function;fructokinase activity|GO:0005524;molecular_function;ATP binding|GO:0004340;molecular_function;glucokinase activity|GO:0019318;biological_process;hexose metabolic process|GO:0019158;molecular_function;mannokinase activity|GO:0005975;biological_process;carbohydrate metabolic process|GO:0016773;molecular_function;phosphotra…	NA
TRINITY_DN13952_c1_g3	12	54	13	3	4	1	0.36	1.54	0.35	0.08	0.09	0.03	-3.36804564	0.000988506	0.031842887	NA	down	NA	NA
TRINITY_DN14015_c0_g1	140	181	26	28	8	2	6.21	7.6	1.04	1.07	0.27	0.08	-3.274637655	5.16E-05	0.003209875	NA	down	NA	NA
TRINITY_DN14108_c0_g1	520	461	737	4417	5059	9723	73.94	65.54	98.48	547.31	591.03	1276.02	3.59146696	7.40E-12	2.15E-09	NA	up	NA	NA
TRINITY_DN1419_c0_g1	6076	2061	2905	10159	23473	6340	113.94	34.53	46.75	192.21	319.47	104.09	1.975724606	0.000142405	0.007221311	PER52	up	NA	NA
TRINITY_DN14232_c0_g1	651	647	1539	2300	3728	5201	111.37	129.38	279.28	426.85	652.22	1110.26	2.041641929	0.000470037	0.018260293	FRA17	up	NA	NA
TRINITY_DN14247_c1_g1	3	7	5	34	32	22	0.06	0.12	0.33	0.55	0.45	0.36	2.537778576	0.000706324	0.025057468	NA	up	NA	NA
TRINITY_DN14351_c0_g1	24	21	17	0	0	0	7.73	7.11	5.46	0	0	0	-6.754341886	3.88E-06	0.00037034	M2K9	down	NA	NA
TRINITY_DN14449_c0_g1	3777	2000	4965	6756	17221	10216	460.49	230.94	524	685.89	1647.77	1115.99	1.737751611	0.001001646	0.032032358	NA	up	NA	NA
TRINITY_DN14585_c0_g1	2549	2266	1986	7	6	6	797.81	747.94	608.63	2.02	1.47	1.78	-8.448511374	1.11E-71	2.46E-67	NA	down	NA	NA
TRINITY_DN14639_c0_g1	40	35	21	131	91	282	1.72	1.42	0.81	4.84	2.98	10.69	2.58410809	1.64E-05	0.001270444	NA	up	NA	NA
TRINITY_DN14654_c0_g1	0	1	0	671	514	0	0	0.08	0	49.64	35.22	0	9.982718623	0.001544446	0.0445487	CP122	up	NA	NA
TRINITY_DN14666_c0_g1	190	770	184	80	66	108	4.41	16.67	3.81	1.59	1.14	2.18	-2.134642952	0.000980134	0.031665655	PMEI7	down	NA	NA
TRINITY_DN1470_c0_g1	2110	2349	595	741	281	305	71.75	75.05	18.15	21.69	7.22	9.1	-1.918127407	0.000190387	0.009054033	GRP1	down	|GO:0050680;biological_process;negative regulation of epithelial cell proliferation|GO:0000387;biological_process;spliceosomal snRNP assembly|GO:0032797;cellular_component;SMN complex|GO:0000122;biological_process;negative regulation of transcription by RNA polymerase II|GO:0010633;biological_process;negative regulation of epithelial cell migration|GO:0005634;cellular_component;nucleus|GO:0060394…	|Schizosaccharomyces;ko03400;DNA repair and recombination proteins|
TRINITY_DN14751_c0_g1	22	15	18	74	35	72	0.96	0.62	0.71	2.77	1.16	2.77	1.794667205	0.001554162	0.044770423	HIP24	up	NA	NA
TRINITY_DN14783_c0_g1	1903	1247	2419	6889	6539	3089	532.77	393.51	703.37	1746.9	1464.36	857.62	1.5303561	0.000286042	0.012694145	BGL31	up	NA	NA
TRINITY_DN1483_c0_g1	12379	33897	54	19	19	102	397.43	1023.9	1.56	0.53	0.46	2.86	-8.123316511	4.94E-06	0.00045869	HSP22	down	NA	NA
TRINITY_DN14864_c0_g1	1452	6288	791	368	270	554	175.91	735.68	88.07	38.06	25.59	60.73	-2.774839904	9.21E-05	0.005065784	DEF	down	NA	NA
TRINITY_DN14867_c0_g1	412	334	719	129	156	123	11.58	9.1	18.3	3.22	3.4	3.16	-1.845662224	0.000116273	0.006094243	NA	down	NA	NA
TRINITY_DN14885_c0_g1	202	630	160	6	7	82	7.68	22.91	5.59	0.19	0.2	2.69	-3.138683581	0.000808213	0.027649645	NA	down	NA	NA
TRINITY_DN14915_c0_g1	0	5	7	3	86	125	0	0.21	0.27	0.11	2.85	4.79	4.24393877	0.00029397	0.012916761	NA	up	NA	NA
TRINITY_DN14959_c0_g1	1	0	0	16	50	5	0.03	0	0	0.39	1.07	0.13	6.061862665	0.000106027	0.00562295	BH126	up	NA	NA
TRINITY_DN1504_c0_g1	65	114	10	4	0	8	1.85	2.09	0.15	0.08	0	0.35	-3.821671931	0.000185556	0.0088625	NA	down	NA	NA
TRINITY_DN1519_c0_g3	95	55	39	133	240	158	1.58	0.92	0.56	2.28	3.6	2.87	1.6385667	0.000442514	0.017593708	SCL8	up	NA	NA
TRINITY_DN1528_c0_g1	166	350	514	1488	1414	951	2.03	4.06	5.45	15.37	12.84	9.95	1.814454155	0.000502576	0.019219831	C14C2	up	NA	NA
TRINITY_DN15387_c0_g1	12	5	5	158	99	170	0.14	0.05	0.05	1.56	0.84	1.7	4.416549532	2.27E-14	9.26E-12	C86A1	up	NA	NA
TRINITY_DN1554_c0_g1	27694	16036	9062	37760	59595	46245	497.22	268.06	145.58	582.69	785.36	723.25	1.618178886	0.000141081	0.007173007	XTH9	up	NA	NA
TRINITY_DN15550_c0_g1	584	546	0	0	1	0	13.46	11.73	0	0	0.02	0	-9.881421355	0.001784427	0.049841992	NA	down	NA	NA
TRINITY_DN155_c0_g1	38633	38003	44712	98658	121718	87157	723.53	670.88	735.96	1611.12	1643.71	1442.98	1.366076466	0.000189356	0.009024452	UBI1P	up	NA	NA
TRINITY_DN15648_c0_g1	479	19	478	2241	3387	648	44.32	1.71	40.74	179.67	251.25	54.2	2.692128386	0.001097605	0.034698774	GSTU8	up	NA	NA
TRINITY_DN15653_c0_g1	1821	1483	3105	10337	10566	3542	175.9	139.3	263.28	842.32	802.14	300.74	1.845386965	0.000195991	0.009280552	RG1	up	NA	NA
TRINITY_DN1571_c0_g1	1203	1181	1199	3058	6739	4932	30.52	28.01	26.84	66.26	127.13	111.91	2.127210336	2.30E-06	0.000233111	PXG4	up	NA	NA
TRINITY_DN15807_c0_g1	96	17	96	149	453	445	18.73	2.99	16.5	24.71	69.54	75.17	2.49486546	0.000277228	0.012408332	NA	up	NA	NA
TRINITY_DN15834_c0_g1	76	47	39	210	154	110	1.02	0.59	0.46	2.41	1.52	1.28	1.598715239	3.22E-05	0.002198042	AROD1	up	NA	NA
TRINITY_DN15948_c0_g1	109	236	18	1	3	11	4.52	9.24	0.67	0.04	0.09	0.4	-4.378471461	5.39E-06	0.000495335	ERF15	down	NA	NA
TRINITY_DN15963_c0_g1	3	0	3	34	66	30	0.33	0	0.31	3.23	5.82	2.97	4.521342882	7.14E-07	7.94E-05	NA	up	NA	NA
TRINITY_DN1600_c0_g1	899	551	999	2501	2962	5442	20.32	11.35	19.63	46.74	47.53	101.97	2.291560092	7.91E-06	0.000682051	CAMT	up	|GO:0003229;biological_process;ventricular cardiac muscle tissue development|GO:0005614;cellular_component;interstitial matrix|GO:0005509;molecular_function;calcium ion binding|GO:0030199;biological_process;collagen fibril organization|GO:0005581;cellular_component;collagen trimer|GO:0005615;cellular_component;extracellular space|GO:0007155;biological_process;cell adhesion|GO:0062023;cellular_com…	|Schizosaccharomyces;.;.|
TRINITY_DN1601_c0_g1	6511	3627	3180	15239	12028	11239	455.74	243.99	202.69	920.65	661.16	703.08	1.62910218	1.03E-07	1.53E-05	NLTP	up	NA	NA
TRINITY_DN1613_c0_g2	0	0	0	2	19	34	0	0	0	0.5	4.44	9.15	6.874685843	5.11E-05	0.003187414	NA	up	NA	NA
TRINITY_DN1613_c5_g1	567	647	217	4505	6148	7253	120.91	141.85	44.45	839.58	1078.96	1443.94	3.795583328	8.18E-15	3.41E-12	NA	up	NA	NA
TRINITY_DN16192_c0_g1	8	2	7	70	57	42	0.34	0.08	0.27	2.55	1.84	1.57	3.357530393	2.53E-07	3.24E-05	NA	up	NA	NA
TRINITY_DN16305_c0_g1	53	57	46	231	265	159	1.66	1.68	1.29	6.21	6.25	4.37	2.095254389	1.60E-07	2.21E-05	NA	up	NA	NA
TRINITY_DN1630_c0_g1	49	10	12	190	166	99	0.46	0.1	0.1	1.53	1.13	0.74	2.824414177	3.57E-07	4.42E-05	SBT3	up	NA	NA
TRINITY_DN1631_c0_g3	143	118	141	51	47	24	5.09	3.95	4.58	1.55	1.28	0.76	-1.730273333	6.16E-05	0.003694167	NA	down	NA	NA
TRINITY_DN16400_c0_g1	24	4	23	84	73	102	1.07	0.17	0.93	3.23	2.5	4.03	2.456927894	0.000151146	0.007597218	NA	up	NA	NA
TRINITY_DN16420_c2_g1	69	52	50	151	190	105	34.84	28.43	25.5	66.96	73	49.56	1.434040511	0.000423929	0.017008029	NA	up	NA	NA
TRINITY_DN16476_c0_g1	94	87	5	0	0	0	5.08	4.48	0.24	0	0	0	-8.252026557	4.88E-08	7.98E-06	NLTP2	down	NA	NA
TRINITY_DN1654_c0_g1	652	2029	1790	3	2	16	44.42	132.72	110.92	0.18	0.11	0.97	-7.644669264	6.56E-23	7.24E-20	NA	down	NA	NA
TRINITY_DN16717_c0_g1	71	48	44	153	143	107	1.33	0.84	0.73	2.45	1.98	1.74	1.369011989	0.000320672	0.01376645	CML5	up	NA	NA
TRINITY_DN1686_c0_g2	1184	983	820	474	207	260	8.7	6.84	5.18	2.93	1.11	1.64	-1.6536841	3.79E-06	0.000363139	THIC	down	NA	NA
TRINITY_DN1696_c0_g1	818	900	801	1862	1838	2186	34.58	37.79	31.7	76.67	69.76	96.39	1.289693278	0.000708538	0.025095678	NA	up	NA	NA
TRINITY_DN169_c0_g1	537	671	589	2074	1553	1791	7.73	9.42	8.01	25.97	17.74	23.9	1.611879815	1.26E-05	0.001011826	GIP2	up	|GO:0033120;biological_process;positive regulation of RNA splicing|GO:0006351;biological_process;transcription, DNA-templated|GO:0046872;molecular_function;metal ion binding|GO:1990841;molecular_function;promoter-specific chromatin binding|GO:0003899;molecular_function;DNA-directed 5'-3' RNA polymerase activity|GO:0005634;cellular_component;nucleus|GO:0000791;cellular_component;euchromatin|GO:000…	|Schizosaccharomyces;.;.|Daucus;.;.|
TRINITY_DN1706_c0_g2	208	274	80	727	439	1251	3.17	3.89	1.1	9.53	4.97	16.49	2.266091133	9.51E-05	0.005142049	ANX4	up	NA	NA
TRINITY_DN17180_c0_g1	8	6	14	132	79	43	1	0.75	1.64	14.4	8.1	4.94	3.103154829	4.24E-07	5.11E-05	ERD15	up	NA	NA
TRINITY_DN1718_c0_g1	580	453	746	2225	1287	1519	14.7	10.72	16.86	48.26	24.33	33.56	1.48986618	0.000165847	0.008096416	OLP1	up	|GO:0000166;molecular_function;nucleotide binding|GO:0000182;molecular_function;rDNA binding|GO:0009303;biological_process;rRNA transcription|GO:0008134;molecular_function;transcription factor binding|GO:0005634;cellular_component;nucleus|GO:0006355;biological_process;regulation of transcription, DNA-templated|GO:0003677;molecular_function;DNA binding|GO:0006364;biological_process;rRNA processing…	|Schizosaccharomyces;.;.|Candidatus Solibacter;.;.|
TRINITY_DN1731_c0_g1	365	555	86	26	52	28	9.37	13.3	1.97	0.57	1	0.63	-3.149107981	7.99E-07	8.77E-05	TENAE	down	NA	NA
TRINITY_DN1735_c0_g1	769	645	689	2125	1540	1432	12.21	8.86	9.36	27.54	17.36	18.87	1.297696349	2.34E-05	0.001699477	HHO2	up	NA	NA
TRINITY_DN17367_c0_g1	96	154	313	54	47	57	0.98	1.45	2.83	0.47	0.35	0.5	-1.876953853	0.001569925	0.045048082	NFD4	down	NA	NA
TRINITY_DN17381_c0_g1	118	145	55	36	17	19	2	2.28	0.83	0.52	0.21	0.28	-2.125682785	6.28E-05	0.003742974	STR11	down	NA	NA
TRINITY_DN1741_c0_g1	10	7	1	118	125	232	0.23	0.15	0.02	2.37	2.18	4.74	4.94438722	7.77E-13	2.56E-10	LTG20	up	NA	NA
TRINITY_DN17638_c0_g1	22	18	5	803	572	1310	2.28	1.85	0.43	72.64	47.71	125.5	6.094438579	4.14E-26	9.13E-23	NA	up	NA	NA
TRINITY_DN17644_c0_g1	0	0	0	304	274	99	0	0	0	35.02	29.71	12	10.2318064	1.60E-15	7.05E-13	TIP11	up	NA	NA
TRINITY_DN17726_c1_g1	4	103	7	1	0	0	1.25	40.35	2.72	0.34	0	0	-6.786465322	4.94E-05	0.003108395	NA	down	NA	NA
TRINITY_DN17819_c0_g1	535	429	417	2408	1839	2798	26.41	20.07	18.58	102.2	69.69	122.1	2.446106345	9.75E-11	2.42E-08	NA	up	NA	NA
TRINITY_DN17819_c2_g1	399	203	372	2306	875	2147	50.34	25.46	43.84	252.97	90.22	248.37	2.519417003	1.75E-07	2.37E-05	NA	up	NA	NA
TRINITY_DN17823_c0_g1	90	32	100	1145	2415	1024	6.58	2.28	6.67	72.23	139.01	67	4.421213302	1.82E-16	9.32E-14	NA	up	NA	NA
TRINITY_DN17859_c0_g1	5920	42490	448	29	45	7	324.13	2145.76	24.37	1.32	1.74	0.37	-9.321849692	8.48E-10	1.89E-07	NA	down	NA	NA
TRINITY_DN17893_c0_g1	6	2	3	38	32	49	0.11	0.03	0.05	0.58	0.43	0.77	3.582536244	3.04E-06	0.000301854	GDL66	up	NA	NA
TRINITY_DN17929_c0_g1	115	46	32	21	10	10	2.18	0.81	0.54	0.34	0.14	0.16	-2.127985082	0.000420536	0.016933489	GDL61	down	NA	NA
TRINITY_DN1802_c0_g1	4256	4476	1578	436	306	888	83.9	82.08	27.67	7.35	4.47	15.21	-2.464569031	1.33E-05	0.001058897	NA	down	NA	NA
TRINITY_DN18143_c0_g1	34	70	5	4	0	2	1.9	3.73	0.25	0.19	0	0.1	-4.186857807	0.000234105	0.010829665	NA	down	NA	NA
TRINITY_DN18155_c0_g1	3	1	0	625	0	541	0.36	0.11	0	60.73	0	54.97	8.429202117	0.000954853	0.031076372	NA	up	|GO:0005789;cellular_component;endoplasmic reticulum membrane|GO:0000981;molecular_function;DNA-binding transcription factor activity, RNA polymerase II-specific|GO:0001228;molecular_function;DNA-binding transcription activator activity, RNA polymerase II-specific|GO:0016020;cellular_component;membrane|GO:0005634;cellular_component;nucleus|GO:0016021;cellular_component;integral component of membr…	NA
TRINITY_DN18243_c1_g1	1356	1536	1235	655	287	357	24	25.25	19.42	9.91	3.76	5.48	-1.688419807	8.53E-06	0.000721321	APG2	down	NA	NA
TRINITY_DN1825_c0_g1	1	6	1	62	12	453	0.06	0.35	0.06	2.86	0.58	24.7	6.26906425	0.000128239	0.006596095	NA	up	|GO:0008022;molecular_function;protein C-terminus binding|GO:0060090;molecular_function;molecular adaptor activity|GO:0016324;cellular_component;apical plasma membrane|GO:0005634;cellular_component;nucleus|GO:0031800;molecular_function;type 3 metabotropic glutamate receptor binding|GO:0012505;cellular_component;endomembrane system|GO:0005515;molecular_function;protein binding|GO:0031799;molecular…	|Schizosaccharomyces;ko04144,ko04217,ko04131,ko04147;Endocytosis,Necroptosis,Membrane trafficking,Exosome|
TRINITY_DN1826_c0_g1	32	74	20	4	1	10	1.05	2.42	0.64	0.11	0.03	0.34	-2.952413625	0.001165511	0.036194258	NA	down	NA	NA
TRINITY_DN1828_c0_g1	258	125	143	701	391	314	4.89	2.21	2.41	11.36	5.5	5.16	1.454537806	6.69E-05	0.003918575	MY123	up	NA	NA
TRINITY_DN18306_c0_g1	0	0	1	25	6	75	0	0	0.03	0.75	0.16	2.29	6.83442749	1.04E-05	0.000857495	LTPG5	up	NA	NA
TRINITY_DN18333_c0_g1	19	6	5	74	50	57	0.32	0.09	0.07	1.07	0.62	0.83	2.732624384	7.13E-06	0.000632126	NA	up	NA	NA
TRINITY_DN1846_c0_g1	1735	848	1891	4751	3846	2825	22.39	10.13	21.64	52.35	36.48	31.55	1.356714941	0.000762467	0.026607736	GLYC4	up	|GO:0048471;cellular_component;perinuclear region of cytoplasm|GO:0010629;biological_process;negative regulation of gene expression|GO:0046872;molecular_function;metal ion binding|GO:0005634;cellular_component;nucleus|GO:0019178;molecular_function;NADP phosphatase activity|GO:0000932;cellular_component;P-body|GO:0000175;molecular_function;3'-5'-exoribonuclease activity|GO:0005739;cellular_compone…	|Schizosaccharomyces;.;.|Candidatus Xiphinematobacter;.;.|.;.;.|
TRINITY_DN1851_c0_g1	58	57	63	154	181	141	2.11	1.87	1.89	4.79	4.69	4.2	1.456488279	0.000492458	0.018898384	DIR5	up	NA	NA
TRINITY_DN18605_c0_g1	135	72	139	528	264	227	14.58	7.62	13.89	49.46	23.1	22.33	1.528601655	0.000376789	0.015607446	GALUR	up	NA	NA
TRINITY_DN18642_c0_g1	76	53	18	11	9	9	1.73	1.17	1.06	0.53	0.86	0.36	-2.215419858	0.000812686	0.027759641	WAKLD	down	NA	NA
TRINITY_DN18851_c0_g1	0	3	5	42	34	26	0	0.07	0.11	0.92	0.65	0.58	3.59269457	6.55E-05	0.003856545	WRK43	up	NA	NA
TRINITY_DN1889_c1_g1	2183	1393	2160	428	652	549	79.84	51.07	80.54	14.04	18.19	17.62	-1.731765624	2.77E-05	0.001962921	RK31	down	NA	NA
TRINITY_DN1891_c2_g1	40	55	44	154	118	263	0.8	0.95	0.73	2.42	1.75	4.2	2.043767484	0.000169127	0.008229044	PILR1	up	NA	NA
TRINITY_DN1897_c0_g2	432	858	395	239	149	205	7.93	14.71	6.76	3.84	2.08	3.27	-1.493779779	0.001522684	0.044162874	CBBY	down	NA	NA
TRINITY_DN1901_c0_g1	1	15	2	129	89	72	0.04	0.51	0.06	3.97	2.41	2.27	3.943499609	7.12E-07	7.94E-05	LTG30	up	NA	NA
TRINITY_DN19161_c0_g1	482	0	770	2	0	2	66.29	0	99.38	0.3	0	0.26	-8.264853031	0.001301039	0.039598232	BURP3	down	NA	NA
TRINITY_DN1929_c0_g1	1047	2540	47	1	3	23	20.16	45.47	0.8	0.02	0.04	0.38	-6.767478585	5.63E-05	0.003463545	GRDH	down	|GO:0031418;molecular_function;L-ascorbic acid binding|GO:0001561;biological_process;fatty acid alpha-oxidation|GO:0048244;molecular_function;phytanoyl-CoA dioxygenase activity|GO:0046872;molecular_function;metal ion binding|	NA
TRINITY_DN19331_c0_g1	29	7	18	1	1	1	0.41	0.09	0.22	0.01	0.01	0.01	-4.066661837	0.000807302	0.027649645	CYC13	down	NA	NA
TRINITY_DN19461_c2_g1	15	24	20	2	0	2	2.9	4.59	3.55	0.27	0	0.3	-3.893926182	0.000464171	0.018096712	NA	down	NA	NA
TRINITY_DN1946_c0_g1	164	145	179	10405	6143	17374	12.16	11.53	13.23	707.15	339.15	1134.33	6.232043367	3.35E-34	3.70E-30	NA	up	|GO:0003743;molecular_function;translation initiation factor activity|GO:0006413;biological_process;translational initiation|GO:0005525;molecular_function;GTP binding|GO:0001731;biological_process;formation of translation preinitiation complex|GO:0001732;biological_process;formation of cytoplasmic translation initiation complex|GO:0005092;molecular_function;GDP-dissociation inhibitor activity|GO:…	|Schizosaccharomyces;.;.|
TRINITY_DN19548_c0_g7	0	0	0	6	11	12	0	0	0	0.23	0.38	0.38	5.840838351	0.000602392	0.021970876	NA	up	NA	NA
TRINITY_DN19643_c0_g1	302	358	652	1416	1450	1611	42.31	50.21	85.76	172.85	166.52	207.75	1.768793519	0.000293292	0.012916761	UBIQ	up	NA	NA
TRINITY_DN19765_c0_g1	9	50	3	0	0	0	0.15	0.79	0.05	0	0	0	-6.822933177	6.48E-05	0.003846772	NA	down	NA	NA
TRINITY_DN1985_c0_g1	186	105	273	424	578	686	7.26	3.85	9.74	14.46	17.43	23.97	1.656769047	0.0014577	0.042603464	NA	up	|GO:0005525;molecular_function;GTP binding|GO:0003924;molecular_function;GTPase activity|GO:0005200;molecular_function;structural constituent of cytoskeleton|GO:0005737;cellular_component;cytoplasm|GO:0007017;biological_process;microtubule-based process|GO:0005874;cellular_component;microtubule|	|Schizosaccharomyces;.;.|
TRINITY_DN19860_c0_g1	30	430	69	1	1	8	2.12	29.46	4.46	0.04	0.06	0.5	-5.624662279	9.09E-08	1.37E-05	SNAK2	down	NA	NA
TRINITY_DN198_c0_g1	140	107	67	192	266	366	5.16	3.83	2.16	6.21	7.82	13.91	1.569439244	0.001127352	0.035385711	UMEC	up	NA	NA
TRINITY_DN19909_c0_g1	231	283	34	0	1	1	122.21	164.67	17.53	0	0.49	0.5	-7.977195579	9.68E-11	2.42E-08	NA	down	NA	NA
TRINITY_DN19913_c0_g1	0	0	3	22	39	21	0	0	1.36	8.8	13.77	9.05	4.759349529	5.32E-05	0.003294997	NA	up	NA	NA
TRINITY_DN19942_c0_g1	31	21	18	130	137	140	0.24	0.15	0.12	0.86	0.77	0.93	2.648169951	3.92E-09	7.86E-07	AB6G	up	NA	NA
TRINITY_DN2004_c0_g1	21	26	15	76	111	94	0.33	0.38	0.21	1.02	1.29	1.29	2.265619884	1.34E-05	0.001059724	NA	up	NA	NA
TRINITY_DN2009_c0_g1	164	529	80	8	12	26	2.12	6.34	0.92	0.09	0.11	0.29	-3.941372981	2.71E-07	3.45E-05	RD19D	down	NA	NA
TRINITY_DN2029_c1_g1	71198	221108	4731	205	212	1754	2072.43	6020.59	122.87	5.07	4.63	44.62	-6.827291909	7.02E-06	0.000624483	EML	down	NA	NA
TRINITY_DN20338_c0_g1	0	1	2	33	68	26	0	0.05	0.12	1.52	2.54	1.12	5.408934199	6.82E-07	7.68E-05	NA	up	NA	NA
TRINITY_DN2036_c0_g1	9	19	1	55	70	64	0.23	0.46	0.02	1.23	1.36	1.45	2.798527255	0.000252399	0.011530907	LTG21	up	NA	NA
TRINITY_DN20543_c1_g1	54	88	154	33	18	18	0.97	1.47	2.47	0.51	0.24	0.28	-2.202575061	0.00030925	0.013380218	FAP1	down	NA	NA
TRINITY_DN2056_c0_g1	109	58	71	322	309	113	1.26	0.56	0.67	3.57	3.05	1.75	1.659210502	0.000154436	0.007709941	RRA2	up	|GO:0061708;molecular_function;tRNA-5-taurinomethyluridine 2-sulfurtransferase|GO:0000049;molecular_function;tRNA binding|GO:0005739;cellular_component;mitochondrion|GO:0005524;molecular_function;ATP binding|GO:0002143;biological_process;tRNA wobble position uridine thiolation|	|Schizosaccharomyces;.;.|.;.;.|
TRINITY_DN2058_c0_g1	34	14	39	260	19	799	1.59	0.62	1.65	10.48	0.68	33.09	3.844762565	3.20E-05	0.002189692	NO93	up	NA	NA
TRINITY_DN20639_c0_g1	77	78	296	1421	1647	4910	21.07	22.49	79	340.83	366.99	1262.02	4.219475346	9.62E-09	1.80E-06	NA	up	NA	NA
TRINITY_DN2064_c0_g1	21298	62503	9323	1224	887	3559	383.29	1046.59	147.15	18.62	11.68	54.94	-3.8718298	1.84E-07	2.48E-05	NA	down	NA	NA
TRINITY_DN20654_c0_g1	185	132	120	330	416	530	20.71	14.78	12.86	31.8	29.64	50.3	1.689531808	7.94E-05	0.004520109	EF1A	up	NA	NA
TRINITY_DN20795_c1_g1	37	5	17	81	234	45	9.48	1.33	4.11	18.04	48.81	10.85	2.74758078	0.000193623	0.00918816	NA	up	NA	NA
TRINITY_DN20878_c2_g1	0	0	8	48	52	13	0	0	1.23	5.83	6.13	1.52	3.621449844	0.00170305	0.048117166	ART2	up	NA	NA
TRINITY_DN21001_c0_g1	8	5	59	112	134	345	4.51	2.77	33.32	54.68	56.33	180.39	3.062818206	0.000572386	0.021156231	NA	up	NA	NA
TRINITY_DN2101_c0_g1	7	15	17	0	0	0	0.13	0.24	0.27	0	0	0	-6.187665705	0.000143012	0.007221311	TO401	down	NA	NA
TRINITY_DN21122_c0_g2	1	0	0	9	10	17	0.02	0	0	0.18	0.18	0.35	5.195356809	0.001042035	0.033179728	E70E2	up	NA	NA
TRINITY_DN21133_c0_g1	8	0	5	9	69	56	3.67	0	2.48	3.56	25.04	24.52	3.614616472	0.000378915	0.015628298	NA	up	NA	NA
TRINITY_DN2120_c0_g1	2418	1080	497	407	546	276	159.8	67.75	29.91	23.4	28.02	16.16	-1.535389304	0.001523065	0.044162874	NA	down	NA	NA
TRINITY_DN21210_c2_g1	47	16	117	1227	687	5592	16.02	5.85	39.15	363.82	185.61	1777.57	5.537480885	8.54E-11	2.17E-08	NA	up	NA	NA
TRINITY_DN2123_c0_g1	137	22	56	8	14	3	1.37	0.2	0.5	0.07	0.1	0.03	-2.972683174	7.86E-05	0.004491208	NA	down	NA	NA
TRINITY_DN212_c0_g1	1887	900	3053	6604	5203	6740	67.24	30.16	96.79	189.84	142.29	198.32	1.688030036	0.001000366	0.032032358	GSTL3	up	NA	NA
TRINITY_DN21646_c0_g1	14	33	8	3	1	0	0.31	0.68	0.18	0.07	0.02	0	-3.874151431	0.001488799	0.04334017	CCR1	down	NA	NA
TRINITY_DN2187_c0_g1	1408	4000	155	11	16	110	29.39	77.75	2.94	0.2	0.25	1.96	-5.071437137	0.000570434	0.021119446	LEA34	down	NA	NA
TRINITY_DN21905_c1_g1	81	53	16	247	626	415	30.71	21.53	6.02	81.76	186.48	147.06	3.307361739	9.18E-09	1.73E-06	NA	up	NA	NA
TRINITY_DN21945_c0_g1	3502	15566	500	13	21	125	61.7	254.75	7.83	0.2	0.27	1.91	-6.706668939	1.25E-05	0.001007305	TIP32	down	NA	NA
TRINITY_DN2199_c0_g1	2736	3592	3138	1229	340	393	90.6	110.58	90.34	35.35	8.43	10.62	-2.378754014	5.04E-07	5.88E-05	NA	down	NA	NA
TRINITY_DN2199_c0_g2	4115	6202	1987	481	548	1413	104.86	142.28	47.96	10.18	10.81	30.17	-2.141177563	0.00043659	0.017389522	LEA1	down	NA	NA
TRINITY_DN22035_c0_g1	68	12	64	68	306	318	10.61	1.84	9.49	9.26	39.36	45.97	2.465246001	0.000888967	0.029551857	NA	up	NA	NA
TRINITY_DN22102_c0_g1	41	39	29	10	7	5	1.59	1.43	1.01	0.33	0.21	0.17	-2.293865322	0.000361438	0.015220391	FLZ15	down	NA	NA
TRINITY_DN22121_c0_g1	6	8	7	47	25	26	0.09	0.11	0.09	0.58	0.26	0.32	2.206289951	0.001147702	0.035871372	ATL60	up	NA	NA
TRINITY_DN2212_c0_g1	1	24	32	0	0	0	0.16	1.33	1.6	0	0	0	-6.816731989	9.50E-05	0.005142049	NA	down	NA	NA
TRINITY_DN22203_c0_g1	2101	4317	712	604	435	729	198.8	398.4	62.01	49.51	33.01	62.38	-1.922454868	0.001335917	0.040436684	DHSO	down	NA	NA
TRINITY_DN2227_c0_g1	361	654	519	1029	1945	1700	9.87	16.84	12.71	24.22	39.8	40.3	1.658696536	0.000846063	0.028577134	HIP12	up	|GO:0004553;molecular_function;hydrolase activity, hydrolyzing O-glycosyl compounds|GO:0001872;molecular_function;(1->3)-beta-D-glucan binding|GO:0005576;cellular_component;extracellular region|GO:0005975;biological_process;carbohydrate metabolic process|GO:0045087;biological_process;innate immune response|	|Schizosaccharomyces;.;.|
TRINITY_DN22332_c0_g1	10	11	6	105	107	203	0.11	0.11	0.06	0.98	0.86	1.92	4.096842279	2.46E-11	6.71E-09	C86B1	up	NA	NA
TRINITY_DN22384_c2_g1	522	407	780	2121	2174	1257	64.03	49.42	89.11	225.86	217.24	141.04	1.668992018	8.37E-05	0.004714224	BGL24	up	NA	NA
TRINITY_DN22410_c0_g1	58	100	11	1	0	10	1.99	3.22	0.34	0.03	0	0.3	-3.674018324	0.000984547	0.031761723	NA	down	NA	NA
TRINITY_DN22498_c0_g1	111	314	106	4169	4298	3648	11.96	32.06	8.47	396.54	395.51	395.24	4.515187133	1.78E-18	1.40E-15	NA	up	NA	NA
TRINITY_DN22498_c2_g1	0	0	0	13	17	14	0	0	0	6.01	6.88	6.76	6.389649094	3.58E-05	0.002406794	NA	up	NA	NA
TRINITY_DN224_c0_g3	9	4	8	76	45	84	0.11	0.05	0.09	0.79	0.4	0.89	3.385293424	1.23E-07	1.77E-05	GPAT1	up	NA	NA
TRINITY_DN22508_c1_g1	58	54	73	210	155	124	9.8	10.38	13.56	31.26	24.56	20.31	1.384848286	0.000830264	0.028228991	NA	up	NA	NA
TRINITY_DN22573_c0_g1	42	37	59	369	326	644	6.14	5.5	8.11	47.27	41.89	88.82	3.372446948	1.44E-10	3.50E-08	NA	up	NA	NA
TRINITY_DN22573_c2_g1	314	228	177	1740	1490	2560	51.67	37.89	27.59	249.57	202.13	390.15	3.160617419	8.02E-14	2.95E-11	NA	up	NA	NA
TRINITY_DN225_c0_g1	283	132	108	1165	739	1158	4.93	2.14	1.67	17.22	9.45	17.33	2.70624194	6.85E-11	1.76E-08	PER72	up	NA	NA
TRINITY_DN22631_c0_g1	33105	18238	22128	77373	51262	47311	2217.8	1172.17	1347.5	4470.59	2687.76	2828.98	1.309320658	1.63E-05	0.001270444	NLTP	up	NA	NA
TRINITY_DN22664_c0_g1	7	0	22	70	42	167	2.05	0	6.32	17.82	9.99	45.87	3.343456657	0.000639999	0.022962951	NA	up	NA	NA
TRINITY_DN22664_c1_g1	4	1	5	48	81	134	0.46	0.11	0.53	4.76	7.51	13.9	4.887825944	1.18E-09	2.59E-07	NA	up	NA	NA
TRINITY_DN22751_c0_g1	572	982	455	2525	2378	1461	52.78	88.03	38.51	201.25	175.29	121.58	1.65258347	8.25E-05	0.004667203	UBQ11	up	NA	NA
TRINITY_DN22789_c0_g1	832	100	429	1375	1497	1348	233.3	29.47	117.25	336.62	340.13	353.95	1.8040378	0.001705447	0.048123262	NA	up	NA	NA
TRINITY_DN22831_c1_g1	2207	1900	3070	7878	7167	3524	213.75	179.71	274.03	660.95	557.75	309.13	1.318621396	0.001317271	0.03992705	BGL27	up	NA	NA
TRINITY_DN22831_c2_g1	68	47	111	386	513	228	25.6	18.84	41.47	127.51	152.75	80.72	2.289092206	4.95E-06	0.00045869	BGL13	up	NA	NA
TRINITY_DN22839_c0_g1	731	263	197	1249	1974	1011	80.24	28.39	20.08	118.94	175.6	100.99	2.007368152	1.71E-05	0.001302403	NA	up	NA	NA
TRINITY_DN2300_c0_g2	17	11	12	51	81	54	0.34	0.79	0.21	0.87	1.19	0.93	2.310731661	3.45E-05	0.002336069	NA	up	NA	NA
TRINITY_DN23071_c0_g1	10	46	10	2	0	0	0.21	0.91	0.19	0.04	0	0	-5.181208105	0.000433116	0.017282363	ATB51	down	NA	NA
TRINITY_DN2311_c0_g1	144	77	87	280	364	203	3.35	1.64	1.79	5.77	6.43	3.99	1.541198953	6.86E-05	0.003982241	E134	up	NA	NA
TRINITY_DN2320_c0_g1	38	21	15	49	94	81	0.99	0.39	0.39	0.82	1.56	1.64	1.774605912	0.00160031	0.045682316	DTX29	up	NA	NA
TRINITY_DN2327_c0_g1	39313	122368	28187	10069	20177	12845	2729.17	7912.71	1734.89	588.49	1100.04	791.79	-2.099226064	0.000490641	0.018873381	SNAK2	down	NA	NA
TRINITY_DN23314_c0_g1	116	184	29	1	1	5	1.06	1.55	0.23	0.01	0.01	0.04	-5.400447256	2.94E-09	6.12E-07	NA	down	NA	NA
TRINITY_DN2342_c0_g1	68	57	50	20	10	7	4.2	3.37	2.8	1.07	0.48	0.39	-2.254346128	4.80E-05	0.003050681	NA	down	NA	NA
TRINITY_DN2350_c0_g1	118	55	28	136	267	166	0.89	0.39	0.19	0.93	1.8	1.21	1.698234689	0.00137638	0.041265205	POT5	up	NA	NA
TRINITY_DN2359_c0_g1	31	10	10	395	234	607	0.89	0.27	0.26	9.76	5.06	15.31	4.824089184	9.18E-17	5.06E-14	CSPL5	up	NA	NA
TRINITY_DN23602_c0_g1	4	1	5	21	21	56	1.78	0.47	2.19	8.1	7.2	22.68	3.465422651	0.00016168	0.007997066	NA	up	NA	NA
TRINITY_DN2360_c0_g1	913	150	1414	51	1	3	57.55	9.31	84.08	2.86	0.07	0.29	-5.755324216	0.000109568	0.005784022	NA	down	NA	NA
TRINITY_DN2380_c0_g1	585	59	637	34	60	63	18.69	1.77	18.2	0.93	1.44	1.76	-2.89819132	6.66E-05	0.003909194	KTI5	down	NA	NA
TRINITY_DN2415_c0_g1	1142	668	731	3494	2871	3667	9.99	5.53	5.69	26.18	18.87	28.06	2.092765379	2.10E-09	4.49E-07	PALY	up	NA	NA
TRINITY_DN24229_c0_g1	238	136	192	805	430	471	8.89	4.71	6.43	25.65	12.26	15.69	1.615524634	8.45E-06	0.000717559	LSU3	up	NA	NA
TRINITY_DN2445_c0_g1	358	625	1496	163	220	96	10.17	16.61	37.9	3.97	4.68	2.39	-2.483708413	4.88E-05	0.003077696	GSTFD	down	NA	NA
TRINITY_DN24565_c0_g1	59	12	32	0	4	2	2.57	0.49	1.25	0	0.13	0.08	-3.914359338	0.000121325	0.006314067	NLTP1	down	NA	NA
TRINITY_DN24685_c0_g1	1257	1726	649	23259	15032	17845	210.8	292.15	103.28	3398.63	2064.86	2759.55	3.996878947	3.32E-21	3.19E-18	NA	up	NA	NA
TRINITY_DN24730_c2_g1	4	9	10	110	150	152	0.58	1.3	1.33	13.51	17.38	19.8	4.205236942	4.66E-12	1.41E-09	NA	up	NA	NA
TRINITY_DN24795_c0_g1	146	98	101	240	470	338	24.38	16.6	15.95	34.96	64.7	52.38	1.722797014	8.98E-05	0.004972031	NA	up	NA	NA
TRINITY_DN24850_c0_g1	41	20	169	404	1090	1259	6.05	2.72	22.61	49.82	124.71	162.15	3.61017768	3.44E-06	0.000335696	NA	up	NA	NA
TRINITY_DN24850_c1_g1	4580	1566	2968	8965	16847	3917	578.07	196.05	349.79	983.41	1736.59	453.09	1.770275323	0.000762466	0.026607736	NA	up	NA	NA
TRINITY_DN24850_c2_g1	903	307	191	1237	1795	3012	207.36	72.9	42.35	248.19	338.02	646.2	2.417521484	2.60E-05	0.001859216	NA	up	NA	NA
TRINITY_DN24858_c0_g1	13	6	12	48	40	32	0.32	0.14	0.27	1.03	0.75	0.7	1.992989561	0.001050935	0.033414883	GIS3	up	NA	NA
TRINITY_DN2510_c0_g1	14	2	10	29	42	47	1.48	0.43	1.34	3.98	5.26	4.34	2.346537245	0.001719061	0.048445464	NA	up	NA	NA
TRINITY_DN2511_c0_g1	1060	1974	852	28940	26343	21684	57.15	101.3	41.51	1343.04	1096.2	1036.42	4.317179323	7.38E-24	1.25E-20	NA	up	|GO:0005654;cellular_component;nucleoplasm|GO:0097368;biological_process;establishment of Sertoli cell barrier|GO:0007283;biological_process;spermatogenesis|GO:0005739;cellular_component;mitochondrion|GO:0005634;cellular_component;nucleus|GO:0006349;biological_process;regulation of gene expression by genetic imprinting|GO:0006357;biological_process;regulation of transcription by RNA polymerase II…	|Schizosaccharomyces;.;.|
TRINITY_DN2513_c0_g1	3313	3890	795	843	652	784	80.23	87.89	17.16	17.47	11.76	16.54	-1.700687127	0.001139846	0.035727038	NA	down	NA	NA
TRINITY_DN25278_c0_g1	3	3	1	22	12	21	0.04	0.04	0.01	0.25	0.12	0.24	3.069041432	0.001453169	0.042583821	GUX2	up	NA	NA
TRINITY_DN252_c0_g1	27995	34890	9672	8273	5602	8391	234.1	272.34	69.11	53.91	32.02	59.38	-1.600567673	0.001009705	0.032243352	RPOC2	down	|GO:0003676;molecular_function;nucleic acid binding|GO:0006397;biological_process;mRNA processing|GO:0008270;molecular_function;zinc ion binding|GO:0008380;biological_process;RNA splicing|	|Schizosaccharomyces;ko03021;Transcription machinery|
TRINITY_DN2532_c0_g2	177	178	453	380	691	4294	12.54	11.96	28.71	23.57	38.24	276.41	2.919742964	0.000565962	0.021024432	GL121	up	NA	NA
TRINITY_DN2532_c1_g1	126	114	303	293	635	2662	18.07	17.12	41.56	37.25	78.14	359.27	2.899608236	0.00028662	0.012694145	GL113	up	NA	NA
TRINITY_DN253_c0_g1	1205	934	1222	4746	9508	3916	25.18	18.77	23.66	82.81	139.42	69.99	2.472271574	1.93E-08	3.41E-06	EXOL2	up	NA	NA
TRINITY_DN2544_c0_g1	367	390	470	589	1686	1357	8.01	7.93	9.14	11	27.35	25.77	1.65706792	0.001616198	0.046076262	NA	up	NA	NA
TRINITY_DN2546_c0_g1	1816	4015	507	9	7	8	136.13	270.95	31.4	0.55	0.22	0.66	-8.003349366	8.86E-31	4.89E-27	11S2	down	NA	NA
TRINITY_DN25536_c3_g1	132	146	293	281	1038	895	35.94	41.34	77.29	66.67	229.15	227.62	2.021250792	0.001381431	0.041304403	NA	up	NA	NA
TRINITY_DN25603_c0_g1	16	6	11	49	47	59	0.38	0.13	0.23	0.99	0.82	1.21	2.356314565	0.000101691	0.005456487	IDL2	up	NA	NA
TRINITY_DN2569_c0_g1	51	39	72	203	320	2930	1.2	0.95	1.43	4.46	6.08	71.35	4.675805693	8.58E-08	1.30E-05	PER4	up	NA	NA
TRINITY_DN25752_c1_g1	136	82	142	360	317	285	14.56	8.79	14.18	33.26	28.72	27.93	1.453922415	0.000207714	0.009793642	NA	up	NA	NA
TRINITY_DN25817_c0_g1	15	29	18	30	166	89	5.82	11.94	6.76	10	50.68	32.32	2.283296885	0.001411668	0.041868107	NA	up	NA	NA
TRINITY_DN25877_c0_g1	2	6	27	0	0	0	0.14	0.4	1.71	0	0	0	-6.121622477	0.0008156	0.027773199	DEF2	down	NA	NA
TRINITY_DN258_c0_g1	49	40	35	364	36	814	5.35	3.84	3.53	33.47	2.95	81.79	3.491677632	1.68E-05	0.001294059	NA	up	NA	NA
TRINITY_DN25946_c0_g1	522	762	405	2165	4401	2048	269.16	426.67	208.69	971.7	1714.62	982.45	2.395601672	2.81E-07	3.55E-05	NA	up	NA	NA
TRINITY_DN25989_c2_g1	1	0	13	62	53	37	0.44	0	6.05	24.72	18.54	15.88	3.303096909	0.000968003	0.031457973	NA	up	NA	NA
TRINITY_DN2605_c1_g1	108	41	52	176	185	119	1.84	0.65	0.79	2.56	2.32	2	1.360076611	0.001349346	0.040675776	PER55	up	NA	NA
TRINITY_DN26115_c1_g1	72	6	29	7	3	0	1.47	0.1	0.52	0.13	0.04	0	-3.384591965	0.001344494	0.040584955	NA	down	NA	NA
TRINITY_DN26209_c0_g1	37	46	32	591	663	1740	1.28	1.5	0.99	17.59	17.36	52.93	4.876023449	1.13E-16	6.10E-14	LTPG5	up	|GO:0005814;cellular_component;centriole|GO:0060271;biological_process;cilium assembly|GO:0048278;biological_process;vesicle docking|GO:0005737;cellular_component;cytoplasm|	NA
TRINITY_DN2623_c1_g1	27290	53385	15079	8184	5836	5878	545.31	992.7	268.04	140.69	87.12	103.69	-2.249848753	3.44E-06	0.000335696	CAHC	down	NA	NA
TRINITY_DN26264_c2_g1	123	92	175	60	28	36	2.98	2.08	3.78	1.25	0.51	0.76	-1.685730477	0.000808141	0.027649645	NA	down	NA	NA
TRINITY_DN26277_c0_g1	2	6	2	42	39	19	0.03	0.08	0.02	0.49	0.39	0.23	3.29506824	5.82E-05	0.003547585	C71E7	up	NA	NA
TRINITY_DN26384_c0_g1	4	5	1	21	46	15	0.08	0.09	0.02	0.34	0.65	0.25	3.110340885	0.000529717	0.020014975	RBL1	up	NA	NA
TRINITY_DN26416_c0_g1	70	87	6	1	0	1	1.3	1.5	0.1	0.02	0	0.02	-6.253831358	3.70E-06	0.000357869	HSDA	down	NA	NA
TRINITY_DN26416_c1_g1	19	102	2	0	0	0	0.35	1.73	0.03	0	0	0	-7.804144447	3.21E-06	0.000315871	HSDA	down	NA	NA
TRINITY_DN26448_c1_g1	147	60	116	227	885	442	35.51	14.86	27.06	47.76	174.34	99.52	2.40318136	3.02E-05	0.002091846	NA	up	NA	NA
TRINITY_DN264_c0_g1	109	229	21	8	3	15	1.82	4.57	0.29	0.48	0.07	0.15	-3.652015026	1.84E-05	0.001380465	PARP3	down	NA	NA
TRINITY_DN26539_c0_g1	9490	10	23595	14	31	6	4142.17	4.76	10235.59	5.36	10.59	2.46	-9.420267814	4.10E-07	5.03E-05	MT2	down	NA	NA
TRINITY_DN2662_c0_g1	239	398	89	69	54	43	3.45	5.27	1.12	0.85	0.58	0.52	-2.101445001	0.000124047	0.006425411	KINGL	down	NA	NA
TRINITY_DN26633_c0_g1	1274	1140	1742	429	651	389	88.74	75.94	109.78	25.71	36.06	24.3	-1.485644974	0.000505215	0.01928734	ADH1	down	NA	NA
TRINITY_DN26986_c0_g1	1480	5	3737	11	16	3	126.04	0.5	291.92	0.81	1.22	0.2	-7.556978216	1.41E-05	0.001115177	MT2B	down	NA	NA
TRINITY_DN27087_c0_g1	529	280	388	859	1335	758	6.25	3.06	4.06	8.66	11.57	7.74	1.386159868	0.000403242	0.016416861	TCMO	up	NA	NA
TRINITY_DN2709_c0_g1	2131	3363	682	632	473	477	43.27	63.54	12.32	10.97	7.12	8.42	-1.909789571	0.000257294	0.011730256	NA	down	NA	NA
TRINITY_DN270_c0_g1	466	860	810	2088	32051	10470	4.37	7.2	6.56	16.21	214.09	82.68	4.431719433	6.24E-09	1.20E-06	NA	up	|GO:0005654;cellular_component;nucleoplasm|GO:0048786;cellular_component;presynaptic active zone|GO:0005886;cellular_component;plasma membrane|GO:0003723;molecular_function;RNA binding|GO:0016607;cellular_component;nuclear speck|GO:0005829;cellular_component;cytosol|	NA
TRINITY_DN27316_c0_g1	183	1500	1885	1	1	11	83.18	735.92	852.9	0.4	0.35	4.67	-7.994948976	5.96E-08	9.60E-06	NA	down	NA	NA
TRINITY_DN27316_c1_g1	382	3026	3993	4	1	24	75.31	610.5	753.62	0.69	0.16	4.41	-7.894042383	1.13E-07	1.64E-05	NLTPC	down	NA	NA
TRINITY_DN27316_c3_g1	1	17	28	0	0	0	0.32	5.83	8.89	0	0	0	-6.510693665	0.000263135	0.011922683	NA	down	NA	NA
TRINITY_DN27418_c0_g1	335	110	521	1058	1242	1119	42.89	13.22	61.96	112.02	119	127.57	1.854503068	0.000924284	0.030350066	NA	up	NA	NA
TRINITY_DN2755_c0_g1	165	107	160	364	337	324	1.72	1.03	1.47	3.23	2.57	2.91	1.299264206	0.000557698	0.020788265	4CL2	up	NA	NA
TRINITY_DN27583_c2_g1	84	94	23	681	1016	909	13.57	15.33	3.46	95.55	134.73	135.41	3.838387303	1.67E-13	5.93E-11	NA	up	NA	NA
TRINITY_DN27583_c4_g1	2	1	3	6	25	41	0.31	0.16	0.44	0.82	3.23	5.94	3.777249089	0.00055772	0.020788265	NA	up	NA	NA
TRINITY_DN2759_c0_g1	914	1858	87	21	22	96	17.2	30.37	1.36	0.32	0.29	1.47	-4.11754074	3.17E-06	0.000313258	NA	down	NA	NA
TRINITY_DN27724_c1_g1	1011	983	2630	4635	6385	6746	76.43	71.66	181.36	302.54	380.91	457.08	1.947669125	0.00046051	0.018049049	PRS2	up	NA	NA
TRINITY_DN27792_c0_g1	136	111	112	16	37	37	27.05	36.39	37.29	5.08	9.06	13.45	-1.868515056	0.000526325	0.019955126	ADH1	down	NA	NA
TRINITY_DN277_c0_g1	802	162	440	1382	1562	1432	28.98	5.01	13.27	44.66	46.3	48.24	1.798969011	0.000287065	0.012694145	SSL5	up	NA	NA
TRINITY_DN2781_c0_g1	441	313	342	907	807	669	10.63	7.04	7.35	18.71	14.49	14.05	1.17001656	0.000124824	0.006450531	REMO	up	NA	NA
TRINITY_DN2803_c0_g1	299	243	222	2063	3239	1176	7.69	5.87	5.1	45.44	62.53	26.4	3.117226621	3.24E-14	1.28E-11	H1	up	|GO:0003964;molecular_function;RNA-directed DNA polymerase activity|GO:0046872;molecular_function;metal ion binding|GO:0004519;molecular_function;endonuclease activity|	|Schizosaccharomyces;.;.|
TRINITY_DN28365_c0_g1	175	345	123	4389	3680	3563	13.15	24.95	8.42	284.36	217.79	239.58	4.198981564	6.20E-20	5.48E-17	NA	up	NA	NA
TRINITY_DN28528_c0_g1	195	45	2	374	605	357	37.2	8.83	0.36	62.34	95.17	63.34	2.772380117	0.001160301	0.036177521	BGL33	up	NA	NA
TRINITY_DN2853_c0_g1	30	43	29	102	145	121	0.66	0.84	0.63	1.95	2.24	2.42	1.910336672	9.77E-05	0.005257518	DOF34	up	NA	NA
TRINITY_DN2860_c0_g1	244	132	213	420	564	393	2.85	1.44	2.23	4.24	4.86	4.02	1.29717475	0.001109438	0.035022696	FLA17	up	NA	NA
TRINITY_DN28735_c0_g1	424	308	348	930	1078	678	50.46	36.28	39.45	94.48	107.53	76.88	1.359362806	4.73E-05	0.003024706	F26G	up	|GO:0005654;cellular_component;nucleoplasm|GO:0006974;biological_process;cellular response to DNA damage stimulus|GO:1901315;biological_process;negative regulation of histone H2A K63-linked ubiquitination|GO:0061630;molecular_function;ubiquitin protein ligase activity|GO:2000779;biological_process;regulation of double-strand break repair|GO:0000209;biological_process;protein polyubiquitination|GO…	NA
TRINITY_DN28783_c0_g1	1268	1962	741	449	385	490	167.83	259.21	91.87	51.58	41.7	59.61	-1.510855561	0.000939354	0.030688072	MT2	down	NA	NA
TRINITY_DN28_c0_g1	81	152	121	0	3	4	2.69	4.74	3.6	0	0.08	0.12	-5.611405482	4.24E-12	1.30E-09	NA	down	NA	NA
TRINITY_DN29149_c2_g1	657	376	517	1028	1788	1342	80.11	45.35	58.72	108.8	177.59	149.67	1.533418196	0.000204988	0.009685806	GALUR	up	NA	NA
TRINITY_DN29191_c0_g1	90	10	61	50	469	566	13.2	1.51	8.42	6.4	56.25	76.21	3.033846487	0.000338928	0.014437818	NA	up	NA	NA
TRINITY_DN29195_c1_g1	7	6	8	36	37	106	2.74	2.46	3	12.61	11.46	39.53	3.262137992	1.68E-05	0.001294059	NA	up	NA	NA
TRINITY_DN29264_c0_g2	832	398	954	1617	3358	3186	13.29	5.9	13.53	22.07	39.58	44.13	2.014776817	0.000106262	0.00562295	CADH1	up	NA	NA
TRINITY_DN2927_c0_g1	16	24	6	93	70	121	0.78	1.11	0.26	3.91	2.62	5.23	2.73994272	8.37E-06	0.000712877	NA	up	NA	NA
TRINITY_DN2940_c0_g1	24	5	6	123	71	178	0.54	0.1	0.12	2.35	1.18	3.47	3.653811408	3.74E-08	6.40E-06	HIP4	up	NA	NA
TRINITY_DN2940_c1_g2	88	154	29	25	7	14	1.7	2.77	0.5	0.41	0.1	0.24	-2.552568818	0.000261522	0.01187396	ZHD1	down	NA	NA
TRINITY_DN2959_c0_g1	131	211	59	0	1	7	3.97	5.96	1.58	0	0.02	0.19	-5.453260245	1.00E-09	2.22E-07	RTNLM	down	NA	NA
TRINITY_DN2965_c0_g2	238	395	131	78	88	68	3.42	3.66	1.41	1.06	0.98	0.7	-1.660230009	0.000782421	0.027101452	AEE18	down	NA	NA
TRINITY_DN2967_c0_g1	169	133	69	26	9	33	5.96	4.41	2.18	0.79	0.24	1.02	-2.304710532	9.33E-05	0.005110964	NA	down	NA	NA
TRINITY_DN29774_c0_g2	279	161	169	489	515	574	3.39	1.76	1.95	5.02	4.51	5.9	1.499890433	6.12E-05	0.003691124	OBL1	up	NA	NA
TRINITY_DN29822_c0_g1	11	4	18	75	141	180	5.87	2.32	9.33	33.51	54.76	86.33	3.700305683	6.55E-08	1.04E-05	NA	up	NA	NA
TRINITY_DN29923_c0_g1	238	102	358	516	1748	929	19.89	7.78	27.07	35.87	114.49	71.94	2.258118038	0.00022542	0.010516095	NA	up	NA	NA
TRINITY_DN2998_c0_g1	464	108	59	1	2	7	12.86	2.81	1.44	0.02	0.04	0.17	-5.626150106	3.85E-11	1.02E-08	NA	down	NA	NA
TRINITY_DN3000_c0_g1	2333	3508	1279	16	18	165	91.71	129.91	45.14	0.54	0.54	5.68	-4.875196414	4.22E-09	8.39E-07	PM1	down	NA	NA
TRINITY_DN3053_c0_g1	6	0	0	36	13	73	0.11	0	0	0.55	0.17	1.12	4.706425721	4.26E-05	0.002791462	ACPM3	up	NA	NA
TRINITY_DN3053_c0_g2	77	59	80	211	184	399	1.39	1	1.29	3.28	2.48	6.31	2.006783851	0.000123595	0.006417053	ACPM3	up	NA	NA
TRINITY_DN3080_c0_g1	2	6	17	194	137	230	0.57	1.89	4.79	48.55	31.7	61.68	4.455811337	3.00E-10	6.97E-08	PRU1	up	NA	NA
TRINITY_DN30_c0_g1	3233	2596	2706	9231	7638	5052	30.14	22.33	22.36	73.48	52.27	40.67	1.369315088	4.52E-06	0.000422445	NIR	up	NA	NA
TRINITY_DN31159_c1_g1	20	12	39	68	84	194	10.54	7.2	21.17	31.9	33.8	97.23	2.401127397	0.000616472	0.022300906	PRS2	up	NA	NA
TRINITY_DN31165_c2_g1	1	0	4	34	29	22	0.16	0	0.62	4.81	3.94	3.26	4.065658364	4.96E-05	0.003108529	NA	up	NA	NA
TRINITY_DN3116_c0_g1	100	146	90	42	39	10	1.11	1.5	0.89	0.4	0.32	0.1	-1.946000186	0.000448939	0.017768388	FXRD1	down	NA	NA
TRINITY_DN31267_c0_g2	81	43	43	187	369	270	26.16	14.71	13.59	52.88	95.55	82.01	2.457351098	1.49E-07	2.08E-05	NA	up	NA	NA
TRINITY_DN31271_c0_g1	27	7	15	31	111	174	2.63	0.66	1.32	2.63	8.65	15.57	2.963680116	7.86E-05	0.004491208	NA	up	NA	NA
TRINITY_DN31378_c0_g1	9	7	6	85	58	163	0.1	0.07	0.06	0.79	0.46	1.52	3.965688207	3.42E-09	7.04E-07	C7A15	up	NA	NA
TRINITY_DN3154_c0_g1	1883	1099	1099	2692	3033	2074	13.81	7.48	7.12	16.91	16.26	13.17	1.021502982	0.001247094	0.038273121	AVP1	up	NA	NA
TRINITY_DN3158_c0_g1	14	15	13	313	235	623	0.48	0.48	0.4	9.14	6.03	18.59	4.945438771	2.34E-17	1.37E-14	NA	up	NA	NA
TRINITY_DN31803_c0_g1	2489	1245	2085	3965	4611	4135	492.7	250.93	395.39	685.75	752.58	763.3	1.216682913	0.001399737	0.041626127	GALUR	up	NA	NA
TRINITY_DN3210_c0_g1	148	393	56	11	11	9	3.04	7.51	1.02	0.19	0.17	0.16	-4.24703735	1.95E-09	4.23E-07	HS26M	down	NA	NA
TRINITY_DN3217_c0_g1	1004	651	792	2996	2224	2227	13.62	8.58	9.41	35.84	22.47	26.65	1.656293416	8.52E-08	1.30E-05	SCP18	up	|GO:0005634;cellular_component;nucleus|GO:0003677;molecular_function;DNA binding|GO:0000786;cellular_component;nucleosome|GO:0046982;molecular_function;protein heterodimerization activity|GO:0044877;molecular_function;protein-containing complex binding|	|Schizosaccharomyces;ko03019;Messenger RNA biogenesis|Schizosaccharomyces;.;.|
TRINITY_DN3217_c0_g3	158	112	114	378	263	305	3.31	2.18	2.12	6.77	4.09	5.55	1.364071401	8.53E-05	0.004790058	SCP18	up	NA	NA
TRINITY_DN32242_c0_g1	258	651	768	1592	5268	6185	68.06	178.69	196.3	366.51	1129.38	1524.73	3.024686437	5.03E-06	0.000464771	ICI	up	NA	NA
TRINITY_DN32242_c2_g1	194	394	347	695	2114	2522	62.06	133.3	108.84	194.5	542.25	756.29	2.607507742	2.21E-05	0.001625775	NA	up	NA	NA
TRINITY_DN3244_c0_g1	36	10	40	396	122	153	0.97	0.25	1.17	9.68	2.51	4.17	2.918078614	7.70E-07	8.49E-05	NA	up	NA	NA
TRINITY_DN3253_c0_g1	502	194	178	62	59	39	9.42	3.38	2.97	0.99	0.82	0.64	-2.323555578	7.11E-08	1.11E-05	PYL4	down	NA	NA
TRINITY_DN3256_c0_g1	6612	5596	13612	22395	22123	38084	1410.85	1227.07	2789.81	4173.34	3882.32	7581.59	1.727362072	0.001591724	0.045496088	PRU1	up	NA	NA
TRINITY_DN32615_c0_g1	539	467	487	2780	4203	2610	49.65	33.16	32.71	924.7	1294.12	853.18	2.738552144	1.56E-13	5.63E-11	TRXH	up	NA	NA
TRINITY_DN3267_c0_g1	101	83	34	739	550	1850	1.8	1.38	0.54	11.27	7.26	28.65	4.087866369	1.22E-11	3.44E-09	GDL80	up	NA	NA
TRINITY_DN32699_c0_g1	505	391	223	964	706	667	127.76	102.77	54.67	212.97	145.71	157.72	1.14072853	0.000868898	0.029182798	NLTP	up	NA	NA
TRINITY_DN3269_c0_g1	3	1	0	24	43	43	0.1	0.03	0	0.71	1.12	1.3	4.984447731	1.46E-06	0.000151719	LTPG5	up	NA	NA
TRINITY_DN32825_c0_g1	3562	12991	1375	13	18	20	947.74	3605.58	355.35	3.13	3.95	5.09	-8.398286531	4.67E-31	3.44E-27	NA	down	NA	NA
TRINITY_DN3286_c0_g2	94	80	35	246	136	155	0.97	0.75	0.31	2.27	1.09	1.46	1.42840072	0.001111543	0.035039017	GPDH1	up	NA	NA
TRINITY_DN3305_c0_g2	25	16	16	86	103	124	0.68	0.41	0.37	3.4	3.65	5.41	2.590821073	4.14E-07	5.05E-05	NA	up	NA	NA
TRINITY_DN3312_c0_g1	375	205	240	147	61	73	8.52	4.34	4.85	2.86	1.03	1.44	-1.518616299	0.000158904	0.007879487	TLPH	down	NA	NA
TRINITY_DN3315_c0_g1	169	128	122	353	310	289	3.18	2.24	2.04	5.67	4.31	4.72	1.247228017	0.0001703	0.008229044	NA	up	|GO:0046872;molecular_function;metal ion binding|GO:0006527;biological_process;arginine catabolic process|GO:0047971;molecular_function;guanidinobutyrase activity|GO:0033389;biological_process;putrescine biosynthetic process from arginine, using agmatinase|GO:0008783;molecular_function;agmatinase activity|	|Schizosaccharomyces;ko03009;Ribosome biogenesis|Thermoleptolyngbya;.;.|Treponema;.;.|
TRINITY_DN3318_c0_g2	30	18	7	0	0	0	1.02	0.58	0.21	0	0	0	-6.495323034	2.80E-05	0.001974842	NA	down	NA	NA
TRINITY_DN331_c1_g1	160	167	610	1	0	6	1.77	1.7	5.96	0.01	0	0.06	-7.035960362	5.57E-14	2.12E-11	PTR1	down	|GO:1902388;molecular_function;ceramide 1-phosphate transfer activity|GO:0016020;cellular_component;membrane|GO:0005886;cellular_component;plasma membrane|GO:0120013;molecular_function;lipid transfer activity|GO:0005737;cellular_component;cytoplasm|GO:0005829;cellular_component;cytosol|GO:0120009;biological_process;intermembrane lipid transfer|GO:1902387;molecular_function;ceramide 1-phosphate bi…	NA
TRINITY_DN33503_c0_g1	6	1	26	114	116	103	1.23	0.21	5.15	20.59	19.63	19.7	3.274460578	6.14E-05	0.003691124	NA	up	NA	NA
TRINITY_DN3363_c0_g1	5	14	4	23	68	33	0.04	0.11	0.03	0.33	0.41	0.23	2.486741138	0.001725604	0.048567835	CHX18	up	|GO:0015629;cellular_component;actin cytoskeleton|GO:0051371;molecular_function;muscle alpha-actinin binding|GO:0001725;cellular_component;stress fiber|GO:0005912;cellular_component;adherens junction|GO:0003779;molecular_function;actin binding|GO:0030018;cellular_component;Z disc|GO:0046872;molecular_function;metal ion binding|GO:0007507;biological_process;heart development|GO:0031941;cellular_co…	|Schizosaccharomyces;ko05166;Human T-cell leukemia virus 1 infection|
TRINITY_DN336_c0_g1	928	285	287	94	46	19	17.29	4.75	4.68	1.4	0.63	0.29	-3.188328097	2.87E-09	6.03E-07	OMT2	down	NA	NA
TRINITY_DN3379_c0_g1	26	19	14	493	251	868	0.42	0.28	0.2	6.72	2.96	12.01	4.952256503	1.59E-17	1.01E-14	GDL38	up	NA	NA
TRINITY_DN3396_c0_g1	60	30	35	132	95	107	0.78	0.42	0.4	1.49	0.87	1.26	1.508944091	0.000406395	0.016514769	XAT2	up	NA	NA
TRINITY_DN33983_c2_g1	451	158	84	498	805	1205	77.66	27.55	13.72	74.78	114.24	192.4	2.164090621	0.000233632	0.010829665	NA	up	NA	NA
TRINITY_DN33983_c3_g1	45	34	43	488	657	972	3.23	2.32	2.79	29.91	36.69	61.74	4.252840882	6.20E-18	4.27E-15	NA	up	NA	NA
TRINITY_DN3407_c0_g1	7117	5887	163	6	32	37	377.6	297.06	7.81	0.27	1.31	1.74	-7.146061661	1.30E-07	1.86E-05	MT4B	down	NA	NA
TRINITY_DN34102_c0_g1	191	79	227	308	761	507	2.72	1.05	2.86	3.63	7.73	6.04	1.755541044	0.001510296	0.043908025	C16B1	up	NA	NA
TRINITY_DN3420_c0_g1	794	354	483	1364	1198	1298	26.73	11.27	14.53	39.4	30.47	38.39	1.357977299	0.000174842	0.008405353	GASAD	up	NA	NA
TRINITY_DN34529_c0_g1	392	150	1548	3358	8599	13586	25.39	9.48	90.29	215.77	614.6	1015.61	3.667023102	5.82E-06	0.000530938	NA	up	NA	NA
TRINITY_DN3466_c0_g1	4857	1207	394	33	34	106	81.77	18.87	5.89	0.47	0.42	1.55	-4.815138407	1.30E-10	3.19E-08	ODD19	down	NA	NA
TRINITY_DN34800_c0_g1	147	449	168	6749	6815	5956	17.06	53.19	18.64	692.32	649.88	656.11	4.669277803	1.87E-19	1.53E-16	NA	up	NA	NA
TRINITY_DN34898_c0_g1	15	11	4	0	0	0	0.5	0.34	0.12	0	0	0	-5.64167447	0.001160776	0.036177521	NA	down	NA	NA
TRINITY_DN34912_c0_g1	963	194	790	2235	3271	2369	95.24	18.76	71.93	191.37	259.89	211.99	2.12800092	7.95E-05	0.004520109	NA	up	NA	NA
TRINITY_DN34912_c1_g1	497	90	273	991	996	819	91.88	16.91	48.06	159.65	151.73	140.63	1.843789063	0.00026499	0.011982099	NA	up	NA	NA
TRINITY_DN34912_c2_g1	84	20	56	160	508	316	5.93	1.36	3.59	9.69	28.06	19.83	2.794447284	3.76E-06	0.000362418	NA	up	NA	NA
TRINITY_DN3497_c0_g2	14	29	9	1	0	0	0.29	0.6	0.18	0.02	0	0	-5.572696635	0.00027286	0.012287601	AATP3	down	NA	NA
TRINITY_DN35158_c0_g1	0	0	0	1	181	197	0	0	0	0.16	27.79	34.14	9.647911966	0.000565326	0.021024432	SUI1	up	NA	NA
TRINITY_DN35350_c0_g1	9519	15404	6837	76	128	862	2979.29	5084.22	2095.2	20.88	32.21	252.88	-4.626237587	1.23E-08	2.23E-06	NA	down	NA	NA
TRINITY_DN35416_c0_g1	109	1127	1591	0	1	2	27.56	297.35	391.71	0.11	0.1	0.49	-9.87994972	3.07E-10	7.05E-08	NLTPC	down	NA	NA
TRINITY_DN35451_c0_g1	29	16	71	121	300	130	2.23	1.15	4.92	8	18.09	8.88	2.232881435	0.000838628	0.028425759	MT2	up	NA	NA
TRINITY_DN3546_c0_g1	99	110	34	17	12	24	3.16	3.4	1.01	0.46	0.31	0.71	-2.063104294	0.000888727	0.029551857	NA	down	NA	NA
TRINITY_DN35771_c0_g1	1	0	0	1	30	24	0.26	0	0	0.18	6.23	5.88	5.865294861	0.000546543	0.02044071	NA	up	NA	NA
TRINITY_DN36060_c1_g1	1289	829	1376	8133	3047	7635	153.58	97.61	152.56	841.15	295.45	831.25	2.478581193	1.95E-07	2.59E-05	NA	up	NA	NA
TRINITY_DN36210_c5_g1	0	0	3	28	29	6	0	0	0.59	4.99	4.87	1.14	4.25012625	0.00112268	0.035289268	NA	up	NA	NA
TRINITY_DN36642_c0_g1	264	61	360	604	1137	924	45.22	9.94	51.16	90.51	150.2	141.82	2.040064259	0.00099537	0.031945609	NA	up	NA	NA
TRINITY_DN36698_c0_g1	10847	31144	1418	37	44	72	1521.91	4365.69	186.81	4.51	5.01	9.24	-8.024602096	8.61E-24	1.36E-20	NA	down	NA	NA
TRINITY_DN36698_c2_g1	1285	1154	154	0	4	3	321.81	300.22	37.25	0	0.82	0.7	-8.334539103	1.01E-21	1.06E-18	NA	down	NA	NA
TRINITY_DN366_c0_g3	137	87	61	30	0	6	7.35	4.44	2.96	1.38	0	0.29	-3.050672617	0.000334358	0.014270688	NA	down	NA	NA
TRINITY_DN36746_c1_g1	154	32	83	130	617	754	24.98	5.3	12.81	18.34	82.39	113.14	2.761000988	8.63E-05	0.004815032	NA	up	NA	NA
TRINITY_DN3674_c0_g1	387	384	371	144	74	73	6.81	6.28	5.8	2.17	0.96	1.12	-1.994939583	1.13E-07	1.64E-05	HIP7	down	NA	NA
TRINITY_DN3676_c0_g2	25	25	28	808	914	2397	0.95	0.89	0.95	26.28	26.24	79.8	5.88841512	3.86E-23	5.01E-20	NA	up	NA	NA
TRINITY_DN3676_c0_g3	117	140	55	2374	1679	7721	3.4	3.81	1.43	59.23	36.66	196.34	5.467923773	7.74E-17	4.38E-14	NA	up	NA	NA
TRINITY_DN3676_c0_g4	0	2	1	39	26	146	0	0.05	0.02	0.91	0.53	3.46	6.311119173	7.40E-08	1.15E-05	NA	up	NA	NA
TRINITY_DN3681_c0_g1	2410	1804	964	4473	7477	3723	31.71	22.1	11.41	51.36	73.3	42.81	1.708112585	4.01E-05	0.002646132	NA	up	NA	NA
TRINITY_DN3681_c0_g2	23	3	13	281	295	170	0.54	0.07	0.24	5.15	4.68	3.19	4.351689583	2.62E-15	1.13E-12	NA	up	NA	NA
TRINITY_DN36964_c0_g1	25	8	20	164	430	589	11.1	3.71	8.64	62.32	145.24	239.98	4.690392706	2.96E-13	1.02E-10	NA	up	NA	NA
TRINITY_DN3699_c0_g1	5	6	8	59	33	28	0.17	0.18	0.22	1.42	0.76	0.79	2.618015674	0.000102785	0.005491676	BGLT	up	|GO:0030176;cellular_component;integral component of endoplasmic reticulum membrane|GO:0006886;biological_process;intracellular protein transport|	|Schizosaccharomyces;ko02000;Transporters|
TRINITY_DN3699_c0_g2	865	343	602	1440	1888	985	10.66	3.9	6.41	15.08	16.8	10.6	1.328377193	0.00108114	0.034276486	BGL12	up	NA	NA
TRINITY_DN3702_c0_g1	513	269	406	517	1956	1309	6.26	3.04	4.38	5.38	17.48	13.8	1.822695125	0.000887457	0.029551857	C82D6	up	NA	NA
TRINITY_DN3720_c0_g1	225	175	90	623	521	555	2.53	1.82	0.9	5.99	4.38	5.4	1.904596808	6.07E-07	6.90E-05	FACR2	up	NA	NA
TRINITY_DN3727_c0_g1	500	1019	1278	266	358	244	8.4	17.07	17.31	3.72	4.19	3.34	-1.729694148	0.000739241	0.026016101	UGTK4	down	NA	NA
TRINITY_DN37482_c0_g1	25743	1324	80027	43	43	15	3861.29	199.35	11315.12	5.57	5.25	2.03	-10.18857921	2.42E-14	9.69E-12	MT2	down	NA	NA
TRINITY_DN37545_c0_g2	176	99	137	354	856	775	3.29	1.85	2.52	5.88	11.37	12.09	2.421676911	1.31E-06	0.000138838	QOR	up	NA	NA
TRINITY_DN37701_c0_g1	311	521	310	1281	935	831	96.77	169.78	92.76	344.29	228.75	239.44	1.401494273	0.000431587	0.017252533	UBIQ	up	NA	NA
TRINITY_DN378_c0_g1	400	156	182	1034	680	433	9.3	3.21	3.57	19.53	11.35	8.32	1.600898619	3.72E-05	0.002490456	NA	up	NA	NA
TRINITY_DN37926_c0_g1	9	2	17	36	62	60	1.22	0.38	2.59	4.65	7.57	8.64	2.56384661	0.000918252	0.030268119	NA	up	NA	NA
TRINITY_DN37978_c0_g1	56	33	93	210	183	235	23	14.87	38.15	76.04	59.11	91.07	1.817558816	0.000589849	0.021656587	NA	up	NA	NA
TRINITY_DN3799_c0_g1	229	746	36	1	2	16	10.87	33.55	1.54	0.04	0.07	0.67	-5.473299574	0.000376539	0.015607446	SMP1	down	NA	NA
TRINITY_DN3804_c0_g1	23044	12491	1731	4831	1528	1268	880.12	448.44	59.54	160.35	45.44	42.73	-2.222392446	0.000919045	0.030268119	NA	down	NA	NA
TRINITY_DN3806_c0_g2	281	97	104	435	635	1077	3.69	1.18	1.21	4.87	6.13	12.23	2.421912406	8.60E-06	0.000724479	B561P	up	NA	NA
TRINITY_DN3854_c0_g1	148	110	66	244	285	192	2.25	1.55	0.89	3.14	3.19	2.52	1.248256885	0.001232756	0.037885788	NAC79	up	|GO:0005868;cellular_component;cytoplasmic dynein complex|GO:0030286;cellular_component;dynein complex|GO:0031475;cellular_component;myosin V complex|GO:0097731;cellular_component;9+0 non-motile cilium|GO:0005813;cellular_component;centrosome|GO:0060271;biological_process;cilium assembly|GO:2000582;biological_process;positive regulation of ATP-dependent microtubule motor activity, plus-end-direct…	|Schizosaccharomyces;ko00400;Phenylalanine, tyrosine and tryptophan biosynthesis|Thalassospira;.;.|
TRINITY_DN38589_c0_g1	1	0	4	84	28	13	0.03	0	0.11	2.26	0.66	0.36	4.475776161	2.39E-05	0.001728234	NA	up	|GO:0090694;cellular_component;Scc2-Scc4 cohesin loading complex|GO:1905406;biological_process;positive regulation of mitotic cohesin loading|GO:0007507;biological_process;heart development|GO:0071733;biological_process;obsolete transcriptional activation by promoter-enhancer looping|GO:0003146;biological_process;heart jogging|GO:0034087;biological_process;establishment of mitotic sister chromati…	NA
TRINITY_DN386_c0_g3	3	50	62	0	1	3	0.06	0.93	1.1	0	0.01	0.05	-4.841342979	0.000142805	0.007221311	NA	down	NA	NA
TRINITY_DN38775_c0_g1	58	27	78	280	277	1165	27.25	13.84	36.88	115.71	100.14	514.19	3.598069755	4.11E-07	5.03E-05	NA	up	NA	NA
TRINITY_DN38775_c1_g1	9	7	25	85	115	213	5.14	4.46	14.6	42.41	48.87	112.83	3.411095886	1.46E-06	0.000151719	NA	up	NA	NA
TRINITY_DN38838_c0_g1	166	137	196	692	1193	703	14.69	11.8	15.89	53.38	84.36	56.32	2.415922806	2.28E-08	4.00E-06	NA	up	NA	NA
TRINITY_DN388_c0_g1	490	379	464	258	61	90	15.28	11.16	12.77	6.96	1.73	2.67	-1.773199769	0.000269962	0.012181958	NA	down	|GO:0031674;cellular_component;I band|GO:0000794;cellular_component;condensed nuclear chromosome|GO:0030018;cellular_component;Z disc|GO:0007525;biological_process;somatic muscle development|GO:0003779;molecular_function;actin binding|GO:0016203;biological_process;muscle attachment|GO:0030017;cellular_component;sarcomere|GO:0005863;cellular_component;striated muscle myosin thick filament|GO:00452…	|Schizosaccharomyces;.;.|Winogradskyella;.;.|
TRINITY_DN3894_c0_g1	89	60	54	269	168	228	1.07	0.67	0.57	2.76	1.48	2.37	1.794762366	4.12E-06	0.000391552	GPAT8	up	|GO:0003953;molecular_function;NAD+ nucleosidase activity|GO:0043005;cellular_component;neuron projection|GO:0050135;molecular_function;NAD(P)+ nucleosidase activity|GO:0035591;molecular_function;signaling adaptor activity|GO:0034128;biological_process;negative regulation of MyD88-independent toll-like receptor signaling pathway|GO:1901214;biological_process;regulation of neuron death|GO:0030425;…	|Schizosaccharomyces;ko03040,ko05131,ko03041;Spliceosome,Shigellosis,Spliceosome|
TRINITY_DN389_c0_g1	768	798	116	20	25	27	7.05	6.77	0.94	0.16	0.17	0.21	-4.384012673	4.19E-12	1.30E-09	VCL21	down	NA	NA
TRINITY_DN39071_c0_g1	19	51	29	3	0	0	0.54	1.34	0.73	0.07	0	0	-5.183500031	1.48E-05	0.001167701	PLA1	down	NA	NA
TRINITY_DN39174_c0_g1	2	4	6	21	57	20	0.56	1.04	1.48	5.02	12.51	4.92	3.025377482	0.000459878	0.018049049	NA	up	NA	NA
TRINITY_DN3927_c0_g1	44	60	3	5	0	1	1.12	1.39	0.11	0.1	0	0.04	-4.182488467	0.000490445	0.018873381	NA	down	NA	NA
TRINITY_DN39344_c0_g1	516	2742	241	3	5	10	152.64	795.59	65.21	0.71	1.16	2.94	-7.516462815	2.67E-18	2.03E-15	NA	down	NA	NA
TRINITY_DN39433_c0_g1	0	0	2	4	28	27	0	0	0.04	0.08	0.46	0.52	4.980845841	0.00072756	0.025645911	NA	up	NA	NA
TRINITY_DN3956_c0_g1	1084	1234	1874	3637	5219	5223	75	80.55	118.98	224.48	280.54	340.08	1.784469099	0.000154954	0.00771833	UBQ11	up	NA	NA
TRINITY_DN3956_c0_g2	12507	8435	17263	40827	33769	29415	1435.34	989.28	1923.69	4443.41	3158.11	3389.68	1.439060585	0.000403106	0.016416861	RS27A	up	NA	NA
TRINITY_DN39582_c0_g1	49	38	19	1	2	3	0.82	0.59	0.28	0.01	0.02	0.04	-4.004862622	7.79E-06	0.000676792	GDL29	down	NA	NA
TRINITY_DN397_c0_g1	284	187	246	915	695	762	5.08	3.1	3.91	13.97	9.19	11.82	1.780787256	2.15E-07	2.81E-05	METE	up	NA	NA
TRINITY_DN39850_c0_g1	6	9	4	48	3	155	0.14	0.19	0.08	0.94	0.05	3.1	3.659791625	0.000462141	0.018080863	LBD41	up	NA	NA
TRINITY_DN39859_c1_g1	18	10	19	44	99	51	8.39	4.86	8.82	17.38	34.74	21.51	2.118621619	0.000540877	0.020300723	NA	up	NA	NA
TRINITY_DN39949_c0_g1	1462	1125	2569	7981	20190	10123	209.24	161.05	345.6	994.02	2372.67	1334.55	2.912290978	6.54E-08	1.04E-05	NA	up	NA	NA
TRINITY_DN400_c0_g1	3613	15309	1235	174	462	367	89.09	353.21	26.91	3.44	7.92	7.7	-4.24863247	3.10E-08	5.34E-06	PXG	down	NA	NA
TRINITY_DN4037_c0_g1	1378	2157	4154	15442	10772	25557	127.61	181.55	321.96	1116.62	692.2	1880.15	2.770925709	3.56E-06	0.000345865	PRU1	up	NA	NA
TRINITY_DN4042_c0_g1	131	115	73	57	40	24	2.26	1.84	1.33	0.95	0.51	0.36	-1.383440278	0.001588311	0.045457416	BPHD	down	NA	NA
TRINITY_DN40430_c0_g1	2	2	2	4	84	114	0.67	0.7	0.65	1.16	22.14	35.55	5.299454768	1.85E-06	0.000188688	NA	up	|GO:0090168;biological_process;Golgi reassembly|GO:0006974;biological_process;cellular response to DNA damage stimulus|GO:0016567;biological_process;protein ubiquitination|GO:0045202;cellular_component;synapse|GO:0005737;cellular_component;cytoplasm|GO:1905634;biological_process;regulation of protein localization to chromatin|GO:0005634;cellular_component;nucleus|GO:0004843;molecular_function;thi…	NA
TRINITY_DN40647_c2_g1	248	246	403	1069	2695	1350	17.45	17.45	26.07	64.56	150.61	84.3	2.535358603	9.23E-07	0.000100328	NA	up	NA	NA
TRINITY_DN40703_c0_g1	224	180	236	912	1240	745	29.49	23.64	29.06	104.41	133.67	90.06	2.210756565	7.76E-09	1.48E-06	NA	up	NA	NA
TRINITY_DN40720_c0_g1	40	77	38	4	11	9	0.64	0.86	0.57	0.05	0.15	0.21	-2.62511385	0.000228077	0.010617595	CYQ32	down	NA	NA
TRINITY_DN4110_c0_g1	38	17	26	106	72	152	0.42	0.32	0.25	1.29	0.63	1.52	2.17524236	7.32E-05	0.004241718	PME53	up	NA	NA
TRINITY_DN4130_c1_g1	3870	3450	3168	714	1904	589	1073.5	1001.11	855.45	334.34	776.11	294.39	-1.657579027	0.000717038	0.025356031	NA	down	NA	NA
TRINITY_DN4135_c0_g1	0	1	1	26	24	39	0	0.6	0.56	12.47	10.1	20.18	5.560917304	9.53E-06	0.000790214	MAL11	up	NA	NA
TRINITY_DN4168_c0_g1	154	80	69	265	210	250	1.43	0.69	0.57	2.1	1.43	2	1.388113474	0.000396623	0.016297747	LACS2	up	NA	NA
TRINITY_DN41701_c1_g1	55	31	23	107	107	86	0.97	0.51	0.36	1.62	1.4	1.32	1.569117844	0.000367546	0.015418759	CXE2	up	NA	NA
TRINITY_DN41776_c0_g1	41	13	47	86	167	124	6.06	1.95	6.51	11.13	20.33	16.97	1.99293496	0.00084793	0.028577134	NA	up	NA	NA
TRINITY_DN4178_c0_g1	2	5	1	3	175	127	0.09	0.21	0.04	0.18	7.25	4.91	5.428045157	1.36E-06	0.000144098	NA	up	NA	NA
TRINITY_DN42048_c0_g1	14	21	32	0	0	3	0.56	0.79	1.15	0	0	0.11	-4.400502033	0.00045559	0.01795188	IF5A	down	NA	NA
TRINITY_DN4216_c0_g1	6	10	0	45	38	26	0.23	0.36	0	1.44	1.08	0.87	2.818036473	0.000891116	0.029551857	NA	up	NA	NA
TRINITY_DN42201_c0_g1	1476	2691	4043	16170	11152	12217	60.72	104.47	149.4	571.15	348.83	442.3	2.200035815	1.04E-05	0.000857495	NLTP2	up	NA	NA
TRINITY_DN42264_c2_g1	591	259	1095	1496	4640	1708	37.6	15.75	63.18	82.01	230.05	96.76	2.02067824	0.001422998	0.042045286	NA	up	NA	NA
TRINITY_DN42269_c0_g1	32	15	19	2	1	0	1.02	0.49	0.54	0.07	0.03	0	-4.43810521	0.000137907	0.007027867	NA	down	NA	NA
TRINITY_DN4236_c0_g1	6941	3949	5923	12737	11699	9815	79.02	41.62	59.78	122.38	96.03	95.58	1.079152503	0.001170623	0.036279446	RL4	up	NA	NA
TRINITY_DN42373_c2_g1	36	41	69	446	624	1114	6.48	7.62	11.86	70.77	93.62	188.12	3.997461776	6.19E-12	1.85E-09	NA	up	NA	NA
TRINITY_DN42373_c5_g1	3	3	0	10	40	51	1.62	1.76	0	4.9	16.14	25.32	4.320686392	4.71E-05	0.003023901	NA	up	NA	NA
TRINITY_DN42484_c0_g2	236	78	710	2715	3245	8428	43.21	14.55	123.93	434.03	490.3	1435.2	3.892536343	4.73E-07	5.59E-05	NA	up	NA	NA
TRINITY_DN42643_c0_g1	1353	1464	1378	12768	24889	25565	115.2	120.87	107.56	940.03	1686.88	1960.5	4.020904821	6.02E-18	4.27E-15	NA	up	NA	NA
TRINITY_DN42643_c1_g1	6	2	3	21	19	62	3.23	1.14	1.73	9.57	7.31	30.22	3.457643863	0.00012648	0.006520804	NA	up	NA	NA
TRINITY_DN42903_c3_g1	11	2	0	283	574	72	2.42	0.43	0	52.21	99.89	14.24	6.325135322	2.09E-13	7.33E-11	NA	up	NA	NA
TRINITY_DN42903_c4_g1	19	11	23	132	187	208	4.71	2.9	5.74	29.24	38.56	49.18	3.412751747	2.61E-10	6.20E-08	NA	up	NA	NA
TRINITY_DN4321_c0_g1	17	18	23	73	117	70	0.85	0.81	0.95	3.08	4.34	3.07	2.194460294	4.35E-05	0.002833956	NA	up	NA	NA
TRINITY_DN4330_c0_g1	3	3	0	27	35	37	0.08	0.07	0	0.57	0.67	0.81	4.193731126	6.07E-06	0.000548967	UCC1	up	NA	NA
TRINITY_DN4331_c0_g1	338	309	106	128	43	57	5.22	5.39	1.45	1.69	0.49	0.76	-1.693918169	0.000977113	0.031614324	PHL8	down	NA	NA
TRINITY_DN434_c0_g1	62	20	11	157	72	220	2.07	0.62	0.38	4.34	1.81	6.35	2.533011842	9.40E-05	0.005122013	NA	up	NA	NA
TRINITY_DN4411_c0_g1	358	209	290	817	1761	1248	4.77	2.58	3.42	9.28	17.25	14.38	2.276137586	4.44E-07	5.29E-05	HST	up	|GO:0004519;molecular_function;endonuclease activity|GO:0003676;molecular_function;nucleic acid binding|GO:0003964;molecular_function;RNA-directed DNA polymerase activity|GO:0004190;molecular_function;aspartic-type endopeptidase activity|GO:0015074;biological_process;DNA integration|	NA
TRINITY_DN4415_c0_g1	45	53	76	166	178	150	0.91	1	1.36	2.85	2.67	2.59	1.504733577	0.001343673	0.040584955	EBIII	up	NA	NA
TRINITY_DN44311_c0_g1	243	232	195	139	70	62	8.2	7.35	5.89	4.02	1.78	1.83	-1.325277221	0.000592668	0.021687919	NA	down	NA	NA
TRINITY_DN4446_c0_g3	30	20	23	104	90	68	0.33	0.2	0.22	0.97	0.72	0.64	1.886151313	2.31E-05	0.001682935	CCD1	up	NA	NA
TRINITY_DN4447_c0_g2	34	7	13	89	65	136	0.59	0.19	0.27	1.24	0.72	1.64	2.650719166	2.88E-05	0.002018654	GPAT5	up	NA	NA
TRINITY_DN4455_c1_g1	158	51	466	1268	1919	5078	50.72	17.16	146.34	354.89	492.09	1522.92	3.714623455	2.87E-06	0.000286853	NA	up	NA	NA
TRINITY_DN4455_c3_g1	169	151	30	1288	1457	2013	36.29	33.48	6.24	242.28	257.99	404.33	3.961853529	2.56E-12	8.06E-10	NA	up	NA	NA
TRINITY_DN44624_c0_g1	1899	1061	2345	5985	4496	3606	416.27	239.52	494.37	1146.03	809.88	737.91	1.398232888	0.000607159	0.022071773	R27AA	up	NA	NA
TRINITY_DN4483_c0_g1	21	20	9	85	65	32	0.37	0.33	0.14	1.3	0.86	0.5	1.876606604	0.00079872	0.027452578	MYB86	up	NA	NA
TRINITY_DN4509_c0_g1	151	169	91	41	18	23	8.51	9.08	4.64	1.99	0.79	1.15	-2.311669747	1.23E-06	0.000131523	NA	down	NA	NA
TRINITY_DN4514_c0_g1	450	1435	280	46	48	86	13.64	40.87	7.59	1.18	1.08	2.29	-3.498748143	1.09E-07	1.60E-05	NA	down	NA	NA
TRINITY_DN45967_c0_g2	1483	645	753	1875	3847	2542	271.69	120.25	131.52	299.72	581.36	432.79	1.682062654	0.000135184	0.006905045	NA	up	NA	NA
TRINITY_DN4611_c0_g1	188	460	47	25	13	46	5.84	13.62	1.1	0.45	0.16	0.73	-2.917992091	0.000164539	0.008068261	NA	down	NA	NA
TRINITY_DN462_c0_g2	192	198	297	97	82	61	2.38	3.84	4.31	0.88	0.64	0.6	-1.551260885	0.000415433	0.016789292	4CLL7	down	NA	NA
TRINITY_DN4639_c0_g3	195	333	85	107	30	33	1.75	2.75	0.68	0.82	0.2	0.26	-1.916237855	0.00145284	0.042583821	NA	down	NA	NA
TRINITY_DN46450_c0_g1	5	16	29	0	0	1	0.14	0.41	0.71	0	0	0.02	-5.63350472	0.000407898	0.016523673	NAC90	down	NA	NA
TRINITY_DN4651_c0_g1	762	703	2150	245	140	444	9.1	7.87	22.15	2.57	1.19	4.46	-2.086828526	0.001380057	0.041304403	WTR18	down	NA	NA
TRINITY_DN46741_c0_g1	29657	40881	30950	71922	129770	75359	3889.34	5265.56	3616.34	8260.67	13342.46	9208.92	1.486145287	0.000525586	0.019955126	NA	up	NA	NA
TRINITY_DN4707_c0_g1	411	138	190	909	422	521	4.67	1.4	1.95	8.52	3.31	4.74	1.415479574	0.000814483	0.027773199	AAP3	up	NA	NA
TRINITY_DN47240_c0_g1	132	69	150	304	461	295	18.4	9.56	19.61	36.85	52.77	37.87	1.645213404	0.000376146	0.015607446	NA	up	NA	NA
TRINITY_DN47240_c1_g1	134	124	147	387	735	416	51.42	50.64	55.55	129.62	221.48	149.34	1.974069908	8.02E-06	0.000685635	NA	up	NA	NA
TRINITY_DN47240_c1_g2	66	43	104	143	640	400	15.56	10.39	22.72	27.63	119.22	85.22	2.557484233	6.10E-05	0.003686366	NA	up	NA	NA
TRINITY_DN4760_c0_g1	118	544	181	64	38	49	2.45	10.5	3.34	1.13	0.58	0.88	-2.526869976	5.93E-05	0.003597366	NA	down	NA	NA
TRINITY_DN4801_c0_g1	2102	4936	2883	6452	24298	24192	165.25	397.82	212.64	448.45	1544.75	1735.09	2.571231354	3.93E-05	0.002605967	ICI	up	NA	NA
TRINITY_DN48180_c0_g1	19	6	31	100	185	106	1.66	0.52	2.42	7.42	12.63	8.17	2.837654829	9.32E-06	0.000775646	NA	up	NA	NA
TRINITY_DN4818_c0_g1	844	573	569	1706	1305	1325	120.13	78.91	73.41	209.53	152.19	176.01	1.193654084	6.54E-05	0.003856545	EF1A	up	NA	NA
TRINITY_DN4820_c0_g2	762	564	744	1658	1686	1862	76.81	55.59	69.38	146.38	137.09	169.95	1.403094355	0.000162	0.007997066	UBQ11	up	NA	NA
TRINITY_DN48538_c0_g1	13026	20	38898	21	15	2	969.92	1.42	2641.73	1.33	0.9	0.1	-10.62500079	1.87E-08	3.32E-06	MT1	down	NA	NA
TRINITY_DN48547_c0_g1	44	50	6	4	2	0	0.88	0.47	0.2	0.03	0.01	0	-4.062377593	0.000181659	0.008695182	PTR14	down	NA	NA
TRINITY_DN4856_c0_g1	20	16	19	145	81	77	0.93	0.64	0.75	5.44	2.76	2.92	2.46087477	1.97E-07	2.61E-05	AGP13	up	NA	NA
TRINITY_DN48657_c0_g1	0	0	1	1	24	19	0	0	0.03	0.03	0.56	0.52	5.539613039	0.001303266	0.039611396	NA	up	NA	NA
TRINITY_DN486_c0_g2	2	1	3	32	38	49	0.72	0.38	1.07	9.95	10.72	16.54	4.416062034	5.60E-07	6.45E-05	NA	up	NA	NA
TRINITY_DN486_c1_g1	771	924	759	7038	9557	15626	149.61	183.18	140.74	1191.97	1528.27	2822.13	3.84219638	4.57E-15	1.94E-12	NA	up	NA	NA
TRINITY_DN4874_c0_g1	86	92	133	302	538	414	3.24	3.26	4.49	9.76	15.35	13.7	2.053020334	2.23E-05	0.001636913	LEA5	up	NA	NA
TRINITY_DN488_c0_g1	185	75	145	638	851	633	2.92	1.12	2.65	8.29	8.99	8.34	2.48563435	3.89E-09	7.86E-07	BGL12	up	NA	NA
TRINITY_DN492_c0_g3	144	346	78	58	42	36	3.28	7.35	1.58	1.14	0.7	0.71	-2.070163952	0.000419843	0.016933489	NA	down	NA	NA
TRINITY_DN49347_c0_g1	784	1630	340	395	157	211	116.02	243.2	47.39	49.79	19.13	28.72	-1.869697445	0.000971393	0.031521702	NLTP	down	NA	NA
TRINITY_DN4957_c0_g1	268	185	340	726	994	670	5.83	3.75	6.59	13.51	16.07	12.68	1.621140159	0.00014411	0.007260108	NHL1	up	NA	NA
TRINITY_DN49606_c0_g1	381	241	427	1207	1580	531	149.63	101.5	166.03	414.57	486.71	195.4	1.644406378	0.000311288	0.013415802	AVCO1	up	NA	NA
TRINITY_DN49767_c0_g1	198	405	177	5184	5368	4748	23.44	47.35	19.51	533.13	517.41	513.89	4.316241053	1.24E-21	1.24E-18	NA	up	NA	NA
TRINITY_DN4988_c0_g1	94	8	36	1315	929	1854	1.02	0.13	0.34	12.39	7.66	17.92	5.142480085	1.37E-15	6.28E-13	LAC3	up	NA	NA
TRINITY_DN5004_c0_g2	780	519	316	293	233	171	15.32	9.63	5.26	3.97	3.01	2.52	-1.1349991	0.001278519	0.039025562	IQD31	down	NA	NA
TRINITY_DN500_c1_g1	25	10	10	51	81	42	0.58	0.22	0.21	1.02	1.41	0.85	2.07743215	0.000376995	0.015607446	ZAT5	up	NA	NA
TRINITY_DN50122_c0_g1	36	55	26	722	392	468	13.64	22.69	9.84	241.88	118.01	168.13	3.765841175	6.17E-18	4.27E-15	NA	up	NA	NA
TRINITY_DN50580_c0_g2	29	673	195	60	10	43	0.91	19.71	5.45	1.61	0.23	1.18	-3.091869442	0.000592599	0.021687919	AGL80	down	NA	NA
TRINITY_DN50674_c0_g1	1365	2372	609	22	47	171	36.31	58.97	14.46	0.5	0.93	3.97	-3.928713307	2.36E-07	3.07E-05	OBP1A	down	NA	NA
TRINITY_DN50914_c0_g1	4	13	9	0	0	0	0.15	0.45	0.3	0	0	0	-5.600828013	0.001696637	0.047997416	EPFL9	down	NA	NA
TRINITY_DN509_c4_g1	446	495	211	107	122	59	10.39	10.73	4.38	2.13	2.11	1.2	-1.960666735	7.55E-06	0.000663377	FAX4	down	NA	NA
TRINITY_DN5114_c1_g1	35191	118553	2763	114	141	2578	902.08	2838.06	63.17	2.5	2.7	57.63	-5.482500156	0.000974333	0.031570674	OLEO6	down	|GO:0006749;biological_process;glutathione metabolic process|GO:0005212;molecular_function;structural constituent of eye lens|GO:0005515;molecular_function;protein binding|	NA
TRINITY_DN5115_c0_g1	525	298	434	590	2248	1376	5.87	3.08	4.3	5.63	18.43	13.3	1.883469121	0.000521908	0.019855914	PPO	up	NA	NA
TRINITY_DN5155_c0_g1	878	479	1001	2390	4391	2702	11.46	5.79	11.58	26.63	42.13	30.52	2.068657661	7.26E-06	0.000640767	HQGT	up	NA	NA
TRINITY_DN5174_c0_g1	70	88	45	19	20	14	1.34	1.56	0.77	0.31	0.28	0.23	-1.90078228	0.000361297	0.015220391	RF1	down	NA	NA
TRINITY_DN5184_c0_g1	1142	490	645	1503	1925	1630	12.95	5.01	6.45	13.33	14.89	15.23	1.287541833	0.000759766	0.026607736	RIR1	up	|GO:0005515;molecular_function;protein binding|GO:0046579;biological_process;positive regulation of Ras protein signal transduction|GO:0007165;biological_process;signal transduction|	NA
TRINITY_DN5184_c1_g1	804	1459	704	94	87	95	25.77	43.85	20.18	2.58	2.1	2.67	-3.391824872	6.23E-14	2.33E-11	NA	down	NA	NA
TRINITY_DN51855_c0_g1	100	64	83	163	486	183	32.54	21.79	26.46	46.42	127.92	55.89	1.835120897	0.000531391	0.020043889	NA	up	NA	NA
TRINITY_DN52038_c0_g1	371421	422613	330039	148296	184581	151420	38130.05	42504.6	31305.92	13195.41	15283.66	14114.91	-1.16019921	0.001288175	0.039260856	MT2	down	NA	NA
TRINITY_DN520_c0_g1	4262	2913	2417	1367	634	1000	384.78	250.63	186.52	98.41	37.94	70.08	-1.605303844	1.11E-05	0.000908098	PRXQ	down	NA	NA
TRINITY_DN52133_c0_g1	4585	3188	4473	9078	47447	5726	759.17	541.11	730.3	1308.4	6558.09	885.48	2.383303846	0.000399973	0.016374387	NA	up	NA	NA
TRINITY_DN5218_c0_g1	337	151	119	606	331	522	5.21	2.16	1.63	8	3.77	6.99	1.412524782	0.000952303	0.031039154	DGAT3	up	NA	NA
TRINITY_DN5228_c0_g1	253	303	61	18	9	41	4.82	5.44	1.05	0.3	0.13	0.69	-2.97566823	3.24E-05	0.00220524	NA	down	|GO:0005654;cellular_component;nucleoplasm|GO:0030488;biological_process;tRNA methylation|GO:1990258;biological_process;histone glutamine methylation|GO:1990259;molecular_function;histone-glutamine methyltransferase activity|GO:0008168;molecular_function;methyltransferase activity|GO:0031515;cellular_component;tRNA (m1A) methyltransferase complex|GO:0005634;cellular_component;nucleus|GO:0016429;m…	NA
TRINITY_DN52526_c0_g1	1	1	0	38	35	4	0.04	0.04	0	1.28	1.04	0.14	5.239212754	0.000169737	0.008229044	NA	up	NA	NA
TRINITY_DN52575_c0_g1	90	159	7	11	8	9	19.87	36.2	1.39	2.06	1.46	1.81	-3.118971694	0.000327644	0.014038417	MT2	down	NA	NA
TRINITY_DN52806_c0_g1	559	48	233	229	2792	2861	155.63	14.07	63.54	55.67	630.49	744.44	3.146791965	0.000224345	0.010488129	NA	up	NA	NA
TRINITY_DN52998_c0_g1	884	924	516	3722	1648	4333	116.42	121.03	63.62	426.22	177.58	523.89	2.169407031	5.50E-06	0.000503136	CB21	up	NA	NA
TRINITY_DN53103_c0_g1	192	60	399	1007	943	2949	45.3	14.8	91.28	208.05	184.53	653.08	3.029104163	3.40E-05	0.002308859	NA	up	NA	NA
TRINITY_DN53103_c1_g1	399	186	620	2018	2247	4853	205.79	104.28	319.28	906.03	875.33	2327.4	3.039287252	4.94E-07	5.80E-05	NA	up	NA	NA
TRINITY_DN53103_c2_g1	69	30	83	230	178	597	20.48	9.4	23.93	59.51	42.51	165.52	2.63081802	4.48E-05	0.002890962	NA	up	NA	NA
TRINITY_DN532_c0_g1	11847	7783	1831	2464	1212	1693	234.02	143.02	32.17	41.62	17.74	29.06	-1.860473743	0.000497867	0.019072805	NA	down	|GO:0048471;cellular_component;perinuclear region of cytoplasm|GO:1901315;biological_process;negative regulation of histone H2A K63-linked ubiquitination|GO:2000779;biological_process;regulation of double-strand break repair|GO:0005634;cellular_component;nucleus|GO:0050847;biological_process;progesterone receptor signaling pathway|GO:0003723;molecular_function;RNA binding|GO:0032700;biological_pr…	NA
TRINITY_DN53381_c0_g1	18	11	11	53	62	35	0.13	0.07	0.07	0.32	0.32	0.22	1.970602561	0.000376038	0.015607446	LRKS2	up	NA	NA
TRINITY_DN5354_c0_g1	22	13	23	71	79	52	0.53	0.29	0.49	1.46	1.41	1.09	1.835853844	0.000401803	0.016416861	NA	up	NA	NA
TRINITY_DN5366_c0_g1	189	292	156	654	1339	1487	22	34.18	16.6	63.33	127.3	153.33	2.569625748	8.37E-07	9.14E-05	GSTU8	up	NA	NA
TRINITY_DN5370_c0_g1	153	61	66	277	220	275	3.48	1.29	1.34	5.39	3.72	5.44	1.613770974	0.000130212	0.006681975	XTH33	up	NA	NA
TRINITY_DN53786_c1_g1	347	980	336	29	73	114	101.59	301.13	95.88	7.41	17.26	31.25	-2.815229166	2.79E-05	0.001974842	ADH1	down	NA	NA
TRINITY_DN5378_c0_g1	239	162	144	75	37	25	6.93	4.4	3.73	1.86	0.8	0.63	-1.996205868	2.55E-06	0.000256987	NA	down	NA	NA
TRINITY_DN5400_c0_g1	52	155	64	0	0	0	2.39	6.87	2.68	0	0	0	-8.958014043	5.13E-11	1.35E-08	NA	down	NA	NA
TRINITY_DN540_c0_g2	235	92	109	571	448	298	3.47	2.09	1.22	6.24	4.39	2.96	1.675716363	1.05E-05	0.000857495	POLR1	up	NA	NA
TRINITY_DN5414_c1_g1	573	90	240	809	1331	1095	237.35	40.12	98.69	292.43	428.98	423.86	2.059218388	0.000221563	0.010402167	NA	up	NA	NA
TRINITY_DN5436_c0_g1	618	416	411	1190	1103	696	6.17	3.84	3.63	10.13	8.06	6	1.09110977	0.000331926	0.014194337	UXS2	up	NA	NA
TRINITY_DN5489_c0_g1	65	14	40	179	255	156	1.87	0.38	1.03	4.4	5.48	3.91	2.43179639	4.47E-06	0.000420081	NA	up	|GO:0045475;biological_process;locomotor rhythm|GO:0034703;cellular_component;cation channel complex|GO:0005261;molecular_function;cation channel activity|GO:0055080;biological_process;cation homeostasis|GO:0030424;cellular_component;axon|	NA
TRINITY_DN55006_c0_g1	69	27	100	120	274	434	35.95	15.18	52.34	54.43	108.15	211.28	2.227490424	0.000892654	0.029551857	PRS2	up	NA	NA
TRINITY_DN55012_c0_g1	4797	5666	848	13	5	24	807.24	964.35	135.35	1.91	0.72	3.74	-7.886653662	4.44E-29	1.40E-25	NA	down	NA	NA
TRINITY_DN55091_c0_g1	47	11	48	160	295	97	19.64	4.86	19.43	57.87	94.48	37.81	2.421475302	8.84E-05	0.004911352	NA	up	NA	NA
TRINITY_DN550_c2_g1	1004	849	1542	2873	3720	3606	14.98	11.79	20.38	36.53	40.79	46.53	1.625299387	0.000313183	0.013471156	COMT1	up	NA	NA
TRINITY_DN554_c0_g1	36	20	9	139	79	80	12.19	7.45	3.13	41.57	21.52	25.63	2.291311138	9.17E-06	0.000766185	NA	up	NA	NA
TRINITY_DN554_c0_g2	16436	6521	6151	31884	17391	28678	1480.98	499.5	441.24	2529.48	1279.69	2243.79	1.579098394	0.000163912	0.008055426	OSP4	up	NA	NA
TRINITY_DN554_c1_g1	3215	3330	2482	42255	25319	37482	518.51	520.52	379.43	5641.22	3151.96	5334.64	3.59476669	5.04E-23	5.99E-20	OSP4	up	NA	NA
TRINITY_DN5551_c0_g1	316	333	165	117	99	85	5.01	4.92	2.32	1.58	1.16	1.17	-1.379245767	0.000447983	0.017768388	NA	down	NA	NA
TRINITY_DN55712_c0_g1	11	52	29	0	0	5	0.34	1.53	0.82	0	0	0.14	-4.074437588	0.000868549	0.029182798	NA	down	NA	NA
TRINITY_DN55797_c0_g1	170	44	172	133	841	891	55.21	15.13	54.75	37.68	218.04	270.26	2.472968272	0.000764124	0.026607736	NA	up	NA	NA
TRINITY_DN5579_c0_g1	393	84	149	17	7	43	3.99	0.79	1.34	0.15	0.05	0.38	-2.927299063	5.03E-05	0.003142276	ACEA	down	NA	NA
TRINITY_DN56057_c0_g1	8	15	24	41	133	98	2.33	4.53	6.58	10.18	30.63	25.93	2.569152436	0.000286945	0.012694145	NA	up	NA	NA
TRINITY_DN5623_c0_g1	339	319	841	1821	2105	1283	47.36	43.24	110.56	225.89	244.78	181.85	1.736268253	0.000870931	0.029206625	FRA17	up	|GO:0003677;molecular_function;DNA binding|	NA
TRINITY_DN5623_c0_g2	110	58	191	265	549	666	39.3	19.59	68.07	80	149.56	205.44	2.137706007	0.000464186	0.018096712	PRS2	up	|GO:0003677;molecular_function;DNA binding|	NA
TRINITY_DN5670_c0_g1	9	2	1	31	21	23	0.41	0.09	0.04	1.21	0.73	0.92	2.811972679	0.001206649	0.037291212	NA	up	NA	NA
TRINITY_DN567_c0_g1	150	615	296	113	88	86	4.84	19.23	9.07	3.1	2.14	2.43	-1.938904532	0.000764493	0.026607736	NA	down	NA	NA
TRINITY_DN56842_c0_g1	16	35	28	7	2	2	0.54	1.11	0.85	0.2	0.06	0.06	-2.953485478	0.000783591	0.027101452	NA	down	NA	NA
TRINITY_DN57112_c1_g1	682	534	274	2154	899	2232	356.88	303.81	143.35	980.72	354.7	1085.81	1.958266382	3.78E-05	0.002518873	CB26	up	NA	NA
TRINITY_DN5714_c1_g1	54	29	38	127	106	90	0.95	0.48	0.6	1.91	1.38	1.38	1.478416961	0.000377704	0.015607534	PER9	up	NA	NA
TRINITY_DN57544_c0_g1	129	83	150	519	981	669	25.07	16.45	27.77	87.87	157.06	120.99	2.65174275	1.33E-08	2.40E-06	NA	up	NA	NA
TRINITY_DN57692_c1_g1	684	775	998	1877	2190	2007	55.04	60.27	73.4	130.41	139.58	145.01	1.32799949	0.00130853	0.039716678	UBIQP	up	NA	NA
TRINITY_DN57714_c0_g1	6947	22839	1329	53	81	236	335.7	1047.17	58.05	2.2	3	10.07	-6.200087638	9.93E-07	0.000106882	NA	down	NA	NA
TRINITY_DN57794_c0_g1	3	0	1	17	20	20	0.04	0	0.01	0.21	0.22	0.26	3.999437516	0.000345977	0.014681418	WRI1	up	NA	NA
TRINITY_DN5801_c0_g1	441	279	342	1718	891	919	7.66	4.5	5.28	25.5	11.44	13.85	1.745612636	2.76E-07	3.50E-05	E6	up	NA	NA
TRINITY_DN58061_c0_g1	445	206	655	994	2642	1125	30.91	14.25	41.11	60.54	139.17	68.76	1.899761062	0.000891728	0.029551857	NA	up	NA	NA
TRINITY_DN5836_c0_g1	159	181	157	362	557	283	2.27	2.39	1.99	4.41	5.84	3.5	1.298257744	0.001737013	0.048803964	XTH30	up	|GO:0009725;biological_process;response to hormone|GO:0043066;biological_process;negative regulation of apoptotic process|GO:0050614;molecular_function;delta24-sterol reductase activity|GO:0005634;cellular_component;nucleus|GO:0005856;cellular_component;cytoskeleton|GO:0006695;biological_process;cholesterol biosynthetic process|GO:0008104;biological_process;protein localization|GO:0030539;biologi…	NA
TRINITY_DN5863_c0_g1	1354	591	1176	3360	4030	1335	175.06	64.66	137.02	306.9	370.55	152.86	1.490932369	0.001113182	0.035040623	BGL13	up	NA	NA
TRINITY_DN5866_c0_g1	26	28	29	510	422	1387	0.67	0.68	0.67	11.28	8.14	31.25	4.965757556	3.36E-16	1.69E-13	LTG16	up	|GO:0030672;cellular_component;synaptic vesicle membrane|GO:0030425;cellular_component;dendrite|GO:0043001;biological_process;Golgi to plasma membrane protein transport|GO:0005802;cellular_component;trans-Golgi network|	NA
TRINITY_DN59567_c0_g1	356	50	291	552	3373	409	81.07	11.76	63.77	109.73	629.55	86.99	2.732048602	0.000582994	0.021512285	NA	up	NA	NA
TRINITY_DN5962_c0_g1	299	379	104	10	11	6	6.83	8.07	2.12	0.2	0.19	0.12	-4.804432554	3.67E-16	1.80E-13	HS22C	down	NA	NA
TRINITY_DN596_c0_g2	32	23	47	13	1	2	0.59	1.04	0.77	0.46	0.01	0.03	-2.820919734	0.001480744	0.043219715	GDL29	down	|GO:0016020;cellular_component;membrane|GO:0005524;molecular_function;ATP binding|GO:0016887;molecular_function;ATPase|	|Schizosaccharomyces;ko04131,ko04990;Membrane trafficking,Domain-containing proteins not elsewhere classified|
TRINITY_DN59884_c0_g1	87	172	67	2770	2324	2345	34.28	72.26	25.91	951.47	716.04	862.91	4.53562771	1.64E-23	2.26E-20	NA	up	NA	NA
TRINITY_DN5_c0_g1	13323	10507	19406	65407	112868	80554	685.49	543.07	801.71	2617.65	3816.67	3168.58	2.620372611	1.21E-08	2.23E-06	NA	up	|GO:0016459;cellular_component;myosin complex|GO:0003774;molecular_function;motor activity|GO:0005516;molecular_function;calmodulin binding|GO:0030016;cellular_component;myofibril|GO:0051015;molecular_function;actin filament binding|GO:0005524;molecular_function;ATP binding|GO:0032982;cellular_component;myosin filament|GO:0005515;molecular_function;protein binding|	|Schizosaccharomyces;.;.|Nematostella;.;.|
TRINITY_DN60042_c0_g1	43	80	88	6	28	5	6.3	14.7	12.35	1.42	3.32	1.06	-2.465116677	0.00125385	0.038427028	NA	down	NA	NA
TRINITY_DN6006_c0_g1	34	43	26	123	111	88	1.13	1.33	0.75	3.54	2.79	2.64	1.673025735	0.000162584	0.008008012	NA	up	NA	NA
TRINITY_DN6033_c0_g1	19	9	18	71	51	106	0.53	0.24	0.45	1.7	1.07	2.58	2.433148139	6.22E-05	0.003719952	NA	up	NA	NA
TRINITY_DN6039_c0_g1	7767	26029	8039	1290	2097	1435	249.15	783.38	230.79	35.33	50.61	40.25	-3.102104451	5.12E-08	8.31E-06	NA	down	NA	NA
TRINITY_DN60446_c0_g1	50	26	12	1	0	0	1.49	0.73	0.32	0.03	0	0	-6.202845487	1.49E-05	0.001167701	NA	down	|GO:0006457;biological_process;protein folding|GO:0005634;cellular_component;nucleus|GO:0034774;cellular_component;secretory granule lumen|GO:0000398;biological_process;mRNA splicing, via spliceosome|GO:0071013;cellular_component;catalytic step 2 spliceosome|GO:0003723;molecular_function;RNA binding|GO:0045070;biological_process;positive regulation of viral genome replication|GO:0006283;biologica…	NA
TRINITY_DN6058_c0_g1	192	95	186	85	31	15	5.88	2.72	5.09	2.23	0.71	0.4	-1.945756988	0.000605145	0.02203487	LTG14	down	NA	NA
TRINITY_DN6066_c0_g1	923	2399	308	36	15	108	25.52	62.02	7.6	0.85	0.31	2.61	-4.327877081	7.72E-08	1.19E-05	OLE	down	NA	NA
TRINITY_DN60903_c0_g1	144	1992	417	80	26	92	31.57	449.54	88	15.27	4.63	18.89	-3.709838947	6.98E-06	0.000623283	SNAK2	down	NA	NA
TRINITY_DN61011_c0_g1	11545	1895	9151	25227	39298	27877	1234.24	198.92	905.65	2338.65	3397.51	2710.91	2.155178761	0.00015784	0.007844381	NA	up	NA	NA
TRINITY_DN6103_c0_g1	179	147	118	42	36	30	2.15	1.64	1.26	0.43	0.32	0.31	-1.989125597	4.30E-07	5.16E-05	DTX35	down	NA	NA
TRINITY_DN6123_c0_g3	0	0	0	48	1	11	0	0	0	1.36	0.02	0.32	6.636356844	0.000173659	0.008366741	NA	up	NA	NA
TRINITY_DN61682_c0_g1	1	0	3	29	27	10	0.41	0	1.22	10.35	8.61	3.7	3.989953393	0.00036512	0.015346179	NA	up	NA	NA
TRINITY_DN61737_c0_g1	86	71	42	175	294	224	28.5	24.76	13.64	50.56	77.75	69.5	1.926955051	1.83E-05	0.001380465	NA	up	NA	NA
TRINITY_DN61_c0_g1	1597	2163	561	566	357	450	25.09	31.52	7.82	7.6	4.14	6.13	-1.586226774	0.001176963	0.036424775	NA	down	NA	NA
TRINITY_DN62184_c0_g1	0	1	0	7	17	21	0	0.48	0	2.74	5.88	8.79	5.542724587	0.000374312	0.015607446	NA	up	NA	NA
TRINITY_DN62184_c1_g1	0	0	2	43	108	117	0	0	1.11	19.03	41.68	55.32	7.187027129	3.47E-09	7.09E-07	NA	up	NA	NA
TRINITY_DN62185_c0_g1	8	6	9	48	40	35	3.71	3.07	4.14	20.21	14.55	15.57	2.448230706	8.56E-05	0.004793243	NA	up	NA	NA
TRINITY_DN6227_c0_g1	573	574	402	988	1358	972	154.04	161.21	104.99	232.06	296.87	244.54	1.171325638	0.001355953	0.040819182	NA	up	NA	NA
TRINITY_DN622_c0_g2	7	15	96	0	0	0	0.36	0.66	4.42	0	0	0	-7.884662796	9.63E-07	0.00010415	RBS1	down	NA	NA
TRINITY_DN6236_c1_g1	445	382	342	808	1825	812	4.47	3.58	3.06	7.01	13.29	7.02	1.631552941	0.000235506	0.010871711	SQE1	up	NA	NA
TRINITY_DN6250_c0_g1	14749	21877	14259	5859	3775	3534	320.57	442.9	275.91	108.93	60.95	66.82	-1.968709618	1.14E-07	1.64E-05	CYT6	down	NA	NA
TRINITY_DN6289_c0_g1	25	73	17	5	6	5	1.39	3.88	0.86	0.24	0.26	0.25	-2.831245761	0.000616494	0.022300906	NA	down	NA	NA
TRINITY_DN62968_c0_g1	167	180	354	1609	4451	3786	18.16	17.53	31.73	135.89	338.09	333.73	3.865735166	2.60E-11	6.99E-09	NA	up	NA	NA
TRINITY_DN6342_c0_g1	14	18	15	0	0	2	0.55	0.67	0.53	0	0	0.07	-4.450699273	0.00136897	0.041098913	NA	down	NA	NA
TRINITY_DN6344_c0_g1	5876	10164	1981	19	30	52	158.67	256.55	47.74	0.44	0.61	1.23	-7.313161689	2.11E-30	9.33E-27	PRU1	down	NA	NA
TRINITY_DN6393_c0_g1	435	76	165	75	72	40	12.93	2.12	4.38	1.91	1.61	1.04	-1.715642528	0.001777736	0.049781128	DCTP1	down	NA	NA
TRINITY_DN6400_c0_g1	8906	3069	7242	24907	15594	13098	410.99	133.07	302.18	992.08	549.88	537.59	1.507193979	0.000306892	0.013304283	NLTP	up	|GO:0048471;cellular_component;perinuclear region of cytoplasm|GO:0046872;molecular_function;metal ion binding|GO:0006508;biological_process;proteolysis|GO:1990418;biological_process;response to insulin-like growth factor stimulus|GO:0030282;biological_process;bone mineralization|GO:0016021;cellular_component;integral component of membrane|GO:0060348;biological_process;bone development|GO:0005783…	NA
TRINITY_DN6405_c0_g1	36	56	14	148	97	131	0.99	1.45	0.35	3.31	1.74	2.68	1.893161394	0.000635588	0.022841824	NA	up	NA	NA
TRINITY_DN640_c0_g1	1234	5049	645	5	0	4	64.78	251.98	30.57	0.23	0	0.19	-9.614729005	2.31E-27	6.37E-24	NA	down	NA	NA
TRINITY_DN64116_c0_g1	2	0	2	7	33	21	0.19	0	0.17	0.56	2.41	1.77	4.090133819	0.000588104	0.02162851	NA	up	NA	NA
TRINITY_DN6447_c0_g1	1	1	0	30	14	58	0.05	0.05	0	1.35	0.56	2.68	5.863792847	8.94E-06	0.000749777	NA	up	NA	NA
TRINITY_DN6462_c1_g1	0	0	0	74	36	29	0	0	0	1.91	0.86	0.8	7.945367735	4.41E-09	8.69E-07	NA	up	NA	NA
TRINITY_DN6463_c0_g1	73	59	79	162	173	185	2.36	1.79	2.29	4.49	4.21	5.24	1.365336369	0.001528276	0.044197825	NA	up	NA	NA
TRINITY_DN646_c0_g1	4386	2132	3202	11463	5751	5807	83.79	37.87	54.39	187.22	81.36	96.35	1.265194255	0.000454869	0.01795188	PIP13	up	NA	NA
TRINITY_DN646_c2_g1	115	39	129	690	410	917	1.95	0.61	1.94	9.99	5.14	13.48	2.934065868	1.42E-07	1.99E-05	PSBA	up	NA	NA
TRINITY_DN647_c1_g1	139	21	134	664	1014	248	58.81	9.16	56.19	248.81	336.8	97.86	2.729588618	3.11E-05	0.002145272	NA	up	NA	NA
TRINITY_DN647_c1_g2	76	132	39	336	614	574	5.23	8.76	2.46	20.02	33.25	35.46	2.736594164	6.42E-07	7.27E-05	NA	up	NA	NA
TRINITY_DN649_c0_g1	1723	643	776	4775	3606	5842	33.48	11.33	13.19	80.29	52.27	100.18	2.35921815	4.37E-08	7.25E-06	PER12	up	|GO:0046513;biological_process;ceramide biosynthetic process|GO:0003951;molecular_function;NAD+ kinase activity|GO:0042721;cellular_component;TIM22 mitochondrial import inner membrane insertion complex|GO:0045039;biological_process;protein insertion into mitochondrial inner membrane|GO:0005524;molecular_function;ATP binding|GO:0046486;biological_process;glycerolipid metabolic process|GO:0016301;m…	|Schizosaccharomyces;.;.|
TRINITY_DN6508_c0_g1	59	186	5	0	0	0	2.99	8.95	0.23	0	0	0	-8.794650889	0.000104402	0.005564574	11S2	down	|GO:0005509;molecular_function;calcium ion binding|	NA
TRINITY_DN650_c0_g1	223	47	81	596	503	126	3.67	0.72	1.18	8.37	6.11	1.8	1.870822136	0.001278686	0.039025562	EXP11	up	|GO:0032991;cellular_component;protein-containing complex|GO:0016021;cellular_component;integral component of membrane|GO:0043227;cellular_component;membrane-bounded organelle|GO:0034998;cellular_component;oligosaccharyltransferase I complex|GO:0006487;biological_process;protein N-linked glycosylation|	|Schizosaccharomyces;.;.|
TRINITY_DN652_c0_g1	161	76	106	586	124	1619	8.08	4.2	6.74	28.04	5.81	85.69	3.012734499	5.93E-05	0.003597366	NA	up	NA	NA
TRINITY_DN6546_c0_g1	45	67	29	1	2	5	0.84	0.72	0.23	0.01	0.01	0.22	-4.026693431	2.23E-06	0.000226546	CACLC	down	NA	NA
TRINITY_DN65850_c0_g1	39	14	74	187	229	120	18.61	7.3	36.13	77	84.08	52.3	2.045491669	0.000876185	0.029338249	NA	up	NA	NA
TRINITY_DN65850_c1_g1	453	288	487	1116	1025	656	123.03	81.69	128.53	265	226.22	166.96	1.189516709	0.001429111	0.042134171	ATP9	up	NA	NA
TRINITY_DN659_c0_g1	145	420	104	40	12	21	5.32	14.24	3.43	1.24	0.28	0.64	-3.249304115	5.33E-07	6.18E-05	NA	down	|GO:0005509;molecular_function;calcium ion binding|	|Schizosaccharomyces;.;.|
TRINITY_DN66211_c0_g1	44	7	6	665	1309	54	18.91	3.22	2.64	246.6	431.68	21.4	5.314811443	7.23E-10	1.63E-07	NA	up	NA	NA
TRINITY_DN66366_c0_g1	858	3180	162	3	5	14	79.04	285.1	13.73	0.24	0.37	1.18	-7.425561884	1.73E-16	9.10E-14	NA	down	NA	NA
TRINITY_DN66518_c0_g1	19	22	9	83	50	45	0.35	0.42	0.2	1.36	0.67	0.71	1.855541615	0.00070205	0.024986189	GDL78	up	NA	NA
TRINITY_DN6656_c0_g1	1313	1418	2316	4665	5314	5862	128.89	137.91	218.38	395.85	418.77	524.21	1.674748104	0.00027409	0.012314005	UBIQP	up	NA	NA
TRINITY_DN66791_c0_g1	2	10	18	0	0	0	0.04	0.18	0.31	0	0	0	-5.873049971	0.001215542	0.037513482	SEI2	down	NA	NA
TRINITY_DN6691_c0_g1	271	197	260	577	628	515	8.31	5.66	7.12	15.16	14.45	13.81	1.291049563	0.000298831	0.013083334	DFC	up	NA	NA
TRINITY_DN6709_c1_g3	616	579	2	2	2	0	7.63	6.64	0.02	0.02	0.02	0	-8.180831044	1.99E-05	0.001477021	JUGN4	down	NA	NA
TRINITY_DN67372_c0_g1	41	66	65	201	208	442	11.08	18.54	17.04	47.25	45.39	111.26	2.401992424	2.87E-05	0.00201394	NA	up	NA	NA
TRINITY_DN6740_c0_g1	3	0	1	49	0	49	0.07	0	0.02	0.89	0	0.9	4.805549213	0.000923532	0.030350066	NA	up	NA	NA
TRINITY_DN674_c0_g1	874	5203	691	6	3	11	38.18	214.86	27.15	0.23	0.1	0.42	-8.360398065	2.62E-24	4.81E-21	NA	down	NA	NA
TRINITY_DN676_c0_g1	1037	748	380	5043	4264	6663	13.31	8.93	4.36	55.51	40.41	74.52	3.05119339	1.89E-12	6.05E-10	HHT1	up	NA	NA
TRINITY_DN676_c0_g2	2	3	0	42	16	70	0.03	0.04	0	0.54	0.25	1.03	4.848387903	2.71E-06	0.000271696	HHT1	up	NA	NA
TRINITY_DN6787_c0_g1	51	30	10	3	1	0	9.79	5.96	1.86	0.51	0.16	0	-4.45326119	5.65E-05	0.003465218	HSP11	down	NA	NA
TRINITY_DN683_c0_g2	5166	12098	3274	1545	1143	1571	183.83	410.35	104.46	47.44	31.24	50.32	-2.227743259	2.59E-05	0.001858573	HSP12	down	NA	NA
TRINITY_DN6840_c0_g1	346	252	205	125	104	104	7.64	5.15	3.97	2.41	1.69	1.99	-1.190761216	0.000541356	0.020300723	2-Mar	down	NA	NA
TRINITY_DN68525_c0_g1	2137	172	323	213	44	15	255.92	20.36	36.05	22.17	4.26	1.68	-3.215918372	0.000110347	0.00581126	NA	down	NA	NA
TRINITY_DN68561_c1_g1	14	6	14	10	138	237	2.35	1.04	2.22	1.47	18.58	35.85	3.749471847	3.83E-05	0.002546651	NA	up	NA	NA
TRINITY_DN6877_c0_g1	141	303	775	118	54	42	6.42	13.15	32.1	4.63	1.85	1.7	-2.703227968	4.77E-05	0.003039223	TRH21	down	NA	NA
TRINITY_DN6951_c0_g1	1	476	134	1	0	2	0.02	9.16	2.43	0.02	0	0.04	-7.675368267	0.000300408	0.013100393	NA	down	NA	NA
TRINITY_DN6983_c2_g1	2	0	15	69	158	45	0.77	0	4.23	19.38	41.69	13.71	3.89728483	5.58E-05	0.003437995	NA	up	NA	NA
TRINITY_DN69898_c0_g1	17	4	46	131	110	438	5.51	1.37	14.6	36.94	28.59	132.93	3.455912215	4.14E-05	0.002720973	NA	up	NA	NA
TRINITY_DN69898_c1_g1	0	3	4	26	14	79	0	1.88	2.24	12.4	5.8	40.42	4.177286373	9.37E-05	0.005119949	NA	up	NA	NA
TRINITY_DN6993_c0_g1	1493	960	1503	3605	4470	2729	24.33	14.52	21.75	50.19	53.76	38.56	1.483138887	6.81E-05	0.003965404	RD19A	up	NA	NA
TRINITY_DN6_c0_g4	7369	11723	1472	721	1084	1403	98.39	144.65	17.39	8.2	10.65	16.18	-2.51673403	9.57E-05	0.005165025	C7113	down	NA	NA
TRINITY_DN70219_c0_g1	8	7	22	0	0	0	0.1	0.08	0.24	0	0	0	-6.118146887	0.000257993	0.011737862	ASPR1	down	NA	NA
TRINITY_DN70247_c0_g1	783	1188	444	98	42	153	282.34	455.77	157.83	30.77	12	51.59	-2.919563187	5.99E-07	6.85E-05	MT2	down	NA	NA
TRINITY_DN706_c0_g1	1191	2147	546	240	352	318	40.52	58.73	17.24	8.15	10.54	10.79	-2.003120471	0.000175472	0.008417299	PERR	down	NA	NA
TRINITY_DN706_c0_g2	568	1623	322	128	194	252	27.49	68.52	14.14	6.94	9.1	12.88	-2.031980723	0.001401882	0.041633826	AKR1	down	NA	NA
TRINITY_DN708_c0_g1	2660	2763	878	550	252	563	79.44	77.71	23.39	13.88	5.57	14.54	-2.08616816	4.35E-05	0.002833956	HS181	down	NA	NA
TRINITY_DN70996_c0_g1	4	0	2	31	90	102	2.05	0	1.09	15.59	38.18	54.06	5.448617299	5.90E-09	1.15E-06	NA	up	NA	NA
TRINITY_DN7114_c0_g1	60	43	20	162	96	86	6.76	4.96	2.16	20.93	9.3	10.26	1.548019829	0.000789348	0.027215253	NA	up	NA	NA
TRINITY_DN712_c0_g1	4162	1978	14560	1379	856	203	332.64	150.07	1221.99	89.39	50.38	15.06	-3.30470891	7.85E-06	0.000679348	NA	down	NA	NA
TRINITY_DN7177_c0_g2	1249	978	425	456	221	272	24.28	17.68	7.35	7.58	3.18	4.59	-1.409675412	0.000772691	0.026850724	ARL8A	down	NA	NA
TRINITY_DN7182_c0_g1	85	34	36	285	194	286	3.71	1.4	1.41	10.67	6.45	10.99	2.453936894	4.09E-08	6.89E-06	NA	up	NA	NA
TRINITY_DN71861_c0_g1	33	35	52	102	162	103	8.06	8.93	12.43	21.97	32.44	23.73	1.629964139	0.001417711	0.041990892	NA	up	|GO:0005509;molecular_function;calcium ion binding|	NA
TRINITY_DN720_c0_g1	2243	1457	879	353	569	596	73.87	47.22	29.84	9.45	13.42	15.32	-1.406590518	0.001623174	0.046215418	NA	down	|GO:0005524;molecular_function;ATP binding|GO:0005856;cellular_component;cytoskeleton|GO:0005737;cellular_component;cytoplasm|	|Schizosaccharomyces;ko04011;MAPK signaling pathway - yeast|
TRINITY_DN72_c0_g1	215	523	121	76	76	62	7.22	16.45	3.64	2.17	1.91	1.83	-1.986022685	0.000490951	0.018873381	NA	down	NA	NA
TRINITY_DN732_c0_g1	407	1045	364	115	75	86	12.64	30.53	9.9	3	2.13	2.23	-2.729607074	1.65E-07	2.27E-05	NA	down	NA	NA
TRINITY_DN7374_c0_g1	228	114	154	426	1017	327	8.35	4.14	5.18	14.13	30.6	11.6	1.919939281	0.000110878	0.005825335	APTG1	up	NA	NA
TRINITY_DN7382_c0_g1	213	454	21	2	0	9	6.76	12.11	0.53	0.04	0	0.24	-5.717850178	0.000596776	0.021802068	LEA34	down	NA	NA
TRINITY_DN7393_c0_g1	23	18	3	0	0	0	0.83	0.37	0.08	0	0	0	-6.174218343	0.000222579	0.010427683	NA	down	NA	NA
TRINITY_DN73_c0_g1	3872	12182	111	14	17	49	110.26	316.78	2.78	0.34	0.35	1.21	-7.471681786	5.62E-07	6.45E-05	HS16A	down	NA	NA
TRINITY_DN7403_c0_g1	63	380	77	4	6	24	2.8	15.88	3.1	0.17	0.2	0.94	-3.798085934	1.78E-05	0.001352083	NA	down	NA	NA
TRINITY_DN74322_c0_g1	38	13	0	151	106	60	1.04	0.33	0	3.56	2.18	1.44	2.807423909	0.000654511	0.023331879	PRE6	up	NA	NA
TRINITY_DN7446_c0_g1	139125	262357	28378	276	369	923	4399.42	7835.71	821.82	7.49	8.81	26.53	-7.888819295	4.93E-27	1.21E-23	2SS	down	NA	NA
TRINITY_DN74695_c0_g1	208	251	165	102	31	49	3.74	4.19	2.64	1.57	0.41	0.77	-1.80739898	0.000152829	0.007656743	BLT	down	NA	NA
TRINITY_DN74775_c0_g1	5	6	3	21	22	45	0.14	0.15	0.07	0.49	0.45	1.07	2.808026956	0.000610507	0.022156975	LBD11	up	NA	NA
TRINITY_DN74893_c0_g1	0	2	1	6	38	82	0	0.06	0.03	0.16	0.91	2.29	5.576766267	1.22E-05	0.000986232	NA	up	NA	NA
TRINITY_DN7504_c0_g3	0	0	0	7	25	1	0	0	0	0.16	0.49	0.02	5.909407894	0.001686636	0.047775746	NA	up	NA	NA
TRINITY_DN7512_c0_g2	76	64	82	26	16	20	0.95	0.67	0.97	0.28	0.13	0.19	-1.824458272	0.000284607	0.012687156	PBL7	down	NA	NA
TRINITY_DN752_c0_g1	1508	731	1587	3779	5909	3495	31.5	14.66	28.99	61.83	82.48	59.39	1.839131521	3.14E-05	0.002156001	HMDH	up	|GO:0000287;molecular_function;magnesium ion binding|GO:0009045;molecular_function;xylose isomerase activity|GO:0042732;biological_process;D-xylose metabolic process|GO:0005737;cellular_component;cytoplasm|	|Schizosaccharomyces;ko04110,ko04111,ko05166,ko03041,ko03036;Cell cycle,Cell cycle - yeast,Human T-cell leukemia virus 1 infection,Spliceosome,Chromosome and associated proteins|.;.;.|
TRINITY_DN75379_c0_g1	6	5	5	49	23	16	0.07	0.05	0.05	0.49	0.2	0.16	2.423169094	0.001147458	0.035871372	Y1523	up	NA	NA
TRINITY_DN7579_c0_g1	1283	3499	215	1	10	48	61.78	159.74	9.33	0.04	0.37	2.04	-6.116609434	0.000101879	0.005456487	NA	down	|GO:0034362;cellular_component;low-density lipoprotein particle|GO:0005764;cellular_component;lysosome|GO:0005509;molecular_function;calcium ion binding|GO:0009986;cellular_component;cell surface|GO:0006897;biological_process;endocytosis|GO:0016021;cellular_component;integral component of membrane|GO:0006869;biological_process;lipid transport|GO:0005770;cellular_component;late endosome|GO:0005905…	NA
TRINITY_DN7653_c0_g1	818	569	715	1544	1272	1315	40.29	26.91	32.64	67.48	49.64	59.41	1.029157785	0.001738417	0.048803964	SC61B	up	NA	NA
TRINITY_DN7657_c0_g1	155	198	336	22	8	5	6.35	7.65	12.36	0.77	0.25	0.18	-4.443597034	4.37E-13	1.48E-10	NA	down	NA	NA
TRINITY_DN7664_c0_g1	87	74	74	244	200	381	5.5	4.62	4.33	12.98	9.49	20.59	1.931851385	4.43E-05	0.002863751	NA	up	NA	NA
TRINITY_DN775_c0_g1	38	19	18	405	280	534	0.61	0.29	0.26	5.57	3.33	7.45	4.185581737	7.75E-18	5.18E-15	GDL31	up	NA	NA
TRINITY_DN793_c0_g1	382	425	311	1131	2121	1562	6.54	7.6	4.71	17.2	27.51	25.46	2.19345036	2.90E-07	3.63E-05	UGT1	up	NA	NA
TRINITY_DN7967_c0_g1	456	1511	281	143	164	185	5.2	15.8	2.81	1.38	1.36	1.8	-2.142647796	0.000621102	0.022394191	SSDH	down	NA	NA
TRINITY_DN8004_c0_g2	8	4	3	46	36	26	0.94	0.5	0.62	4.22	3.67	3.85	2.917285643	2.96E-05	0.002065198	NA	up	NA	NA
TRINITY_DN801_c0_g1	327	314	323	648	874	711	5.77	5.82	5.4	9.82	13.48	11.71	1.271447705	0.000834232	0.028320241	MYB44	up	NA	NA
TRINITY_DN8048_c0_g1	3	0	1	32	15	11	0.33	0	0.1	2.96	1.27	1.11	3.904681911	0.000620486	0.022394191	H33	up	NA	NA
TRINITY_DN8068_c0_g1	303	215	299	36	28	19	28.92	20.37	26.76	2.92	2.19	1.25	-3.29947151	1.54E-15	6.96E-13	NA	down	NA	NA
TRINITY_DN8130_c0_g1	218	245	105	102	68	46	3.03	3.16	1.3	1.21	0.7	0.55	-1.383811976	0.001775453	0.049780371	ATL54	down	NA	NA
TRINITY_DN8143_c0_g1	0	0	0	22	11	4	0	0	0	0.33	0.14	0.06	5.984372482	0.000372677	0.015604328	NA	up	|GO:0007275;biological_process;multicellular organism development|GO:0005737;cellular_component;cytoplasm|GO:0005874;cellular_component;microtubule|	NA
TRINITY_DN8163_c0_g1	861	739	402	277	222	211	22.32	17.89	9.29	6.15	4.3	4.78	-1.416163735	6.54E-05	0.003856545	RL32	down	NA	NA
TRINITY_DN8165_c0_g1	242	455	241	165	60	69	4.57	7.99	4.05	2.66	0.84	1.13	-1.747469319	0.000428567	0.017162896	GDL34	down	NA	NA
TRINITY_DN81941_c0_g1	14	11	12	289	318	1076	0.44	0.32	0.33	7.7	7.43	29.27	5.724706529	1.61E-17	1.01E-14	NA	up	NA	NA
TRINITY_DN820_c0_g1	95	57	90	255	213	151	4.22	2.39	3.59	9.72	7.21	5.91	1.372062887	0.000422014	0.016962048	CYC1B	up	NA	NA
TRINITY_DN8213_c0_g1	3756	1198	407	75	60	173	203.47	100.45	19.89	6.45	2.98	9.09	-3.770102606	2.83E-08	4.92E-06	NA	down	NA	NA
TRINITY_DN8226_c0_g1	2165	4546	680	386	434	288	44.74	87.44	12.5	6.82	6.65	5.17	-2.700862292	4.35E-06	0.000410143	OBP2B	down	NA	NA
TRINITY_DN82316_c0_g1	1307	527	400	318	128	163	14.97	5.59	4.06	3.11	1.08	1.61	-1.772509912	7.44E-05	0.004296223	UGT2	down	NA	NA
TRINITY_DN82348_c0_g1	138	116	46	11	25	12	1.93	1.5	0.57	0.13	0.26	0.15	-2.520393582	2.04E-05	0.001512541	U79B9	down	NA	NA
TRINITY_DN823_c0_g1	1559	1173	1275	3027	5309	3742	22.25	15.55	16.09	37.03	55.38	46.88	1.683692514	1.90E-05	0.001420045	PT525	up	NA	NA
TRINITY_DN8297_c0_g1	31	24	10	134	111	269	0.33	0.23	0.09	1.21	0.86	2.46	3.193703366	1.04E-07	1.54E-05	LAC5	up	NA	NA
TRINITY_DN8316_c0_g3	129	71	78	202	211	190	4.12	2.23	2.31	5.05	5.16	5.65	1.219969502	0.00122077	0.037622232	NA	up	NA	NA
TRINITY_DN8334_c0_g1	24	16	34	102	117	80	0.52	0.33	0.66	1.9	1.9	1.52	2.028628221	7.97E-05	0.004520109	CXE1	up	NA	NA
TRINITY_DN8369_c0_g2	0	0	2	18	29	5	0	0	0.08	0.75	1.03	0.19	4.612848157	0.00145552	0.042596152	STGL2	up	NA	NA
TRINITY_DN8411_c0_g2	15	28	28	6	3	0	0.23	0.39	0.38	0.08	0.04	0	-3.13185973	0.001399717	0.041626127	PII2	down	NA	NA
TRINITY_DN8444_c0_g1	85	141	53	29	28	25	3.11	4.86	1.74	0.91	0.78	0.8	-1.728775661	0.001364344	0.041015816	NA	down	NA	NA
TRINITY_DN8490_c0_g1	323	322	2	0	0	0	16.78	15.9	0.09	0	0	0	-10.04747729	0.000119084	0.00622677	NA	down	NA	NA
TRINITY_DN8526_c2_g1	132	99	133	426	311	481	7.36	5.29	5.96	21.82	11.51	15.96	1.815645768	1.56E-05	0.001220174	UBIQP	up	NA	NA
TRINITY_DN8530_c0_g1	6475	42355	55	26	32	400	239.01	1469.7	1.81	0.82	0.92	12.96	-6.483882414	0.001165759	0.036194258	SLE2	down	NA	NA
TRINITY_DN859_c1_g1	31433	17336	15044	51527	56410	29607	416.47	212.5	177.03	583.01	549.49	340.44	1.187793291	0.000484047	0.018738555	10HGO	up	NA	NA
TRINITY_DN8606_c0_g1	77704	41936	71315	127049	160085	141326	1734	878.1	1433.43	2436.48	2649.71	2748.4	1.250327543	0.001387643	0.041434004	GALUR	up	NA	NA
TRINITY_DN860_c0_g1	4631	5767	1009	22	18	39	191.94	222.21	37.7	0.77	0.61	1.41	-7.003490899	2.75E-29	1.01E-25	NA	down	NA	NA
TRINITY_DN8632_c0_g1	442	930	117	84	13	88	4.83	9.41	1.13	0.78	0.1	0.83	-2.930358854	0.000133473	0.006833435	TM205	down	NA	NA
TRINITY_DN8691_c0_g1	5	3	4	49	41	75	0.06	0.05	0.04	0.47	0.41	1.51	3.915060608	8.29E-08	1.27E-05	NAT4	up	NA	NA
TRINITY_DN8725_c1_g1	19	9	41	65	106	255	10.66	5.59	22.74	31.3	44.07	131.33	2.757932601	0.000277834	0.012410298	FRA17	up	NA	NA
TRINITY_DN8750_c0_g1	107	66	60	208	255	144	1.24	0.71	0.61	2.05	2.16	1.44	1.458015344	0.000169898	0.008229044	PHR	up	NA	NA
TRINITY_DN8886_c0_g1	48	11	21	115	129	46	0.56	0.12	0.22	1.14	1.1	0.46	1.946116609	0.00078931	0.027215253	STC	up	NA	NA
TRINITY_DN89654_c0_g1	35	41	18	220	134	272	1.15	1.26	0.53	6.2	3.31	7.83	2.847975424	4.26E-08	7.12E-06	BCB3	up	NA	NA
TRINITY_DN9013_c0_g1	169	93	191	474	612	389	3.47	1.78	3.49	8.32	9.32	6.94	1.737996334	5.72E-05	0.003493344	CSE	up	NA	NA
TRINITY_DN9029_c0_g1	226	243	137	2119	1320	2899	4.29	4.29	2.31	34.37	18.55	47.78	3.508596732	4.83E-14	1.87E-11	PER64	up	NA	NA
TRINITY_DN90448_c0_g1	402	247	282	653	698	510	8.02	4.59	5.01	11.14	10.32	8.84	1.069141939	0.001024526	0.032669355	FLS	up	NA	NA
TRINITY_DN9108_c1_g1	31247	95322	6275	330	354	674	949.01	2712.27	170.33	8.59	8.07	17.9	-6.484810811	1.65E-17	1.01E-14	OLEL	down	NA	NA
TRINITY_DN913_c0_g1	56591	19503	18230	139573	96096	35379	754.62	227.92	218.14	1575.97	888.28	384.45	1.583142129	0.000893279	0.029551857	VICHY	up	NA	NA
TRINITY_DN9144_c0_g1	22	14	9	1	0	0	0.84	0.54	0.28	0.04	0	0	-5.279115183	0.00054188	0.020300723	NA	down	NA	NA
TRINITY_DN9163_c0_g1	0	0	0	17	14	4	0	0	0	0.48	0.34	0.11	5.940258824	0.000408112	0.016523673	NA	up	NA	NA
TRINITY_DN9163_c0_g2	1	0	10	61	56	28	0.4	0	3.85	21.36	17.57	10.59	3.585647488	0.000238149	0.010970772	NA	up	NA	NA
TRINITY_DN918_c0_g1	942	504	571	1528	2092	1924	105.45	59.03	68.86	154.01	187.05	207.56	1.594202337	2.74E-05	0.001947453	NA	up	NA	NA
TRINITY_DN9199_c0_g1	2482	9245	964	511	654	1160	105.63	371.62	36.88	18.68	21.2	43.48	-2.334305891	0.00144094	0.042394372	NA	down	NA	NA
TRINITY_DN91_c0_g1	405	244	151	2287	1602	3518	4.61	2.47	1.58	17.53	10.73	27.36	3.409292902	1.02E-12	3.32E-10	ERDL6	up	NA	NA
TRINITY_DN9200_c0_g1	6	6	17	36	62	85	1.23	1.83	4.42	8.61	14.02	22.09	2.724516379	0.000244419	0.01123614	NA	up	NA	NA
TRINITY_DN92175_c0_g1	123	55	61	32	17	14	3.33	1.39	1.47	0.74	0.34	0.33	-1.869443619	0.000216619	0.010191704	NA	down	NA	NA
TRINITY_DN925_c1_g2	0	1	0	269	95	132	0	0.02	0	3.73	1.14	1.86	8.833406107	6.66E-12	1.96E-09	NA	up	NA	NA
TRINITY_DN9261_c0_g1	21054	10495	19219	61605	48886	36696	310.95	141.07	243.86	749.92	514.54	456.34	1.557850236	1.65E-05	0.001280146	EP1L3	up	NA	NA
TRINITY_DN9283_c0_g1	204	149	177	78	38	51	5.52	3.77	4.28	1.81	0.77	1.21	-1.645435696	6.49E-05	0.003846772	CSPLB	down	NA	NA
TRINITY_DN9292_c0_g1	1233	497	1160	2970	3512	1614	15.37	5.73	12.82	31.61	32.16	17.4	1.509215551	0.000641701	0.022986639	C7A15	up	NA	NA
TRINITY_DN92_c0_g1	1644	1599	207	4	8	6	654.9	682.38	81.56	1.39	2.49	2.24	-7.424063311	5.13E-25	1.03E-21	NA	down	NA	NA
TRINITY_DN9342_c0_g2	2	0	3	18	13	36	0.03	0	0.04	0.23	0.15	0.48	3.889338772	0.00039752	0.016304212	NA	up	NA	NA
TRINITY_DN9377_c0_g1	59	44	73	203	236	298	4.68	3.13	6.52	18.06	17.59	30.35	2.14782314	7.79E-06	0.000676792	F26G	up	NA	NA
TRINITY_DN9447_c0_g1	16	7	16	88	69	74	0.19	0.08	0.17	0.9	0.61	0.77	2.623999217	1.41E-06	0.000147457	GPAT6	up	NA	NA
TRINITY_DN9455_c0_g1	11	9	10	45	12	337	0.78	0.61	0.65	2.76	0.67	21.42	4.002170302	4.37E-05	0.002833956	NA	up	NA	NA
TRINITY_DN9456_c2_g1	1290	697	1391	3977	9370	5638	18.32	9.18	17.53	48.25	98	69.36	2.573979294	1.35E-07	1.91E-05	NA	up	NA	NA
TRINITY_DN9532_c0_g1	88	824	1083	0	2	7	11.75	109.35	135.29	0	0.22	0.86	-7.696670009	1.65E-06	0.000169742	NLTPC	down	NA	NA
TRINITY_DN9537_c0_g2	3	2	0	36	22	30	0.06	0.04	0	0.6	0.32	0.5	4.252084437	1.15E-05	0.000933659	MYB93	up	NA	NA
TRINITY_DN9614_c0_g1	860	617	826	3859	3472	3099	14.09	9.44	12.15	53.94	42.36	44.1	2.218411914	1.73E-11	4.77E-09	CCR1	up	NA	NA
TRINITY_DN9627_c0_g1	757	532	736	2148	1306	1162	10.73	6.99	9.26	25.99	13.58	14.22	1.182294528	0.000507663	0.019347322	RLA13	up	NA	NA
TRINITY_DN964_c0_g1	158	177	110	61	45	50	4.38	4.58	2.72	1.45	0.93	1.21	-1.466739576	0.000449323	0.017768388	NA	down	NA	NA
TRINITY_DN9682_c0_g1	47	71	37	11	9	6	0.81	1.1	0.56	0.16	0.11	0.09	-2.580159058	3.63E-05	0.00243411	SWET1	down	NA	NA
TRINITY_DN9697_c1_g1	9290	7732	11399	30315	38963	26474	324.19	253.49	356.05	904.52	1022.47	807.46	1.774738206	4.28E-06	0.000405036	ERD15	up	NA	NA
TRINITY_DN97170_c0_g1	61	17	27	92	182	98	0.72	0.18	0.28	0.92	1.57	1	1.986686776	0.000305688	0.013278173	SUC2	up	NA	NA
TRINITY_DN97335_c0_g1	1553	2144	745	584	409	477	34.25	44.05	14.63	11.02	6.7	9.15	-1.538407559	0.000479566	0.018597718	GIF1	down	NA	NA
TRINITY_DN97749_c0_g1	109	20	41	466	358	106	1.76	0.3	0.59	6.43	4.27	1.48	2.516347897	1.96E-05	0.001463889	NA	up	NA	NA
TRINITY_DN9782_c0_g1	1889	3567	2032	821	793	849	52.01	91.83	49.94	19.36	16.33	20.4	-1.577107546	0.000311012	0.013415802	Y4320	down	NA	NA
TRINITY_DN981_c0_g1	477	530	367	862	1097	1349	8.14	9.38	5.48	13.54	15.24	24.08	1.377798483	0.001224927	0.037697677	LAC14	up	NA	NA
TRINITY_DN9862_c0_g1	41	39	63	174	154	125	4.25	3.91	6	15.59	12.8	11.71	1.651802115	0.000287917	0.012706333	UBIQ	up	NA	NA
TRINITY_DN9869_c0_g2	1	2	1	31	36	11	0.01	0.02	0.01	0.31	0.31	0.11	4.270342291	4.88E-05	0.003077696	NRX12	up	NA	NA
TRINITY_DN9875_c0_g2	16	16	15	1	1	2	0.51	0.48	0.43	0.03	0.02	0.06	-3.494722579	0.001567718	0.045043324	NA	down	NA	NA
TRINITY_DN9888_c0_g1	670	392	1108	1216	1896	9884	104.82	61.7	163.69	165.72	244.23	1429.24	2.796499715	0.000353542	0.014944929	PRU1	up	NA	NA
TRINITY_DN9911_c0_g1	119	125	259	698	273	1488	38.46	42.86	82.22	197.6	70.86	451.35	2.375952818	0.000457234	0.017984543	CB24	up	NA	NA
TRINITY_DN9941_c0_g2	13	1	6	32	26	63	0.57	0.04	0.24	1.2	0.87	2.43	2.840574292	0.000704132	0.025019942	NA	up	NA	NA
TRINITY_DN995_c0_g1	224	74	259	763	954	331	7.08	2.19	7.26	20.74	22.15	9.18	1.867807625	0.000527453	0.019963611	NA	up	NA	NA
TRINITY_DN99667_c0_g1	14	14	13	46	39	56	0.38	0.36	0.32	1.08	0.8	1.34	1.862611853	0.001445319	0.042466592	NHL6	up	NA	NA
TRINITY_DN9990_c0_g1	11	64	8	1	2	0	0.44	2.41	0.29	0.03	0.06	0	-4.857503816	0.000229065	0.010641175	NA	down	NA	NA
