# Supplementary material for: The Effect of Anti-browning Agent Activated Carbon and Polyvinyl Pyrrolidone on the Rooting of Embryo Seedlings of “FengDan” and Its Transcriptome Analysis
Source: Front Plant Sci. 2022 Mar 21;13:832619. doi: 10.3389/fpls.2022.832619 (PMC8979295; doi:10.3389/fpls.2022.832619)
Supplement: Supplementary file 6 [file Table_5.XLS]

Table S5 Significantly differently expressed genes��DEGs�� information table in PVP vs AC and PVP
Gene_ID	PVP1_counts	PVP2_counts	PVP3_counts	ACandPVP1_counts	ACandPVP2_counts	ACandPVP3_counts	PVP1_tpm	PVP2_tpm	PVP3_tpm	ACandPVP1_tpm	ACandPVP2_tpm	ACandPVP3_tpm	log2FoldChange	pvalue	padj	SYMBOL	stat	GO_ID_GO_term_Description	Category_ko_pathway
TRINITY_DN10004_c1_g1	2	0	0	5	30	9	0.05	0	0	0.13	0.82	0.39	5.055905002	0.000870363	0.036530769	DRE2G	up	NA	NA
TRINITY_DN10010_c0_g1	12	5	36	244	12	133	0.29	0.07	0.92	5.27	0.23	4.35	3.046623258	0.001009729	0.040514683	NA	up	NA	NA
TRINITY_DN10053_c0_g1	15	2	14	125	38	126	0.21	0.02	0.2	1.93	0.61	3.24	3.668904405	9.59E-07	0.000221622	RSS3	up	|GO:0005654;cellular_component;nucleoplasm|GO:0005634;cellular_component;nucleus|GO:0006397;biological_process;mRNA processing|GO:0003729;molecular_function;mRNA binding|GO:0031123;biological_process;RNA 3'-end processing|	NA
TRINITY_DN10080_c0_g1	278	141	205	29	68	25	2.73	1.19	2.04	0.31	0.75	0.44	-1.919593516	0.000254078	0.016199307	KCS1	down	NA	NA
TRINITY_DN10081_c0_g1	2742	2610	6151	317	484	281	72.24	60.28	165.43	9.27	14.6	13.62	-3.091792885	6.81E-09	3.43E-06	LTG15	down	NA	NA
TRINITY_DN10116_c0_g1	4	3	9	148	3	44	0.15	0.12	0.75	9.5	0.44	4.17	3.701564433	0.000265136	0.016718442	NA	up	NA	NA
TRINITY_DN1016_c0_g1	233	151	158	1023	228	424	3.81	2.12	2.64	17.89	4.11	12.27	1.921222026	2.24E-05	0.002669949	RPI4	up	NA	NA
TRINITY_DN10172_c0_g1	8	0	5	106	12	57	1.08	0	0.76	19.78	2.28	17.29	4.109181445	1.14E-05	0.001519497	NA	up	|GO:0005515;molecular_function;protein binding|	NA
TRINITY_DN10231_c0_g1	6	2	3	154	10	109	0.05	0.01	0.02	1.88	0.06	1.95	5.056645777	3.17E-08	1.13E-05	NA	up	NA	NA
TRINITY_DN10246_c0_g1	0	0	1	28	2	25	0	0	0.07	2.45	0.09	3.03	6.10023635	0.000149158	0.011206364	NA	up	NA	NA
TRINITY_DN1031_c0_g1	596	537	435	1180	822	970	10.88	8.51	8.05	22.83	16.77	31.59	1.34869456	3.70E-05	0.003891161	PIR7A	up	NA	NA
TRINITY_DN10362_c0_g1	875	715	848	424	212	195	14.24	10.61	14.06	7.57	3.95	6.05	-1.257489317	0.000117641	0.009471858	H2AXA	down	NA	NA
TRINITY_DN10366_c0_g1	133	65	94	18	17	5	1.76	0.74	1.26	0.26	0.26	0.12	-2.544106633	2.03E-06	0.000415265	FATB	down	NA	NA
TRINITY_DN10426_c0_g1	3	0	2	44	4	16	0.1	0	0.07	2.76	0.37	1.61	3.948729836	0.000688724	0.031122271	NA	up	NA	NA
TRINITY_DN10440_c0_g1	97	104	50	16	19	16	1.02	0.95	0.56	0.17	0.22	0.29	-1.842720287	0.000321517	0.018990096	RUMI	down	|GO:0030234;molecular_function;enzyme regulator activity|GO:0004129;molecular_function;cytochrome-c oxidase activity|GO:0006123;biological_process;mitochondrial electron transport, cytochrome c to oxygen|GO:0005739;cellular_component;mitochondrion|GO:0016021;cellular_component;integral component of membrane|GO:0043209;cellular_component;myelin sheath|GO:0005751;cellular_component;mitochondrial re…	NA
TRINITY_DN104696_c0_g1	287	165	68	33	19	38	10.8	5.52	2.63	1.4	0.83	2.67	-1.961330954	0.000472185	0.024832901	NA	down	NA	NA
TRINITY_DN1046_c1_g1	1897	2850	567	554	154	160	188.65	257.27	59.37	67.31	16.7	28.94	-2.334713703	1.90E-05	0.002346353	NA	down	NA	NA
TRINITY_DN104778_c0_g1	43	18	17	114	47	60	0.52	0.19	0.21	1.5	0.64	1.32	1.903067112	0.000137901	0.010553091	BCAT1	up	NA	NA
TRINITY_DN104902_c0_g1	11	2	7	63	22	37	0.58	0.09	0.38	3.82	1.36	3.7	2.989435264	2.90E-05	0.003230758	NA	up	NA	NA
TRINITY_DN10505_c0_g1	50	28	40	127	60	91	0.82	0.39	0.7	2.34	1.13	2.92	1.627414871	0.000496731	0.025368157	GRF10	up	NA	NA
TRINITY_DN105185_c0_g1	79	28	30	189	57	135	0.63	0.19	0.24	1.64	0.52	1.95	1.941643908	0.00041012	0.022628025	SBT13	up	NA	NA
TRINITY_DN1059_c0_g1	10	4	56	3122	513	15917	0.64	0.26	3.99	254.76	41.22	2158.31	8.657285977	1.42E-07	4.23E-05	NLTPC	up	NA	NA
TRINITY_DN10671_c0_g2	0	0	0	11	3	8	0	0	0	2.82	0.75	3.37	5.697065549	0.001313909	0.048545896	NA	up	NA	NA
TRINITY_DN106_c1_g1	950	587	502	54	216	15	138.88	73.12	73.03	9.54	39.03	4.68	-2.420129634	0.000665956	0.030482983	NA	down	NA	NA
TRINITY_DN10766_c0_g1	5	3	8	125	2	66	0.67	0.39	0.95	19.25	0.3	16.83	3.838699758	0.000188948	0.013344045	NA	up	NA	NA
TRINITY_DN10768_c1_g1	5	1	1	57	2	35	0.63	0.05	0.08	5.69	0.23	4.87	4.193421373	0.000242802	0.015835306	NA	up	NA	NA
TRINITY_DN10809_c0_g1	1	0	1	54	2	30	0.15	0	0.16	13.91	0.37	13.31	5.753831981	6.53E-05	0.006285726	NA	up	NA	NA
TRINITY_DN1081_c0_g1	2098	1678	998	702	527	486	14.41	9.75	6.85	6.23	4.16	6.41	-1.039146894	0.000667178	0.030482983	NA	down	NA	NA
TRINITY_DN1082_c0_g3	345	216	185	57	69	39	3.25	1.75	1.77	0.58	0.73	0.66	-1.74579587	4.12E-06	0.000711905	FACR3	down	NA	NA
TRINITY_DN10837_c0_g1	3	2	4	115	1	45	0.08	0.07	0.12	3.41	0.03	1.99	4.364786714	9.66E-05	0.008294294	NA	up	NA	NA
TRINITY_DN1083_c0_g1	1675	1269	1424	225	426	177	162.64	123.17	160.8	28	52.73	34.84	-1.988182588	3.45E-06	0.00061346	NA	down	NA	NA
TRINITY_DN10927_c0_g1	0	0	0	356	849	242	0.04	0	0	30.43	72.79	33.99	11.76141055	2.32E-19	8.20E-16	TCTP	up	NA	NA
TRINITY_DN11073_c0_g1	404	206	188	917	498	610	4	1.75	1.88	9.83	5.56	10.89	1.780996691	4.89E-07	0.000122086	INO1	up	NA	NA
TRINITY_DN1108_c0_g1	1245	650	1321	1791	8769	2712	55.76	25.77	62.51	93.58	473.3	234.48	2.488982679	7.31E-05	0.006744834	DEF	up	NA	NA
TRINITY_DN11204_c0_g2	0	1	1	32	1	25	0	0.24	0.06	4.42	0.04	10.42	5.196441512	0.000566199	0.02749571	NA	up	NA	NA
TRINITY_DN112421_c0_g1	271267	130081	127658	329124	270560	247100	13278.77	5527.36	6353.41	18509.22	15568.93	23581.28	1.14432147	0.000562212	0.027409789	NLTP2	up	NA	NA
TRINITY_DN112784_c0_g1	514	338	1170	57	78	40	7.72	4.39	17.84	0.93	1.33	1.09	-3.253435818	3.10E-08	1.13E-05	PER11	down	NA	NA
TRINITY_DN112859_c0_g1	5	4	13	90	203	107	0.25	0.18	0.66	5.1	11.71	10.01	4.567235935	2.08E-11	2.24E-08	NA	up	NA	NA
TRINITY_DN11301_c0_g1	0	0	0	12	4	7	0	0	0	1.03	0.52	1.1	5.723713546	0.000980554	0.039733341	NA	up	NA	NA
TRINITY_DN11302_c0_g1	1	2	0	59	1	25	0.04	0.04	0	5.45	0.13	1.99	5.124816205	0.000214253	0.01454917	NA	up	NA	NA
TRINITY_DN11306_c4_g1	1	0	0	18	2	22	0.03	0	0	0.89	0.1	1.33	5.776561529	0.000432642	0.023538881	NA	up	NA	NA
TRINITY_DN11306_c4_g2	2	4	3	53	4	22	0.03	0.43	0.1	0.95	0.06	2.15	3.365744196	0.000707485	0.031623194	NA	up	NA	NA
TRINITY_DN11307_c0_g1	59	70	583	2896	3005	5103	1.66	1.73	16.8	90.93	97.22	265.54	4.260795067	0.000741632	0.032676758	OLE	up	NA	NA
TRINITY_DN113165_c0_g1	8	11	2	96	5122	434	0.26	0.31	0.07	3.43	188.4	25.71	8.602078885	1.35E-08	5.75E-06	NA	up	NA	NA
TRINITY_DN1131_c0_g1	12861	24432	1300	2411	2090	534	484.54	831.68	43.6	94.11	87.38	32.86	-2.604782218	0.000415976	0.022798441	RIR2	down	|GO:0005654;cellular_component;nucleoplasm|GO:0001530;molecular_function;lipopolysaccharide binding|GO:0003723;molecular_function;RNA binding|GO:0046872;molecular_function;metal ion binding|	|Schizosaccharomyces;.;.|.;.;.|
TRINITY_DN113520_c0_g1	11	10	9	209	29	132	0.23	0.18	0.19	4.74	0.68	4.98	3.980798765	5.57E-09	3.06E-06	CSPLA	up	NA	NA
TRINITY_DN11356_c0_g1	38	46	588	414	37531	5012	0.39	0.41	6.16	4.65	438.34	93.65	6.229048808	0.000530899	0.026457185	VCL6	up	|GO:0006120;biological_process;mitochondrial electron transport, NADH to ubiquinone|GO:0008137;molecular_function;NADH dehydrogenase (ubiquinone) activity|GO:0005743;cellular_component;mitochondrial inner membrane|	NA
TRINITY_DN11379_c0_g1	0	0	0	16	1	12	0	0	0	0.58	0.04	2.05	6.098601234	0.000800212	0.0345374	NA	up	NA	NA
TRINITY_DN11403_c0_g2	24	22	19	90	21	153	0.33	0.24	0.24	1.26	0.3	3.56	2.585682908	0.000456379	0.024364527	NA	up	NA	NA
TRINITY_DN114145_c0_g1	3	1	1	92	33	3	0.06	0.02	0.02	1.96	0.73	0.11	4.826675997	1.43E-05	0.001852209	SWT10	up	NA	NA
TRINITY_DN11419_c0_g1	4703	8105	5563	3508	2002	1042	99.29	145.56	116.74	79.25	50.35	39.45	-1.264717613	0.001320725	0.048579869	NA	down	NA	NA
TRINITY_DN11436_c1_g2	2	0	3	40	5	17	0.32	0	0.13	5.49	0.3	6.61	3.873313657	0.000664625	0.030482983	NA	up	NA	NA
TRINITY_DN11466_c0_g1	2	4	6	101	8	47	0.08	0.19	0.64	5.3	0.29	4.22	3.908314241	1.72E-05	0.002151435	NA	up	|GO:0005654;cellular_component;nucleoplasm|GO:0035195;biological_process;gene silencing by miRNA|GO:0035278;biological_process;miRNA mediated inhibition of translation|GO:0060213;biological_process;positive regulation of nuclear-transcribed mRNA poly(A) tail shortening|GO:0003723;molecular_function;RNA binding|GO:1905618;biological_process;positive regulation of miRNA mediated inhibition of trans…	NA
TRINITY_DN11466_c1_g1	5	4	9	113	5	40	0.66	0.1	0.48	13.43	0.24	2.98	3.291302236	0.000367384	0.020778225	NA	up	NA	NA
TRINITY_DN1147_c0_g1	250	183	99	50	36	31	4.44	2.97	1.67	0.66	0.5	0.98	-1.756747121	1.03E-05	0.001381371	B561C	down	NA	NA
TRINITY_DN11499_c0_g1	1	0	0	24	2	10	0.12	0	0	3.17	0.27	2.3	5.327173739	0.00132883	0.048732977	NA	up	NA	NA
TRINITY_DN11531_c0_g1	6	1	13	138	7	68	0.16	0.02	0.33	6.09	0.52	4.68	3.604085554	0.000261463	0.016529005	NA	up	|GO:0006811;biological_process;ion transport|GO:0042626;molecular_function;ATPase-coupled transmembrane transporter activity|	NA
TRINITY_DN11576_c0_g1	59	74	63	15	15	7	4.26	4.08	4.04	1.19	1.08	0.67	-2.086461206	0.000101908	0.008629374	UMEC	down	NA	NA
TRINITY_DN11596_c0_g1	2763	2156	410	232	50	30	262.51	191.85	40.59	27.24	6.39	5.87	-3.859621806	2.27E-09	1.52E-06	CYB5E	down	NA	NA
TRINITY_DN11603_c0_g1	2	0	0	66	2	23	0.24	0	0	8.96	0.18	8.32	5.841223408	0.000106334	0.008871023	NA	up	NA	NA
TRINITY_DN11608_c0_g1	1	0	0	17	148	68	0.01	0	0	0.25	2.25	1.66	8.301254617	9.39E-09	4.22E-06	HSDB	up	|GO:0035091;molecular_function;phosphatidylinositol binding|GO:0005634;cellular_component;nucleus|GO:0042147;biological_process;retrograde transport, endosome to Golgi|GO:0005768;cellular_component;endosome|GO:0030905;cellular_component;retromer, tubulation complex|GO:0031901;cellular_component;early endosome membrane|GO:0007175;biological_process;negative regulation of epidermal growth factor-ac…	NA
TRINITY_DN11645_c0_g1	66	14	18	178	87	151	0.94	0.11	0.31	1.99	0.94	2.6	2.624605852	6.61E-06	0.001021085	AIL1	up	NA	NA
TRINITY_DN1166_c1_g1	3697	1569	2894	412	852	578	137.21	51.67	110.18	17.24	36.55	40	-1.65221945	0.000822571	0.035134143	NLTP2	down	|GO:0004674;molecular_function;protein serine/threonine kinase activity|GO:0018105;biological_process;peptidyl-serine phosphorylation|GO:0005634;cellular_component;nucleus|GO:0005856;cellular_component;cytoskeleton|GO:0030054;cellular_component;cell junction|GO:0106311;molecular_function;protein threonine kinase activity|GO:0106310;molecular_function;protein serine kinase activity|GO:0030027;cell…	NA
TRINITY_DN11750_c0_g1	1224	3121	2090	5241	5512	7866	53.65	120.67	96.81	288	304.7	712.59	1.989174986	0.000183086	0.012983606	Y273	up	NA	NA
TRINITY_DN11777_c1_g1	0	0	1	33	1	19	0	0	0.14	6.13	0.22	5.46	5.947417458	0.00035734	0.020620447	NA	up	NA	NA
TRINITY_DN117_c0_g1	266	474	393	150	132	56	4.42	6.13	6.27	2.75	2.43	1.55	-1.487982986	0.000747108	0.03278245	XTH23	down	NA	NA
TRINITY_DN1181_c0_g1	99	136	97	21	7	27	1.74	2.02	1.75	0.51	0.14	0.97	-2.139277211	0.000461149	0.024513287	BH036	down	NA	NA
TRINITY_DN1184_c1_g1	58	45	82	528	27	294	1.77	1.31	1.84	13.17	1.21	8.08	2.457940902	0.00128947	0.047857525	NA	up	NA	NA
TRINITY_DN11909_c1_g2	0	0	1	39	1	17	0	0	0.08	3.37	0.11	2.08	5.990922637	0.000318236	0.018939618	NA	up	NA	NA
TRINITY_DN11976_c0_g1	0	0	0	105	4	30	0	0	0	18.66	0.89	8.54	8.154186273	1.31E-07	3.96E-05	NA	up	NA	NA
TRINITY_DN11976_c0_g2	2	0	8	100	2	50	0.41	0	1.63	27.49	0.43	24.93	4.069455552	0.000827137	0.035189625	NA	up	NA	NA
TRINITY_DN12035_c0_g1	180	105	129	20	48	14	16.01	8.93	11.78	2.05	5.08	2.22	-1.917802716	0.000469108	0.024776531	NA	down	NA	NA
TRINITY_DN12076_c0_g1	1	1	7	55	3	40	0.02	0.04	0.14	3.35	0.16	2.51	3.67427335	0.00122896	0.046307056	NA	up	NA	NA
TRINITY_DN12092_c0_g1	1	2	4	71	1	29	0.33	0.5	0.81	13.97	0.13	8.34	4.004503643	0.000729232	0.032419355	NA	up	NA	NA
TRINITY_DN12121_c0_g2	3	1	23	153	18	95	0.25	0.07	2.88	16.07	2.57	16.56	3.443161622	0.000637287	0.029826177	NA	up	NA	NA
TRINITY_DN12182_c0_g1	1	2	5	73	2	45	0.18	0.34	0.81	16.22	0.49	16.29	4.138879052	0.000232567	0.015207926	NA	up	NA	NA
TRINITY_DN12188_c0_g1	39	25	63	5	9	2	0.85	0.47	1.39	0.12	0.22	0.08	-2.707281902	0.00060461	0.028834987	GSTUH	down	NA	NA
TRINITY_DN12246_c0_g1	2	1	1	18	16	7	0.05	0.02	0.03	0.48	0.44	0.32	3.711719735	0.000703572	0.031511947	VITH4	up	NA	NA
TRINITY_DN12357_c0_g2	43	36	7	0	1	0	0.72	0.53	0.12	0	0.02	0	-5.818110002	7.88E-05	0.007029565	NA	down	NA	NA
TRINITY_DN12365_c1_g1	4	1	8	284	4	22	0.51	0.03	0.78	50.43	0.51	4.29	4.479582448	6.95E-05	0.006518363	NA	up	NA	NA
TRINITY_DN12374_c1_g1	325	282	125	98	55	40	43.07	35.34	17.58	16.63	9.02	10.94	-1.55614355	7.68E-05	0.006972543	NA	down	NA	NA
TRINITY_DN1240_c1_g2	52	49	66	349	52	178	0.53	0.45	0.78	4.14	1.09	6.29	2.057425464	0.000561557	0.027409789	POLX	up	NA	NA
TRINITY_DN12470_c0_g1	177	93	324	18	24	20	3.98	1.83	7.43	0.45	0.62	0.82	-2.91034103	2.98E-06	0.000549002	NA	down	NA	NA
TRINITY_DN12559_c0_g1	10658	12826	17215	5394	3455	2841	154.23	163.97	252.13	86.4	57.44	75.6	-1.528764597	8.08E-05	0.007132751	BETV6	down	NA	NA
TRINITY_DN12577_c0_g1	2	3	4	57	3	54	0.54	0.87	1.86	25.2	0.85	40.77	4.050921198	0.000101941	0.008629374	NA	up	|GO:0003676;molecular_function;nucleic acid binding|GO:0009897;cellular_component;external side of plasma membrane|GO:0005615;cellular_component;extracellular space|GO:0005886;cellular_component;plasma membrane|GO:0007624;biological_process;ultradian rhythm|GO:0016491;molecular_function;oxidoreductase activity|	NA
TRINITY_DN12606_c0_g1	60	110	80	23	24	13	1.02	1.63	1.39	0.43	0.46	0.4	-1.738620221	0.000996598	0.040185841	MYB59	down	NA	NA
TRINITY_DN12709_c0_g1	0	0	1	46	1	20	0	0	0.16	8.65	0.29	5.71	6.222872604	0.000162874	0.012089873	NA	up	NA	NA
TRINITY_DN1271_c0_g1	1335	807	2561	8587	7222	7519	17.95	9.37	34.93	125.77	109.9	183.21	2.637090038	5.43E-07	0.000132903	NA	up	NA	NA
TRINITY_DN12720_c0_g1	10	8	10	143	3	120	1.53	1.65	2.02	34.34	1.1	46.79	3.646220946	0.000132226	0.010171664	NA	up	NA	NA
TRINITY_DN12826_c0_g1	1	1	1	36	1	42	0.07	0.06	0.05	3.3	0.08	4.63	5.206821459	0.000116095	0.009408661	NA	up	NA	NA
TRINITY_DN12833_c0_g1	507	391	367	913	678	706	5.71	3.77	4.16	11.24	8.65	14.41	1.278597347	3.79E-05	0.003951701	NRX2	up	NA	NA
TRINITY_DN1290_c0_g1	391	593	2231	19	29	16	11.51	15.36	67.15	0.62	0.98	0.87	-5.423696131	4.56E-14	7.05E-11	NA	down	NA	NA
TRINITY_DN12931_c0_g1	4	3	12	97	5	55	0.37	0.16	1.05	12.46	0.6	11.7	3.255318827	0.000766048	0.033395356	NA	up	NA	NA
TRINITY_DN12977_c0_g1	2	1	2	57	6	31	0.11	0.05	0.12	7.09	0.62	5.1	4.553174047	1.38E-05	0.001810032	NA	up	NA	NA
TRINITY_DN1312_c0_g1	7	10	29	341	1597	391	0.21	0.26	0.89	11.38	54.88	21.62	5.974257067	3.80E-15	8.55E-12	OLEO6	up	NA	NA
TRINITY_DN13131_c1_g1	2	4	8	72	10	25	0.05	0.14	0.26	3.17	0.41	1.72	3.071356758	0.00049539	0.02536012	NA	up	NA	NA
TRINITY_DN13165_c1_g1	4	2	6	82	3	34	0.64	0.3	0.57	14.77	0.43	12.03	3.517437773	0.000490069	0.025260475	NA	up	NA	NA
TRINITY_DN13191_c0_g1	6	2	7	58	6	38	0.94	0.19	1.86	10	1.07	7.41	3.098501758	0.00067645	0.0307928	NA	up	NA	NA
TRINITY_DN1324_c0_g1	65	72	63	12	18	8	3.09	3.08	3.09	0.65	1	0.72	-2.029664264	0.000202624	0.01399009	NA	down	NA	NA
TRINITY_DN13252_c0_g2	7	1	1	55	2	41	0.73	0.1	0.11	7.47	0.39	8.03	3.966906301	0.000491346	0.025260475	NA	up	NA	NA
TRINITY_DN13328_c0_g2	4	1	4	78	6	31	0.17	0.05	0.15	5.83	0.28	4.51	3.922554356	5.26E-05	0.005290052	NA	up	NA	NA
TRINITY_DN13370_c0_g1	24	12	21	113	33	99	0.47	0.2	0.42	2.42	0.73	3.52	2.524490994	4.30E-05	0.0044108	SOFL5	up	NA	NA
TRINITY_DN13383_c0_g1	1	1	2	17	4	29	0.28	0.02	0.59	0.39	0.09	1.1	4.157457456	0.000564633	0.027473602	NA	up	NA	NA
TRINITY_DN1341_c0_g1	21	13	13	374	11	233	2.37	1.84	1.77	67.55	2.35	71	4.090544918	1.40E-06	0.000302474	NA	up	NA	NA
TRINITY_DN1341_c1_g1	37	27	77	623	38	388	0.84	0.52	1.81	19.59	0.86	21.92	3.138336109	7.19E-05	0.006684056	YI31B	up	NA	NA
TRINITY_DN13446_c0_g1	0	0	1	44	1	13	0	0	0.12	14.1	0.14	4.96	5.937306265	0.000398694	0.02218065	NA	up	NA	NA
TRINITY_DN13733_c0_g1	2	2	11	91	8	45	0.5	0.24	2.03	24.25	1.73	17.22	3.412377755	0.00046467	0.024604389	NA	up	NA	NA
TRINITY_DN13789_c0_g1	563	363	891	14	40	8	34.8	22.89	56.42	0.95	3.46	0.91	-4.558013272	6.78E-13	9.85E-10	NA	down	|GO:0003677;molecular_function;DNA binding|GO:0005634;cellular_component;nucleus|GO:0005515;molecular_function;protein binding|GO:0046872;molecular_function;metal ion binding|	NA
TRINITY_DN13789_c1_g1	35	26	76	0	7	1	12.82	8.47	29.52	0	3.45	0.83	-3.74885967	0.000309737	0.018627956	NA	down	NA	NA
TRINITY_DN13850_c1_g1	0	0	0	15	2	16	0.07	0	0	3.31	0.64	7.23	6.360853096	0.000220023	0.014738556	NA	up	NA	NA
TRINITY_DN13925_c0_g1	53	31	13	344	68	314	1.04	0.53	0.26	7.44	1.52	11.28	3.438924698	1.04E-07	3.26E-05	FAOMT	up	NA	NA
TRINITY_DN13943_c0_g1	2	0	4	70	3	26	0.53	0	0.37	14.61	0.31	7.09	4.211587319	0.000331666	0.019426816	NA	up	|GO:0030424;cellular_component;axon|GO:0055080;biological_process;cation homeostasis|GO:0005261;molecular_function;cation channel activity|GO:0034703;cellular_component;cation channel complex|	NA
TRINITY_DN13953_c1_g1	0	0	0	19	3	8	0	0	0	1.03	0.17	0.71	6.036668102	0.000412076	0.022685316	NA	up	NA	NA
TRINITY_DN13975_c0_g2	0	0	0	39	3	14	0	0	0	1.57	0.22	1.26	6.895742314	1.93E-05	0.002375736	NA	up	NA	NA
TRINITY_DN13975_c0_g3	4	1	0	45	2	27	0.78	0.04	0	8.76	0.09	7.43	4.361506534	0.000495547	0.02536012	NA	up	NA	NA
TRINITY_DN14015_c0_g1	28	8	2	65	64	32	1.07	0.27	0.08	2.8	2.82	2.28	2.59140824	0.000269989	0.016981148	NA	up	NA	NA
TRINITY_DN14029_c1_g1	0	0	0	30	6	21	0	0	0	4.28	0.84	4.85	7.062963831	3.53E-06	0.000619514	H41	up	NA	NA
TRINITY_DN14134_c0_g1	176	113	83	252	180	197	21.45	12.99	10.74	38.89	26.98	49.26	1.215780521	0.000737353	0.032593606	NLTP1	up	NA	NA
TRINITY_DN1419_c0_g1	10159	23473	6340	3872	4564	1551	192.21	319.47	104.09	65.57	80.3	45.49	-1.659616057	0.001318333	0.048564165	PER52	down	NA	NA
TRINITY_DN14255_c0_g1	81	78	64	24	18	15	1.52	1.28	1.23	0.5	0.39	0.51	-1.6033993	0.000405488	0.022422491	ODO1	down	NA	NA
TRINITY_DN14305_c0_g1	0	0	0	18	3	9	0	0	0	3.62	1.05	5.83	6.06905095	0.000360234	0.020620447	NA	up	NA	NA
TRINITY_DN14376_c0_g1	0	0	0	27	2	13	0	0	0	6.61	0.3	4.38	6.538665349	0.000103877	0.008763279	NA	up	NA	NA
TRINITY_DN14381_c1_g1	1	0	3	51	12	24	0.05	0	0.17	3.17	0.77	2.45	4.69360967	1.02E-05	0.001374637	POL3	up	NA	NA
TRINITY_DN14422_c0_g1	4	1	4	55	2	28	0.62	0.09	0.44	5.27	0.2	6.72	3.53012862	0.001176257	0.044799252	NA	up	|GO:0043198;cellular_component;dendritic shaft|GO:0045211;cellular_component;postsynaptic membrane|GO:0043010;biological_process;camera-type eye development|GO:0046872;molecular_function;metal ion binding|GO:0005516;molecular_function;calmodulin binding|GO:0014069;cellular_component;postsynaptic density|GO:0061577;biological_process;calcium ion transmembrane transport via high voltage-gated calci…	NA
TRINITY_DN14585_c0_g1	7	6	6	173	984	647	2.02	1.47	1.78	66.2	349.02	393.86	7.138362062	1.44E-22	1.19E-18	NA	up	NA	NA
TRINITY_DN14614_c0_g1	2	3	5	57	2	32	0.08	0.26	0.15	2	0.07	2.63	3.432666002	0.001265285	0.047172418	NA	up	NA	NA
TRINITY_DN14622_c0_g1	0	1	6	72	4	51	0	0.09	0.33	8.15	0.29	11.38	4.37825936	0.000219516	0.014738556	TF212	up	NA	NA
TRINITY_DN14623_c0_g1	20	10	11	33	35	49	0.47	0.21	0.26	0.86	0.94	2.11	2.052373491	0.001027617	0.040706139	NA	up	NA	NA
TRINITY_DN14639_c0_g1	131	91	282	36	26	32	4.84	2.98	10.69	1.5	1.11	2.2	-2.113463827	0.000460124	0.024511533	NA	down	NA	NA
TRINITY_DN1463_c0_g1	5247	5994	5613	2118	2168	1488	118.71	118.73	128.73	56.44	55.31	63.31	-1.178692216	0.000437597	0.023668561	CRK25	down	NA	NA
TRINITY_DN14666_c0_g1	80	66	108	238	187	181	1.59	1.14	2.18	5.2	4.23	6.57	1.606891579	0.000178379	0.012780208	PMEI7	up	NA	NA
TRINITY_DN1470_c0_g1	741	281	305	5422	3172	852	21.69	7.22	9.1	175.99	106.14	45.93	3.107949616	2.45E-10	2.09E-07	GRP1	up	|GO:0050680;biological_process;negative regulation of epithelial cell proliferation|GO:0000387;biological_process;spliceosomal snRNP assembly|GO:0032797;cellular_component;SMN complex|GO:0000122;biological_process;negative regulation of transcription by RNA polymerase II|GO:0010633;biological_process;negative regulation of epithelial cell migration|GO:0005634;cellular_component;nucleus|GO:0060394…	|Schizosaccharomyces;ko03400;DNA repair and recombination proteins|
TRINITY_DN14751_c0_g1	74	35	72	7	16	1	2.77	1.16	2.77	0.3	0.69	0.07	-2.599909174	0.000800628	0.0345374	HIP24	down	NA	NA
TRINITY_DN14805_c0_g1	4	2	5	62	4	23	1.02	0.72	1.61	23.42	1.64	14.6	3.226294083	0.000956915	0.039031413	NA	up	NA	NA
TRINITY_DN1482_c1_g2	23	13	23	81	35	51	0.43	0.16	0.35	1.62	0.74	1.36	1.84889104	0.0006422	0.029838177	NA	up	NA	NA
TRINITY_DN1483_c0_g1	19	19	102	29	6402	1820	0.53	0.46	2.86	0.89	202.58	92.63	6.227339882	0.000247406	0.015948108	HSP22	up	NA	NA
TRINITY_DN14864_c0_g1	368	270	554	671	2778	1112	38.06	25.59	60.73	83.21	351.5	222.92	2.354966529	0.000129529	0.010036679	DEF	up	NA	NA
TRINITY_DN14867_c0_g1	129	156	123	394	184	230	3.22	3.4	3.16	10.51	5.72	10.1	1.32203759	0.000387727	0.021732036	NA	up	NA	NA
TRINITY_DN1492_c0_g1	172	104	439	2994	254	1910	0.9	0.32	2.9	17.52	1.98	17.15	3.070246492	7.16E-05	0.006675567	TF212	up	NA	NA
TRINITY_DN1492_c0_g2	13	1	25	232	11	111	0.53	0.04	1.03	10.64	0.52	8.42	3.363662775	0.00067932	0.030809956	NA	up	NA	NA
TRINITY_DN1492_c2_g1	13	6	25	135	19	77	1.1	0.31	3.3	16.43	1.74	13.85	2.635108367	0.00064968	0.030129078	NA	up	NA	NA
TRINITY_DN15047_c0_g1	5	0	4	104	4	50	0.09	0	0.1	5.28	0.15	2.76	4.435910515	4.39E-05	0.004479697	NA	up	NA	NA
TRINITY_DN1504_c0_g1	4	0	8	22	37	20	0.08	0	0.35	0.28	0.64	2	3.073071146	0.001212471	0.045825489	NA	up	NA	NA
TRINITY_DN15050_c0_g1	0	1	3	93	5	42	0	0.09	0.25	9.55	0.58	7.77	5.296883045	6.50E-06	0.001010154	NA	up	NA	NA
TRINITY_DN15069_c0_g1	1	0	3	43	3	33	0.1	0	0.27	3.9	0.35	6.2	4.620394362	0.000199003	0.013802323	NA	up	NA	NA
TRINITY_DN15139_c0_g1	4	0	8	95	7	51	0.21	0	0.72	7.26	0.77	6.01	3.90142549	0.000180251	0.012876987	NA	up	NA	NA
TRINITY_DN15364_c0_g1	4	2	3	45	12	39	0.6	0.28	0.73	11.31	2.71	15.51	3.848815899	7.51E-06	0.001118707	NA	up	NA	NA
TRINITY_DN15368_c0_g1	11	38	42	0	0	0	0.34	1	1.35	0	0	0	-7.087177697	2.23E-06	0.000444041	NA	down	NA	NA
TRINITY_DN15387_c0_g1	158	99	170	18	23	7	1.56	0.84	1.7	0.19	0.26	0.12	-2.844135343	9.22E-08	3.00E-05	C86A1	down	NA	NA
TRINITY_DN15388_c0_g1	1	3	6	120	4	74	0.15	0.3	1.11	19.5	0.83	23.26	4.535766532	1.50E-05	0.001906084	NA	up	NA	NA
TRINITY_DN15421_c0_g1	0	0	2	54	7	24	0	0	0.76	12.24	1.46	9.14	5.612824292	3.01E-05	0.003318756	NA	up	NA	NA
TRINITY_DN15648_c0_g1	2241	3387	648	646	154	197	179.67	251.25	54.2	62.04	14.71	30.95	-2.371389447	2.65E-05	0.003023687	GSTU8	down	NA	NA
TRINITY_DN15902_c0_g1	2	1	2	60	1	21	0.2	0.13	0.36	10.62	0.21	5.52	4.248950893	0.000520022	0.026010079	NA	up	NA	NA
TRINITY_DN15963_c0_g1	34	66	30	4	5	0	3.23	5.82	2.97	0.49	0.59	0	-3.572007586	2.99E-05	0.003309649	NA	down	NA	NA
TRINITY_DN1600_c0_g1	2501	2962	5442	865	920	806	46.74	47.53	101.97	17.85	19.36	27.22	-1.738820106	0.000390496	0.021837719	CAMT	down	|GO:0003229;biological_process;ventricular cardiac muscle tissue development|GO:0005614;cellular_component;interstitial matrix|GO:0005509;molecular_function;calcium ion binding|GO:0030199;biological_process;collagen fibril organization|GO:0005581;cellular_component;collagen trimer|GO:0005615;cellular_component;extracellular space|GO:0007155;biological_process;cell adhesion|GO:0062023;cellular_com…	|Schizosaccharomyces;.;.|
TRINITY_DN16014_c0_g1	0	0	0	17	2	9	0	0	0	1.03	0.06	0.51	5.976710067	0.000691281	0.03113237	NA	up	NA	NA
TRINITY_DN1601_c0_g1	15239	12028	11239	6088	3210	1537	920.65	661.16	703.08	429.1	228.3	177.87	-1.585776287	3.41E-06	0.000611534	NLTP	down	NA	NA
TRINITY_DN16192_c0_g1	70	57	42	2	2	11	2.55	1.84	1.57	0.08	0.08	0.75	-2.862221159	0.000504264	0.025594228	NA	down	NA	NA
TRINITY_DN16305_c0_g1	231	265	159	95	61	40	6.21	6.25	4.37	2.84	1.88	1.98	-1.41369776	6.96E-05	0.006518363	NA	down	NA	NA
TRINITY_DN1630_c0_g1	190	166	99	31	38	30	1.53	1.13	0.74	0.28	0.37	0.4	-1.736783307	5.39E-05	0.005391862	SBT3	down	NA	NA
TRINITY_DN16400_c0_g1	84	73	102	28	17	7	3.23	2.5	4.03	1.22	0.76	0.5	-2.086107249	7.80E-05	0.007029565	NA	down	NA	NA
TRINITY_DN1654_c0_g1	3	2	16	1459	163	2765	0.18	0.11	0.97	99.82	11.28	311.26	8.115977361	6.08E-09	3.22E-06	NA	up	NA	NA
TRINITY_DN16625_c0_g1	3	2	14	108	5	84	0.59	0.31	2.51	17.51	1.26	26.91	3.614201524	0.00048407	0.025260475	NA	up	NA	NA
TRINITY_DN16816_c0_g1	0	1	2	23	7	11	0	0.02	0.04	0.42	0.15	0.34	4.007804151	0.001215845	0.04588284	NA	up	NA	NA
TRINITY_DN16826_c0_g1	0	0	0	51	3	25	0	0	0	2.77	0.22	1.29	7.452285489	2.33E-06	0.000459845	NA	up	NA	NA
TRINITY_DN1686_c0_g2	474	207	260	874	525	409	2.93	1.11	1.64	5.78	3.69	4.51	1.311366615	0.000104332	0.008771689	THIC	up	NA	NA
TRINITY_DN16882_c0_g1	0	1	1	55	0	37	0	0.08	0.27	8.32	0	8.54	5.819219651	0.000244242	0.015887328	NA	up	NA	NA
TRINITY_DN16915_c0_g1	8	1	13	112	6	63	0.74	0.13	1.19	9.7	0.64	8.88	3.289500263	0.000866562	0.036490074	NA	up	NA	NA
TRINITY_DN16915_c1_g1	4	1	2	34	3	28	0.44	0.17	0.3	5.48	0.53	7.02	3.669266742	0.000734602	0.032593606	NA	up	NA	NA
TRINITY_DN1696_c0_g1	1862	1838	2186	461	507	388	76.67	69.76	96.39	16.95	23.12	25.34	-1.735637588	3.33E-06	0.00060164	NA	down	NA	NA
TRINITY_DN16973_c0_g1	20909	8958	5474	43997	27662	49245	590	221.99	157.9	1383.46	896.14	2566.1	2.365413461	1.02E-06	0.000234465	NLTP3	up	NA	NA
TRINITY_DN16980_c0_g3	1	0	2	89	1	38	0.02	0	0.03	1.89	0.02	2.3	5.627344321	3.79E-05	0.003951701	NA	up	NA	NA
TRINITY_DN17006_c0_g2	13	4	9	59	23	58	0.65	0.18	0.46	3.4	1.36	5.85	2.895844562	3.17E-05	0.003455709	NA	up	NA	NA
TRINITY_DN17041_c0_g1	1	0	4	49	6	19	0.18	0	0.88	15.13	2.25	9.13	4.04413162	0.000429749	0.02344932	NA	up	NA	NA
TRINITY_DN1707_c2_g1	12	17	54	461	15	270	0.96	0.89	2.26	45.01	0.82	30.97	3.336223099	0.000291021	0.017907897	NA	up	NA	NA
TRINITY_DN1707_c3_g1	1	1	6	54	7	25	0.21	0.1	0.55	6.92	0.62	3.86	3.591873846	0.000513945	0.025786931	NA	up	NA	NA
TRINITY_DN1707_c3_g2	2	0	2	43	10	36	0.24	0	0.25	9.39	2.13	8.56	4.894559936	5.70E-06	0.000915481	NA	up	NA	NA
TRINITY_DN17092_c0_g1	3512	3058	2933	1115	1231	938	172.99	141.88	148.98	66.94	71.95	89.75	-1.114336292	0.000656387	0.030326311	RCI2A	down	NA	NA
TRINITY_DN1711_c0_g1	47	11	75	889	44	646	1.53	0.31	2.52	66.41	1.62	64.68	3.867505009	9.40E-06	0.001298475	NA	up	NA	NA
TRINITY_DN17157_c0_g1	0	0	0	22	3	13	0	0	0	2.04	0.14	2.36	6.440751064	9.53E-05	0.008207788	POL3	up	NA	NA
TRINITY_DN17179_c0_g2	1	0	0	26	2	11	0.32	0	0	4.06	0.27	3.99	5.444647052	0.000954091	0.038980528	NA	up	NA	NA
TRINITY_DN17180_c0_g1	132	79	43	1047	1619	332	14.4	8.1	4.94	142.33	215.51	73.16	3.971250249	2.16E-14	4.11E-11	ERD15	up	NA	NA
TRINITY_DN17207_c0_g1	10939	6805	6094	657	2347	280	556.43	311.9	319.86	38.48	139.67	27.01	-2.435049443	0.000111391	0.009117121	NA	down	NA	NA
TRINITY_DN1726_c1_g2	1	3	3	56	3	31	0.02	0.05	0.06	1.23	0.07	1.13	3.944237926	0.000250438	0.01607878	NA	up	NA	NA
TRINITY_DN1728_c0_g1	18	15	25	114	172	303	0.42	0.31	0.59	2.92	4.59	12.94	3.891550731	1.06E-09	7.93E-07	HSP41	up	NA	NA
TRINITY_DN17292_c0_g1	8	4	10	131	5	72	0.69	0.27	0.98	14.26	0.35	13.32	3.52006358	0.000122273	0.00968703	NA	up	NA	NA
TRINITY_DN1731_c0_g1	26	52	28	68	241	66	0.57	1	0.63	1.65	6.04	2.66	2.238655111	0.000576501	0.027777707	TENAE	up	NA	NA
TRINITY_DN17357_c0_g1	1	2	1	41	3	23	0.03	0.05	0.03	8.07	0.46	4.67	4.387182427	0.000203788	0.014031255	NA	up	NA	NA
TRINITY_DN17381_c0_g1	36	17	19	119	54	62	0.52	0.21	0.28	1.88	0.88	1.63	2.081901081	8.70E-06	0.001243504	STR11	up	NA	NA
TRINITY_DN17415_c0_g1	5	1	4	63	3	24	1.39	0.04	0.29	8.75	0.7	4.05	3.421813509	0.001015029	0.040558323	NA	up	|GO:0046872;molecular_function;metal ion binding|GO:0005634;cellular_component;nucleus|GO:0006397;biological_process;mRNA processing|GO:0003723;molecular_function;RNA binding|GO:0016607;cellular_component;nuclear speck|GO:0005737;cellular_component;cytoplasm|	NA
TRINITY_DN1741_c0_g1	118	125	232	16	13	14	2.37	2.18	4.74	0.35	0.3	0.51	-3.15314722	3.19E-08	1.13E-05	LTG20	down	NA	NA
TRINITY_DN17447_c0_g1	13	19	13	0	1	0	0.95	1.28	0.99	0	0.09	0	-5.008105387	0.000894211	0.037210615	NA	down	NA	NA
TRINITY_DN17453_c0_g1	1	0	1	34	6	12	0.02	0	0.03	0.82	0.13	1.68	4.958326339	0.00028746	0.017907897	POLR1	up	NA	NA
TRINITY_DN17492_c0_g1	0	0	0	21	1	16	0	0	0	5.32	0.13	8.16	6.492687801	0.000231425	0.015173351	NA	up	NA	NA
TRINITY_DN17518_c0_g1	2	2	1	156	3	101	0.18	0.07	0.05	16.76	0.46	12.88	6.083215914	1.01E-07	3.21E-05	NA	up	NA	NA
TRINITY_DN17523_c0_g2	0	0	0	48	2	19	0	0	0	18.68	0.72	11.47	7.210042305	9.98E-06	0.001363258	NA	up	NA	NA
TRINITY_DN17638_c0_g1	803	572	1310	23	89	14	72.64	47.71	125.5	2.53	9.65	2.56	-4.088688282	1.31E-09	9.22E-07	NA	down	NA	NA
TRINITY_DN17859_c0_g1	29	45	7	110	3366	1260	1.32	1.74	0.37	6.13	186.1	111.57	6.488168946	7.48E-07	0.000177697	NA	up	NA	NA
TRINITY_DN17893_c0_g1	38	32	49	5	5	4	0.58	0.43	0.77	0.08	0.09	0.11	-2.751982682	0.000107488	0.008915771	GDL66	down	NA	NA
TRINITY_DN17911_c0_g1	0	1	0	14	11	5	0	0.03	0	0.53	0.43	0.31	5.106271592	0.001161022	0.044617572	LRR1	up	NA	NA
TRINITY_DN17943_c0_g2	1	1	5	68	3	38	0.05	0.04	0.18	3.07	0.15	2.27	4.166061653	0.000208516	0.014261771	NA	up	NA	NA
TRINITY_DN17969_c0_g1	1	0	1	35	4	24	0.06	0	0.06	2.51	0.28	2.82	5.35520366	0.000116482	0.009409184	TF211	up	NA	NA
TRINITY_DN1802_c0_g1	436	306	888	3951	3476	2055	7.35	4.47	15.21	72.92	66.52	63.04	2.784347133	3.63E-08	1.26E-05	NA	up	NA	NA
TRINITY_DN18100_c0_g1	65	60	60	22	8	6	0.69	0.54	0.64	0.25	0.1	0.11	-2.111332133	0.000132506	0.010171664	Y3475	down	NA	NA
TRINITY_DN18114_c0_g1	469	301	417	986	569	507	6.29	4.43	6.39	16.2	9.89	14.15	1.123418001	0.000582165	0.02799604	CP41A	up	NA	NA
TRINITY_DN1812_c0_g1	1512	546	1262	4372	1741	1935	40.33	12.64	34.4	129.83	53.17	94.82	1.576366641	0.000362295	0.020620447	NA	up	|GO:0000375;biological_process;RNA splicing, via transesterification reactions|GO:1903688;biological_process;positive regulation of border follicle cell migration|GO:0007548;biological_process;sex differentiation|GO:0030154;biological_process;cell differentiation|GO:0005634;cellular_component;nucleus|GO:0007539;biological_process;primary sex determination, soma|GO:0036396;cellular_component;RNA N…	|Schizosaccharomyces;ko03009;Ribosome biogenesis|.;.;.|
TRINITY_DN18243_c1_g1	655	287	357	2100	1148	1511	9.91	3.76	5.48	34.69	19.68	41.5	2.312633368	8.39E-10	6.48E-07	APG2	up	NA	NA
TRINITY_DN1825_c0_g1	62	12	453	0	3	0	2.86	0.58	24.7	0	0.19	0	-7.263365537	0.000870484	0.036530769	NA	down	|GO:0008022;molecular_function;protein C-terminus binding|GO:0060090;molecular_function;molecular adaptor activity|GO:0016324;cellular_component;apical plasma membrane|GO:0005634;cellular_component;nucleus|GO:0031800;molecular_function;type 3 metabotropic glutamate receptor binding|GO:0012505;cellular_component;endomembrane system|GO:0005515;molecular_function;protein binding|GO:0031799;molecular…	|Schizosaccharomyces;ko04144,ko04217,ko04131,ko04147;Endocytosis,Necroptosis,Membrane trafficking,Exosome|
TRINITY_DN18333_c0_g1	74	50	57	5	3	14	1.07	0.62	0.83	0.08	0.05	0.37	-2.478252787	0.000818805	0.035134143	NA	down	NA	NA
TRINITY_DN1846_c0_g1	4751	3846	2825	1822	1554	840	52.35	36.48	31.55	21.8	19.34	16.73	-1.074648758	8.63E-05	0.007537812	GLYC4	down	|GO:0048471;cellular_component;perinuclear region of cytoplasm|GO:0010629;biological_process;negative regulation of gene expression|GO:0046872;molecular_function;metal ion binding|GO:0005634;cellular_component;nucleus|GO:0019178;molecular_function;NADP phosphatase activity|GO:0000932;cellular_component;P-body|GO:0000175;molecular_function;3'-5'-exoribonuclease activity|GO:0005739;cellular_compone…	|Schizosaccharomyces;.;.|Candidatus Xiphinematobacter;.;.|.;.;.|
TRINITY_DN18964_c0_g1	2	0	4	60	4	16	0.17	0	0.36	10.18	0.3	4.02	3.849249628	0.000933557	0.03833167	NA	up	NA	NA
TRINITY_DN1901_c0_g1	129	89	72	26	12	2	3.97	2.41	2.27	0.89	0.42	0.11	-2.623878288	8.15E-06	0.001192071	LTG30	down	NA	NA
TRINITY_DN19161_c0_g1	2	0	2	245	636	174	0.3	0	0.26	37.05	93.49	42.52	8.467511982	6.57E-20	3.25E-16	BURP3	up	NA	NA
TRINITY_DN19210_c0_g1	2	0	0	59	1	32	0.13	0	0	6.75	0.09	6.49	5.957878007	0.000126892	0.009925684	NA	up	NA	NA
TRINITY_DN19289_c0_g1	1	2	1	35	1	30	0.05	0.36	0.05	2.44	0.05	3.84	4.456471893	0.000502351	0.025549594	NA	up	NA	NA
TRINITY_DN1929_c0_g1	1	3	23	50	2099	410	0.02	0.04	0.38	0.9	39.29	12.29	6.826972504	6.62E-05	0.006317502	GRDH	up	|GO:0031418;molecular_function;L-ascorbic acid binding|GO:0001561;biological_process;fatty acid alpha-oxidation|GO:0048244;molecular_function;phytanoyl-CoA dioxygenase activity|GO:0046872;molecular_function;metal ion binding|	NA
TRINITY_DN1944_c0_g1	5	1	5	203	10	28	0.25	0.04	0.69	23.13	1.08	4.3	4.514581902	3.51E-06	0.000619059	NA	up	|GO:0016477;biological_process;cell migration|GO:0048471;cellular_component;perinuclear region of cytoplasm|GO:0007163;biological_process;establishment or maintenance of cell polarity|GO:0070062;cellular_component;extracellular exosome|GO:0005911;cellular_component;cell-cell junction|GO:0005887;cellular_component;integral component of plasma membrane|GO:0005509;molecular_function;calcium ion bind…	|Schizosaccharomyces;ko00510,ko00513,ko01003;N-Glycan biosynthesis,Various types of N-glycan biosynthesis,Glycosyltransferases|
TRINITY_DN1946_c0_g1	10405	6143	17374	252	871	250	707.15	339.15	1134.33	18.46	61.04	33.47	-4.271373047	1.16E-11	1.33E-08	NA	down	|GO:0003743;molecular_function;translation initiation factor activity|GO:0006413;biological_process;translational initiation|GO:0005525;molecular_function;GTP binding|GO:0001731;biological_process;formation of translation preinitiation complex|GO:0001732;biological_process;formation of cytoplasmic translation initiation complex|GO:0005092;molecular_function;GDP-dissociation inhibitor activity|GO:…	|Schizosaccharomyces;.;.|
TRINITY_DN1964_c0_g1	1	4	4	77	4	33	0.1	0.36	0.4	9.52	0.51	6.55	3.851804639	0.000175854	0.012672742	NA	up	NA	NA
TRINITY_DN19765_c0_g1	0	0	0	10	8	9	0	0	0	0.16	0.13	0.24	6.034603788	0.000221685	0.014769834	NA	up	NA	NA
TRINITY_DN19781_c1_g1	6	3	3	44	4	32	0.3	0.16	0.2	4.29	0.28	3.84	3.15951251	0.000887728	0.03700314	NA	up	NA	NA
TRINITY_DN1985_c0_g1	424	578	686	152	227	88	14.46	17.43	23.97	5.82	8.93	5.58	-1.543913661	0.001079172	0.042140572	NA	down	|GO:0005525;molecular_function;GTP binding|GO:0003924;molecular_function;GTPase activity|GO:0005200;molecular_function;structural constituent of cytoskeleton|GO:0005737;cellular_component;cytoplasm|GO:0007017;biological_process;microtubule-based process|GO:0005874;cellular_component;microtubule|	|Schizosaccharomyces;.;.|
TRINITY_DN19909_c0_g1	0	1	1	14	214	1	0	0.49	0.5	9.35	132.54	1.1	7.140684348	0.000914812	0.037750127	NA	up	NA	NA
TRINITY_DN19942_c0_g1	130	137	140	28	43	7	0.86	0.77	0.93	0.2	0.32	0.08	-2.092418262	0.000215887	0.014607561	AB6G	down	NA	NA
TRINITY_DN19961_c0_g2	0	0	0	13	1	12	0	0	0	1.22	0.23	1.6	5.986318894	0.00116671	0.044617572	POLG	up	NA	NA
TRINITY_DN20040_c0_g1	2	1	1	53	2	29	0.13	0.06	0.09	3.88	0.14	3.44	4.743946391	9.26E-05	0.008028973	NA	up	NA	NA
TRINITY_DN2009_c0_g1	8	12	26	66	256	70	0.09	0.11	0.29	0.79	3.19	1.4	3.420863122	4.42E-06	0.00074873	RD19D	up	NA	NA
TRINITY_DN2029_c1_g1	205	212	1754	1860	63113	13442	5.07	4.63	44.62	51.24	1798.07	616.36	5.453864234	0.000229092	0.015100551	EML	up	NA	NA
TRINITY_DN20338_c0_g1	33	68	26	0	2	2	1.52	2.54	1.12	0	0.14	0.16	-4.524546178	8.63E-06	0.001239497	NA	down	NA	NA
TRINITY_DN20405_c0_g1	0	0	1	35	3	14	0	0	0.2	6.45	0.32	4.01	5.84958678	0.000208866	0.014261771	NA	up	NA	NA
TRINITY_DN20543_c1_g1	33	18	18	162	59	219	0.51	0.24	0.28	2.73	1.03	6.13	3.226061765	1.71E-07	4.92E-05	FAP1	up	NA	NA
TRINITY_DN2064_c0_g1	1224	887	3559	10058	11164	8734	18.62	11.68	54.94	167.95	192.65	242.42	2.68372804	7.44E-06	0.001118707	NA	up	NA	NA
TRINITY_DN2076_c0_g1	104	68	126	31	26	5	2.34	1.41	2.87	0.81	0.64	0.2	-2.052663031	0.000541579	0.026814158	NA	down	NA	NA
TRINITY_DN20867_c0_g1	2	0	0	59	1	17	0.28	0	0	18.14	0.37	5.38	5.570957323	0.000433295	0.023538881	NA	up	NA	NA
TRINITY_DN2100_c4_g1	144	158	26	19	11	6	62.88	60.14	12.04	12.27	6.46	6.4	-2.811533535	2.36E-05	0.002787777	NA	down	NA	NA
TRINITY_DN21133_c0_g1	9	69	56	1	4	0	3.56	25.04	24.52	0.6	2.2	0	-4.505614883	7.94E-05	0.007059543	NA	down	NA	NA
TRINITY_DN21210_c2_g1	1227	687	5592	266	492	69	363.82	185.61	1777.57	111.42	190.29	46.11	-3.051571283	0.000170062	0.012421255	NA	down	NA	NA
TRINITY_DN215_c0_g1	948	633	931	6431	1078	3327	12.65	7.4	11.98	97.1	14.6	85.6	2.399780555	6.20E-06	0.000976141	IO	up	NA	NA
TRINITY_DN21618_c0_g3	11	3	1	90	7	29	0.33	0.08	0.03	3.2	0.23	1.55	3.423806415	0.000321905	0.018990096	NA	up	NA	NA
TRINITY_DN21729_c0_g1	1	1	4	17	38	7	0.02	0.02	0.1	0.68	1.06	0.31	3.652067836	0.000605028	0.028834987	BSP	up	NA	NA
TRINITY_DN21945_c0_g1	13	21	125	213	2829	904	0.2	0.27	1.91	3.5	48.29	24.72	4.932602345	0.000399993	0.02218065	TIP32	up	NA	NA
TRINITY_DN2199_c0_g1	1229	340	393	4110	1731	5114	35.35	8.43	10.62	125.29	55.86	255.49	3.091084538	6.22E-08	2.10E-05	NA	up	NA	NA
TRINITY_DN22102_c0_g1	10	7	5	41	28	50	0.33	0.21	0.17	1.53	1.07	3.09	2.948174104	9.29E-06	0.001297549	FLZ15	up	NA	NA
TRINITY_DN22132_c0_g1	3	1	5	55	5	18	0.21	0.04	0.31	5.35	0.3	1.94	3.284829558	0.001172302	0.044717524	NA	up	NA	NA
TRINITY_DN22332_c0_g1	105	107	203	24	24	15	0.98	0.86	1.92	0.24	0.25	0.25	-2.437932318	9.20E-06	0.001291484	C86B1	down	NA	NA
TRINITY_DN22498_c0_g1	4169	4298	3648	1186	96	178	396.54	395.51	395.24	125.61	13.98	24.5	-2.978015602	2.42E-06	0.000467391	NA	down	NA	NA
TRINITY_DN224_c0_g3	76	45	84	16	10	8	0.79	0.4	0.89	0.18	0.12	0.15	-2.2892149	5.65E-05	0.005591051	GPAT1	down	NA	NA
TRINITY_DN22536_c0_g2	0	0	0	25	2	6	0	0	0	3.56	0.57	0.88	6.065951788	0.00062072	0.029336416	NA	up	NA	NA
TRINITY_DN225_c0_g1	1165	739	1158	368	202	126	17.22	9.45	17.33	6	3.4	3.41	-1.883097909	3.58E-07	9.52E-05	PER72	down	NA	NA
TRINITY_DN2265_c0_g1	78	23	27	141	76	72	0.94	0.26	0.29	2.21	1.37	1.84	1.599954651	0.001056699	0.041459496	C96AF	up	NA	NA
TRINITY_DN22664_c0_g1	70	42	167	10	23	7	17.82	9.99	45.87	3.56	7.58	3.96	-2.524295122	0.000750972	0.032854011	NA	down	NA	NA
TRINITY_DN22831_c1_g2	117	128	49	28	15	7	53.87	51.03	23.94	18.83	9.37	7.96	-2.24229268	2.64E-05	0.003023687	BGL16	down	NA	NA
TRINITY_DN22831_c2_g1	386	513	228	101	148	34	127.51	152.75	80.72	47.8	64.14	25.91	-1.641609651	0.001107269	0.042831748	BGL13	down	NA	NA
TRINITY_DN22839_c0_g1	1249	1974	1011	101	170	55	118.94	175.6	100.99	11.79	19.54	10.38	-3.326841954	1.02E-12	1.40E-09	NA	down	NA	NA
TRINITY_DN22927_c0_g1	3	1	3	97	5	53	0.16	0.05	0.19	9.29	0.56	6.91	4.782139805	3.01E-06	0.000551135	AGO4	up	NA	NA
TRINITY_DN23021_c0_g1	7	2	3	52	2	49	0.22	0.06	0.21	1.97	0.08	3.7	3.605738739	0.000620336	0.029336416	NA	up	NA	NA
TRINITY_DN23114_c0_g1	10	17	57	91	156	137	0.13	0.18	0.73	1.25	2.22	3.11	2.52447176	0.000659639	0.030419676	C3H2	up	NA	NA
TRINITY_DN2311_c0_g1	280	364	203	119	58	51	5.77	6.43	3.99	2.68	1.25	1.83	-1.58082129	2.35E-05	0.002787777	E134	down	NA	NA
TRINITY_DN2327_c0_g1	10069	20177	12845	60702	40818	74936	588.49	1100.04	791.79	4159.22	2848.06	8358	2.484782605	4.47E-07	0.000113976	SNAK2	up	NA	NA
TRINITY_DN23314_c0_g1	1	1	5	41	83	19	0.01	0.01	0.04	0.34	0.73	0.27	4.637591956	4.54E-07	0.000114507	NA	up	NA	NA
TRINITY_DN2350_c0_g1	136	267	166	86	32	14	0.93	1.8	1.21	0.71	0.38	0.16	-1.9588307	0.000295852	0.018101186	POT5	down	NA	NA
TRINITY_DN23553_c0_g1	0	1	1	26	3	21	0	0.06	0.18	3.94	0.38	4.62	4.999209964	0.000454053	0.024292805	NA	up	NA	NA
TRINITY_DN2356_c0_g2	56	65	68	14	15	10	1.85	1.9	2.3	0.52	0.57	0.61	-1.931777205	0.000362751	0.020620447	NA	down	NA	NA
TRINITY_DN2359_c0_g1	395	234	607	30	37	37	9.76	5.06	15.31	0.82	1.05	1.68	-3.180683975	6.12E-09	3.22E-06	CSPL5	down	NA	NA
TRINITY_DN2360_c0_g1	51	1	3	564	136	120	2.86	0.07	0.29	35.81	8.99	11.81	4.310611858	1.96E-06	0.000406601	NA	up	NA	NA
TRINITY_DN2380_c0_g1	34	60	63	359	333	38	0.93	1.44	1.76	10.93	10.45	1.92	2.365313522	0.000304174	0.01845913	KTI5	up	NA	NA
TRINITY_DN23882_c0_g1	2	0	2	72	2	32	0.16	0	0.17	10.25	0.4	6.41	4.99755715	6.42E-05	0.006223303	NA	up	NA	NA
TRINITY_DN2415_c0_g1	3494	2871	3667	1821	1030	826	26.18	18.87	28.06	14.68	8.66	11.1	-1.160599736	0.000281496	0.01765993	PALY	down	NA	NA
TRINITY_DN24164_c0_g1	0	4	6	74	9	29	0	0.07	0.13	1.99	0.27	1.2	3.608628543	0.000359088	0.020620447	NA	up	NA	NA
TRINITY_DN24229_c0_g1	805	430	471	178	202	102	25.65	12.26	15.69	6.43	7.35	5.98	-1.416896197	7.25E-05	0.006710824	LSU3	down	NA	NA
TRINITY_DN2445_c0_g1	163	220	96	691	204	540	3.97	4.68	2.39	18.58	5.67	24.08	2.008337231	7.83E-05	0.007029565	GSTFD	up	NA	NA
TRINITY_DN24563_c0_g1	67	188	128	5	31	3	24.19	60.64	49.69	2.79	14.99	2.76	-2.950744171	0.000314783	0.018794228	NA	down	NA	NA
TRINITY_DN24685_c0_g1	23259	15032	17845	7841	650	1835	3398.63	2064.86	2759.55	1482.46	118.13	555.48	-2.288181453	0.000168904	0.012388606	NA	down	NA	NA
TRINITY_DN24795_c0_g1	240	470	338	34	131	24	34.96	64.7	52.38	6.44	23.69	7.24	-2.105601499	0.001245876	0.046730757	NA	down	NA	NA
TRINITY_DN24866_c0_g1	3211	2610	3588	1498	966	930	299.27	226.87	350.85	170.55	108.7	172.44	-1.137867135	0.000901188	0.037375095	COPT2	down	NA	NA
TRINITY_DN2511_c0_g1	28940	26343	21684	7802	676	2373	1343.04	1096.2	1036.42	413.93	36.58	207.75	-2.624173659	9.80E-06	0.001345809	NA	down	|GO:0005654;cellular_component;nucleoplasm|GO:0097368;biological_process;establishment of Sertoli cell barrier|GO:0007283;biological_process;spermatogenesis|GO:0005739;cellular_component;mitochondrion|GO:0005634;cellular_component;nucleus|GO:0006349;biological_process;regulation of gene expression by genetic imprinting|GO:0006357;biological_process;regulation of transcription by RNA polymerase II…	|Schizosaccharomyces;.;.|
TRINITY_DN25168_c0_g1	1	1	1	51	2	8	0.07	0.09	0.08	8.64	0.46	2.16	4.439521025	0.000983916	0.039804305	NA	up	|GO:0004725;molecular_function;protein tyrosine phosphatase activity|GO:1990264;biological_process;peptidyl-tyrosine dephosphorylation involved in inactivation of protein kinase activity|GO:0042472;biological_process;inner ear morphogenesis|GO:0043235;cellular_component;receptor complex|GO:0050910;biological_process;detection of mechanical stimulus involved in sensory perception of sound|GO:00058…	NA
TRINITY_DN2517_c0_g1	1159	1325	1131	481	302	251	13.76	13.56	13.62	6.21	4.05	5.39	-1.484932326	1.04E-06	0.000235359	MO1	down	|GO:0000049;molecular_function;tRNA binding|GO:0001514;biological_process;selenocysteine incorporation|GO:0003676;molecular_function;nucleic acid binding|GO:0005634;cellular_component;nucleus|GO:0005737;cellular_component;cytoplasm|	|Schizosaccharomyces;.;.|
TRINITY_DN2546_c0_g1	9	7	8	79	7691	403	0.55	0.22	0.66	6.99	536.21	45.55	8.857815902	1.81E-08	7.10E-06	11S2	up	NA	NA
TRINITY_DN25524_c0_g1	3	0	0	30	2	63	1.23	0	0	17.72	0.88	60.77	5.746162929	6.87E-05	0.006477651	NA	up	NA	NA
TRINITY_DN25528_c0_g1	31	8	15	103	38	46	0.36	0.08	0.17	1.29	0.49	0.96	2.153396634	0.000189886	0.013372067	C93B2	up	NA	NA
TRINITY_DN25658_c3_g1	3	2	10	87	2	64	0.91	0.57	3.16	30.76	0.63	38.23	3.607779749	0.000907013	0.037490901	NA	up	NA	NA
TRINITY_DN25812_c0_g1	1	0	0	32	4	6	0.3	0	0	8.92	0.73	1.58	5.430291198	0.000785892	0.034080146	NA	up	NA	NA
TRINITY_DN258_c0_g1	364	36	814	78	16	33	33.47	2.95	81.79	10.4	2.61	6.17	-3.115551061	0.000287781	0.017907897	NA	down	NA	NA
TRINITY_DN25946_c0_g1	2165	4401	2048	247	825	52	971.7	1714.62	982.45	162.09	493.69	54.77	-2.60003684	0.000400217	0.02218065	NA	down	NA	NA
TRINITY_DN26014_c0_g1	0	0	1	27	1	15	0	0	0.08	3.71	0.09	3.39	5.638050996	0.000845241	0.035836459	NA	up	NA	NA
TRINITY_DN2617_c0_g1	4847	5274	5714	2928	2010	1018	177.54	171.33	214.65	120.87	85.07	69.5	-1.162395061	0.000855462	0.036207725	NA	down	NA	NA
TRINITY_DN26209_c0_g1	591	663	1740	151	160	65	17.59	17.36	52.93	5.01	5.47	3.57	-2.795713767	1.05E-06	0.000235359	LTPG5	down	|GO:0005814;cellular_component;centriole|GO:0060271;biological_process;cilium assembly|GO:0048278;biological_process;vesicle docking|GO:0005737;cellular_component;cytoplasm|	NA
TRINITY_DN2623_c1_g1	8184	5836	5878	22353	7586	8526	140.69	87.12	103.69	418.53	147.47	267.14	1.234061748	0.000362582	0.020620447	CAHC	up	NA	NA
TRINITY_DN2625_c1_g1	0	0	1	25	3	13	0	0	0.02	0.64	0.08	0.56	5.561730408	0.000486787	0.025260475	NA	up	NA	NA
TRINITY_DN26264_c2_g1	60	28	36	148	92	72	1.25	0.51	0.76	3.38	2.17	2.73	1.695760049	2.78E-05	0.003107361	NA	up	NA	NA
TRINITY_DN26416_c0_g1	1	0	1	1	49	13	0.02	0	0.02	0.02	0.88	0.37	5.508716173	0.000436549	0.023663661	HSDA	up	NA	NA
TRINITY_DN2649_c0_g1	11475	8862	5988	3521	3542	1123	314.83	214.15	163.38	106.52	109.51	61.66	-1.342687459	0.000373227	0.020966857	14KD	down	NA	NA
TRINITY_DN2662_c0_g1	69	54	43	124	133	80	0.85	0.58	0.52	1.8	1.82	1.82	1.428501015	0.000183319	0.012983606	KINGL	up	NA	NA
TRINITY_DN2663_c0_g1	860	750	457	312	244	106	16.39	21.33	8.93	5.49	4.08	2.55	-1.309256683	0.00010951	0.009022911	GLSN	down	NA	NA
TRINITY_DN2668_c0_g1	578	460	405	221	149	128	6.14	4.23	4.38	2.55	1.8	2.44	-1.163932053	3.68E-05	0.003891161	RH42	down	NA	NA
TRINITY_DN26935_c1_g1	2	1	2	43	1	22	0.45	0.13	0.57	8.15	0.3	9.28	4.017703069	0.001048025	0.041303414	NA	up	NA	NA
TRINITY_DN27013_c0_g1	0	0	2	30	6	22	0	0	0.09	1.9	0.35	2.41	5.156850711	0.000190768	0.013396008	NA	up	NA	NA
TRINITY_DN27076_c1_g1	0	1	0	37	1	16	0	0.05	0	0.72	0.02	0.45	5.911472485	0.000399817	0.02218065	NA	up	NA	NA
TRINITY_DN27087_c0_g1	859	1335	758	439	379	226	8.66	11.57	7.74	4.8	4.31	4.11	-1.161820225	0.001165963	0.044617572	TCMO	down	NA	NA
TRINITY_DN270_c0_g1	2088	32051	10470	313	739	394	16.21	214.09	82.68	2.59	6.41	5.5	-4.549100065	5.39E-09	3.06E-06	NA	down	|GO:0005654;cellular_component;nucleoplasm|GO:0048786;cellular_component;presynaptic active zone|GO:0005886;cellular_component;plasma membrane|GO:0003723;molecular_function;RNA binding|GO:0016607;cellular_component;nuclear speck|GO:0005829;cellular_component;cytosol|	NA
TRINITY_DN27181_c0_g1	1	0	3	55	0	37	0.11	0	0.6	18.59	0	17.88	4.786589506	0.001026538	0.040706139	NA	up	NA	NA
TRINITY_DN27316_c0_g1	1	1	11	507	107	2125	0.4	0.35	4.67	291.39	56.18	1953.7	8.216759765	4.32E-07	0.000111219	NA	up	NA	NA
TRINITY_DN27316_c1_g1	4	1	24	1394	194	8570	0.69	0.16	4.41	318.1	42.08	3126.13	9.000433095	3.78E-07	9.95E-05	NLTPC	up	NA	NA
TRINITY_DN2743_c0_g1	246	162	206	886	192	543	2.85	1.62	2.42	11.14	2.51	11.36	1.748275993	0.000520875	0.026010079	ATPA	up	NA	NA
TRINITY_DN2766_c0_g1	1	1	8	74	3	51	0.19	0.13	0.89	11.4	0.49	14.16	3.881884972	0.000652877	0.030220637	NA	up	|GO:0004190;molecular_function;aspartic-type endopeptidase activity|GO:0003964;molecular_function;RNA-directed DNA polymerase activity|GO:0046872;molecular_function;metal ion binding|GO:0004519;molecular_function;endonuclease activity|	NA
TRINITY_DN2766_c0_g2	3	0	0	168	4	87	0.39	0	0	34.03	0.8	27.99	6.867358892	2.04E-07	5.72E-05	NA	up	NA	NA
TRINITY_DN27805_c0_g1	243	812	320	1432	1244	1768	36.61	112.38	49.46	270.48	225.49	539.27	2.143897153	0.000108199	0.008944669	SNAK2	up	NA	NA
TRINITY_DN2781_c0_g1	907	807	669	316	345	204	18.71	14.49	14.05	7.17	8.11	7.69	-1.069910972	0.000639529	0.029826177	REMO	down	NA	NA
TRINITY_DN27847_c0_g1	1	0	3	33	7	16	0.1	0	0.25	2.81	0.49	2.87	4.04811566	0.000464854	0.024604389	NA	up	NA	NA
TRINITY_DN2803_c0_g1	2063	3239	1176	633	782	307	45.44	62.53	26.4	15.39	19.74	12.42	-1.535889831	0.000510506	0.025746611	H1	down	|GO:0003964;molecular_function;RNA-directed DNA polymerase activity|GO:0046872;molecular_function;metal ion binding|GO:0004519;molecular_function;endonuclease activity|	|Schizosaccharomyces;.;.|
TRINITY_DN28223_c0_g1	2	0	4	43	6	27	0.61	0	1.13	7.67	1.34	11.17	3.955982581	0.000288008	0.017907897	NA	up	NA	NA
TRINITY_DN2840_c0_g1	5	8	18	263	16	155	0.31	0.27	0.7	16.35	1.01	13.61	4.019439251	2.86E-06	0.00053162	NA	up	NA	NA
TRINITY_DN2840_c0_g2	0	0	0	17	4	6	0	0	0	0.48	0.12	0.28	5.8647361	0.000628658	0.029654893	NA	up	NA	NA
TRINITY_DN28832_c1_g1	1	0	2	42	6	7	0.34	0	0.33	6.88	2.49	2.66	4.293791594	0.000864127	0.036449626	TF211	up	NA	NA
TRINITY_DN28_c0_g1	0	3	4	109	84	102	0	0.08	0.12	3.46	2.75	5.36	5.780447989	3.14E-14	5.18E-11	NA	up	NA	NA
TRINITY_DN29077_c0_g1	1	2	1	72	0	30	0.06	0.12	0.07	10.35	0	3.74	4.916269232	0.000318751	0.018939618	NA	up	NA	NA
TRINITY_DN29149_c2_g1	1028	1788	1342	515	561	239	108.8	177.59	149.67	67.68	72.29	51.05	-1.361353457	0.001065607	0.041676704	GALUR	down	NA	NA
TRINITY_DN29191_c0_g1	50	469	566	23	73	12	6.4	56.25	76.21	3.65	11.46	3.02	-3.096632055	0.000293311	0.017990256	NA	down	NA	NA
TRINITY_DN2927_c0_g1	93	70	121	7	4	19	3.91	2.62	5.23	0.33	0.2	1.5	-2.721897076	0.000209839	0.014288727	NA	down	NA	NA
TRINITY_DN29280_c0_g1	3	0	1	60	1	17	0.37	0	0.1	5.65	0.12	3.5	4.545003276	0.000793948	0.034369193	NA	up	NA	NA
TRINITY_DN2940_c0_g1	123	71	178	12	8	9	2.35	1.18	3.47	0.24	0.18	0.32	-3.368785512	2.35E-08	9.00E-06	HIP4	down	NA	NA
TRINITY_DN2940_c1_g2	25	7	14	118	55	37	0.41	0.1	0.24	2.13	1.03	1.11	2.495783465	7.20E-06	0.001099311	ZHD1	up	NA	NA
TRINITY_DN29418_c0_g1	22	18	59	645	35	729	4.09	3.13	11.82	160.94	8.36	290.12	4.189853103	2.01E-06	0.000414014	NA	up	NA	NA
TRINITY_DN29438_c0_g1	1208	776	489	1816	1505	1383	187.09	113.55	80.65	367.44	291.47	448.76	1.401556261	2.42E-05	0.002845488	NLTP	up	NA	NA
TRINITY_DN29500_c0_g1	1	0	1	56	7	17	0.06	0	0.03	3.23	0.23	1.52	5.545636309	3.33E-05	0.003594868	POL3	up	NA	NA
TRINITY_DN2959_c0_g1	0	1	7	31	49	33	0	0.02	0.19	0.91	1.46	1.61	4.113996143	2.64E-05	0.003023687	RTNLM	up	NA	NA
TRINITY_DN29774_c0_g2	489	515	574	252	126	142	5.02	4.51	5.9	2.8	1.47	2.58	-1.293395793	0.000450492	0.024154561	OBL1	down	NA	NA
TRINITY_DN2998_c0_g1	1	2	7	84	580	189	0.02	0.04	0.17	2.17	15.67	8.21	6.80067947	2.43E-14	4.29E-11	NA	up	NA	NA
TRINITY_DN3000_c0_g1	16	18	165	905	2029	464	0.54	0.54	5.68	34.29	78.91	29.02	4.237507503	0.000669384	0.030527355	PM1	up	NA	NA
TRINITY_DN30358_c0_g1	0	0	1	98	1	64	0	0	0.35	47.39	0.5	48.38	7.598120195	2.47E-06	0.000472535	BAS1B	up	NA	NA
TRINITY_DN3047_c1_g1	18	7	6	213	8	189	0.3	0.12	0.12	5.03	0.19	8.79	4.241308769	2.35E-06	0.000460428	NA	up	NA	NA
TRINITY_DN30532_c0_g1	2	0	1	25	6	10	0.56	0	0.3	9.81	2.18	5.96	4.093599894	0.001167876	0.044617572	NA	up	NA	NA
TRINITY_DN3053_c0_g2	211	184	399	92	55	39	3.28	2.48	6.31	1.56	0.97	1.1	-1.876180953	0.000173539	0.012542487	ACPM3	down	NA	NA
TRINITY_DN30679_c2_g1	1512	477	766	112	78	153	281.7	83.63	152.55	27.99	18.49	61.04	-2.44307856	2.53E-06	0.000480899	NA	down	NA	NA
TRINITY_DN3080_c0_g1	194	137	230	20	44	27	48.55	31.7	61.68	6.98	14.37	15.11	-2.199250732	4.89E-05	0.004951141	PRU1	down	NA	NA
TRINITY_DN31165_c2_g1	34	29	22	5	5	0	4.81	3.94	3.26	0.83	0.85	0.03	-2.796224853	0.001037604	0.040970452	NA	down	NA	NA
TRINITY_DN31267_c0_g2	187	369	270	28	45	6	52.88	95.55	82.01	11.18	16.45	3.57	-3.123082856	2.70E-07	7.35E-05	NA	down	NA	NA
TRINITY_DN31267_c1_g1	64	30	22	1	7	0	22.24	9.35	8.2	0.5	3.2	0	-3.387858407	0.000549661	0.02706477	NA	down	NA	NA
TRINITY_DN31378_c0_g1	85	58	163	20	18	10	0.79	0.46	1.52	0.2	0.19	0.17	-2.422874451	8.20E-05	0.007214264	C7A15	down	NA	NA
TRINITY_DN3138_c0_g1	24742	14091	15337	8146	7854	3390	313.78	154.14	197.29	112.43	112.67	77.85	-1.126008058	0.00069656	0.031304669	CTL2	down	NA	NA
TRINITY_DN3158_c0_g1	313	235	623	46	46	26	9.14	6.03	18.59	1.5	1.54	1.4	-3.049697166	1.51E-08	6.22E-06	NA	down	NA	NA
TRINITY_DN31646_c1_g1	0	0	0	20	1	10	0	0	0	0.61	0.03	0.51	6.106110745	0.000765907	0.033395356	POLX	up	NA	NA
TRINITY_DN31722_c0_g1	203	61	49	362	261	329	24.62	6.63	6.17	55.52	37.45	82.71	2.167025636	1.50E-05	0.001906084	NLTP	up	NA	NA
TRINITY_DN31857_c0_g1	0	0	0	22	1	13	0	0	0	0.59	0.03	0.58	6.357697984	0.000347338	0.020248831	NA	up	NA	NA
TRINITY_DN3187_c0_g1	235	173	215	92	73	52	3.27	2.08	3.04	1.4	1.15	1.31	-1.176777435	0.001025631	0.040706139	EBIII	down	NA	NA
TRINITY_DN3210_c0_g1	11	11	9	42	67	67	0.19	0.17	0.16	0.81	1.34	2.14	3.014835241	8.50E-07	0.000200081	HS26M	up	NA	NA
TRINITY_DN3217_c0_g1	2996	2224	2227	837	713	388	35.84	22.47	26.65	11.28	9.28	7.97	-1.599085515	1.64E-08	6.65E-06	SCP18	down	|GO:0005634;cellular_component;nucleus|GO:0003677;molecular_function;DNA binding|GO:0000786;cellular_component;nucleosome|GO:0046982;molecular_function;protein heterodimerization activity|GO:0044877;molecular_function;protein-containing complex binding|	|Schizosaccharomyces;ko03019;Messenger RNA biogenesis|Schizosaccharomyces;.;.|
TRINITY_DN3217_c0_g3	378	263	305	117	84	54	6.77	4.09	5.55	2.29	1.71	1.76	-1.561172574	2.14E-06	0.000432733	SCP18	down	NA	NA
TRINITY_DN32242_c2_g1	695	2114	2522	215	619	104	194.5	542.25	756.29	84.23	224.86	65.1	-2.246179787	0.001184699	0.045051383	NA	down	NA	NA
TRINITY_DN3246_c0_g1	0	0	0	21	4	3	0	0	0	0.83	0.16	0.2	5.794143436	0.001206694	0.045676952	NA	up	|GO:0005654;cellular_component;nucleoplasm|GO:0043631;biological_process;RNA polyadenylation|GO:0006378;biological_process;mRNA polyadenylation|GO:0046872;molecular_function;metal ion binding|GO:0016020;cellular_component;membrane|GO:0005634;cellular_component;nucleus|GO:0005524;molecular_function;ATP binding|GO:0004652;molecular_function;polynucleotide adenylyltransferase activity|GO:0003723;mol…	|Schizosaccharomyces;.;.|Schizosaccharomyces;.;.|Corynebacterium;.;.|
TRINITY_DN32615_c0_g1	2780	4203	2610	760	382	241	924.7	1294.12	853.18	56.99	48.5	29.69	-2.548734442	3.36E-12	4.37E-09	TRXH	down	NA	NA
TRINITY_DN3267_c0_g1	739	550	1850	119	89	75	11.27	7.26	28.65	1.98	1.54	2.08	-3.227811887	9.25E-09	4.22E-06	GDL80	down	NA	NA
TRINITY_DN32699_c0_g1	964	706	667	381	219	106	212.97	145.71	157.72	115.13	61.98	49.71	-1.454636589	1.47E-05	0.00189672	NLTP	down	NA	NA
TRINITY_DN32825_c0_g1	13	18	20	162	5993	1577	3.13	3.95	5.09	51.69	1789.4	801.64	7.709530225	1.73E-09	1.19E-06	NA	up	NA	NA
TRINITY_DN3315_c0_g1	353	310	289	138	87	62	5.67	4.31	4.72	2.42	1.59	1.81	-1.409951135	5.71E-06	0.000915481	NA	down	|GO:0046872;molecular_function;metal ion binding|GO:0006527;biological_process;arginine catabolic process|GO:0047971;molecular_function;guanidinobutyrase activity|GO:0033389;biological_process;putrescine biosynthetic process from arginine, using agmatinase|GO:0008783;molecular_function;agmatinase activity|	|Schizosaccharomyces;ko03009;Ribosome biogenesis|Thermoleptolyngbya;.;.|Treponema;.;.|
TRINITY_DN331_c1_g1	1	0	6	353	127	606	0.01	0	0.06	3.6	1.35	10.3	7.666671505	1.24E-07	3.80E-05	PTR1	up	|GO:1902388;molecular_function;ceramide 1-phosphate transfer activity|GO:0016020;cellular_component;membrane|GO:0005886;cellular_component;plasma membrane|GO:0120013;molecular_function;lipid transfer activity|GO:0005737;cellular_component;cytoplasm|GO:0005829;cellular_component;cytosol|GO:0120009;biological_process;intermembrane lipid transfer|GO:1902387;molecular_function;ceramide 1-phosphate bi…	NA
TRINITY_DN33436_c2_g1	0	0	0	14	7	5	0	0	0	0.76	0.68	0.48	5.839703561	0.00051432	0.025786931	NA	up	NA	NA
TRINITY_DN33503_c0_g1	114	116	103	23	31	12	20.59	19.63	19.7	5.45	7.13	4.52	-1.982804847	2.74E-05	0.003079979	NA	down	NA	NA
TRINITY_DN3371_c0_g1	234	376	355	158	89	73	6.61	9.33	10.25	4.97	2.88	3.81	-1.331157291	0.0013421	0.049074019	NA	down	|GO:0016462;molecular_function;pyrophosphatase activity|GO:0046677;biological_process;response to antibiotic|GO:0031214;biological_process;biomineral tissue development|GO:0046872;molecular_function;metal ion binding|GO:0071407;biological_process;cellular response to organic cyclic compound|GO:0005886;cellular_component;plasma membrane|GO:0065010;cellular_component;extracellular membrane-bounded …	|Schizosaccharomyces;.;.|Winogradskyella;ko02022;Two-component system|.;.;.|
TRINITY_DN3372_c0_g1	127	43	48	210	112	208	1.37	0.4	0.52	2.54	1.36	4.05	1.816045962	0.00037064	0.020868953	AS1	up	NA	NA
TRINITY_DN3379_c0_g1	493	251	868	54	48	41	6.72	2.96	12.01	0.8	0.74	1.01	-3.188399684	8.32E-09	3.96E-06	GDL38	down	NA	NA
TRINITY_DN3395_c0_g1	857	776	588	507	224	161	8.63	6.72	6	5.54	2.55	2.93	-1.043848916	0.001259442	0.047032716	CIPKB	down	NA	NA
TRINITY_DN3407_c0_g1	6	32	37	147	1549	737	0.27	1.31	1.74	7.66	82.37	63.42	5.442216435	1.51E-10	1.38E-07	MT4B	up	NA	NA
TRINITY_DN34525_c0_g1	2	2	57	0	0	0	0.03	0.03	0.84	0	0	0	-6.666194841	0.000491556	0.025260475	IF4A1	down	NA	NA
TRINITY_DN3466_c0_g1	33	34	106	5153	4561	357	0.47	0.42	1.55	80.88	74.34	9.32	5.918650018	5.79E-15	1.19E-11	ODD19	up	NA	NA
TRINITY_DN34800_c0_g1	6749	6815	5956	2195	188	399	692.32	649.88	656.11	286.46	25.33	90.38	-2.710410502	9.37E-06	0.001298475	NA	down	NA	NA
TRINITY_DN3481_c0_g2	0	0	0	239	3	34	0	0	0	11.75	0.17	2.76	9.017553258	0.000147548	0.011153178	NA	up	NA	NA
TRINITY_DN34898_c0_g1	0	0	0	8	2	13	0	0	0	0.25	0.07	0.68	5.917840331	0.001097031	0.042568926	NA	up	NA	NA
TRINITY_DN3497_c0_g2	1	0	0	15	10	11	0.02	0	0	0.31	0.22	0.37	5.454640103	0.000291217	0.017907897	AATP3	up	NA	NA
TRINITY_DN3528_c0_g1	52	64	40	193	67	150	0.54	0.58	0.42	2.19	0.79	2.83	1.797630978	0.000304292	0.01845913	DCAM	up	NA	NA
TRINITY_DN35416_c0_g1	0	1	2	420	98	2426	0.11	0.1	0.49	127.31	27.85	1168.37	10.5500432	4.62E-09	2.72E-06	NLTPC	up	NA	NA
TRINITY_DN354_c1_g2	2	0	1	39	1	16	0.07	0	0.05	2.86	0.05	1.75	4.525735744	0.001370194	0.049806553	NA	up	NA	NA
TRINITY_DN35693_c0_g1	42	25	30	54	64	177	5.11	3.09	3.86	10.05	11.05	48.89	2.253569803	0.000906672	0.037490901	NLTP	up	NA	NA
TRINITY_DN35834_c0_g2	0	0	0	26	4	8	0	0	0	2.36	0.38	1.63	6.323646371	0.000121429	0.009651058	NA	up	NA	NA
TRINITY_DN36448_c0_g5	64	38	45	0	0	0	2.52	1.33	1.82	0	0	0	-7.645606229	9.32E-09	4.22E-06	NA	down	NA	NA
TRINITY_DN36698_c0_g1	37	44	72	647	19186	3913	4.51	5.01	9.24	100	2881.81	976.6	7.691635952	1.15E-09	8.39E-07	NA	up	NA	NA
TRINITY_DN3674_c0_g1	144	74	73	451	171	389	2.17	0.96	1.12	7.41	2.92	10.63	2.271087975	1.55E-06	0.000324502	HIP7	up	NA	NA
TRINITY_DN3676_c0_g2	808	914	2397	70	126	55	26.28	26.24	79.8	2.55	4.72	3.32	-3.759185275	4.31E-10	3.55E-07	NA	down	NA	NA
TRINITY_DN3676_c0_g3	2374	1679	7721	285	344	227	59.23	36.66	196.34	7.9	9.86	10.42	-3.524855412	2.37E-08	9.00E-06	NA	down	NA	NA
TRINITY_DN3676_c0_g4	39	26	146	5	4	3	0.91	0.53	3.46	0.13	0.11	0.13	-3.946523748	8.98E-06	0.001275016	NA	down	NA	NA
TRINITY_DN3681_c0_g1	4473	7477	3723	614	1491	303	51.36	73.3	42.81	7.51	18.95	6.29	-2.32883309	2.68E-05	0.003040014	NA	down	NA	NA
TRINITY_DN3681_c0_g2	281	295	170	6	32	1	5.15	4.68	3.19	0.13	0.69	0.04	-3.852760394	6.90E-07	0.000165564	NA	down	NA	NA
TRINITY_DN36828_c0_g1	0	0	0	21	2	15	0	0	0	3.66	0.4	3.79	6.478995566	0.000130504	0.010080649	NA	up	NA	NA
TRINITY_DN36964_c0_g1	164	430	589	46	120	18	62.32	145.24	239.98	25.35	60.54	15.94	-2.444404947	0.000572873	0.027656774	NA	down	NA	NA
TRINITY_DN3708_c0_g1	0	0	0	25	27	12	0	0	0	0.73	0.81	0.58	7.204899512	4.28E-07	0.000111219	NA	up	NA	NA
TRINITY_DN3720_c0_g1	623	521	555	245	156	64	5.99	4.38	5.4	2.6	1.69	1.11	-1.622827364	1.30E-05	0.001711325	FACR2	down	NA	NA
TRINITY_DN3727_c0_g1	266	358	244	839	259	1282	3.72	4.19	3.34	13.32	4.27	32.34	1.983741287	0.00116493	0.044617572	UGTK4	up	NA	NA
TRINITY_DN3738_c0_g1	0	0	2	2769	2	61	0	0	0.62	644.53	0.72	18.38	10.13896574	0.000199346	0.013802323	NA	up	NA	NA
TRINITY_DN37482_c0_g1	43	43	15	11	514	137	5.57	5.25	2.03	1.9	82.91	36.78	3.304390584	0.000413291	0.022701622	MT2	up	NA	NA
TRINITY_DN375_c1_g1	2200	679	789	2608	3556	2920	68.88	19.4	26.11	92.34	131.83	174.42	1.871822103	5.53E-05	0.005516547	NA	up	NA	NA
TRINITY_DN378_c0_g1	1034	680	433	338	205	156	19.53	11.35	8.32	7.01	4.67	5.37	-1.232624527	7.87E-05	0.007029565	NA	down	NA	NA
TRINITY_DN37979_c1_g1	0	0	0	12	42	12	0	0	0	9.03	27.9	14.22	7.340762551	1.17E-06	0.000259969	TCTP	up	NA	NA
TRINITY_DN379_c0_g1	1063	1869	1266	448	488	330	56.48	97.27	68.24	26.43	27.57	29.92	-1.362571046	0.000638149	0.029826177	NA	down	NA	NA
TRINITY_DN3838_c0_g1	500	423	408	240	118	109	5.55	4.06	4.58	2.89	1.48	2.22	-1.198959679	0.000126051	0.009891235	CBSX5	down	NA	NA
TRINITY_DN38589_c0_g1	84	28	13	1	1	0	2.26	0.66	0.36	0.03	0.03	0	-5.493578225	2.14E-05	0.002568491	NA	down	|GO:0090694;cellular_component;Scc2-Scc4 cohesin loading complex|GO:1905406;biological_process;positive regulation of mitotic cohesin loading|GO:0007507;biological_process;heart development|GO:0071733;biological_process;obsolete transcriptional activation by promoter-enhancer looping|GO:0003146;biological_process;heart jogging|GO:0034087;biological_process;establishment of mitotic sister chromati…	NA
TRINITY_DN38949_c0_g1	0	0	0	11	1	13	0	0	0	0.25	0.02	0.49	5.98237511	0.001259635	0.047032716	NA	up	NA	NA
TRINITY_DN389_c0_g1	20	25	27	128	670	134	0.16	0.17	0.21	1.08	5.91	1.89	4.093716182	3.30E-09	2.04E-06	VCL21	up	NA	NA
TRINITY_DN39019_c0_g1	2480	1295	1546	4041	2264	2131	17.78	7.95	11.21	31.28	18.27	27.48	1.034920623	0.000745963	0.03278245	ATPB	up	NA	NA
TRINITY_DN39071_c0_g1	3	0	0	40	3	35	0.07	0	0	1.09	0.08	1.55	5.262987322	0.000119008	0.009524589	PLA1	up	NA	NA
TRINITY_DN39166_c0_g1	0	3	3	36	5	30	0	0.83	0.95	13.34	1.98	17.93	3.881711752	0.000510104	0.025746611	NA	up	NA	NA
TRINITY_DN39271_c0_g1	50	81	55	303	848	207	14.4	21.23	16.8	122.16	315.93	132.76	3.249827827	1.43E-08	5.99E-06	MTDH	up	NA	NA
TRINITY_DN39344_c0_g1	3	5	10	31	1643	563	0.71	1.16	2.94	10.27	520.79	293.28	7.38575428	2.99E-07	8.03E-05	NA	up	NA	NA
TRINITY_DN3944_c0_g1	213	62	177	482	235	473	3.32	0.84	2.8	8.2	4.15	13.39	1.845930019	0.000736812	0.032593606	YAB5	up	NA	NA
TRINITY_DN39582_c0_g1	1	2	3	99	31	80	0.01	0.02	0.04	1.55	0.5	2.08	5.505071472	9.20E-11	8.74E-08	GDL29	up	NA	NA
TRINITY_DN3967_c0_g1	2899	3112	2135	848	973	333	74.06	69.61	55.66	24.02	28.44	15.64	-1.584043753	2.57E-05	0.003007355	COP51	down	NA	NA
TRINITY_DN39794_c0_g2	2	0	2	48	2	19	0.51	0	0.27	13.17	0.32	8.84	4.355907823	0.000599599	0.028722673	NA	up	NA	NA
TRINITY_DN397_c0_g1	915	695	762	313	304	153	13.97	9.19	11.82	5.22	5.27	4.25	-1.280413511	7.57E-05	0.006920388	METE	down	NA	NA
TRINITY_DN3989_c0_g1	65	29	44	131	76	205	0.65	0.25	0.45	1.42	0.86	3.69	2.133817557	0.000259973	0.01647698	E1312	up	NA	NA
TRINITY_DN3_c7_g1	23	30	13	4	1	0	5.23	6.27	3.05	1.32	0.36	0	-3.487110225	0.001087083	0.042315772	NA	down	NA	NA
TRINITY_DN400_c0_g1	174	462	367	1112	2723	1003	3.44	7.92	7.7	25.39	65.29	38.74	2.62585726	4.61E-06	0.000774332	PXG	up	NA	NA
TRINITY_DN4023_c0_g3	24	9	35	301	41	287	2.43	1.62	3.13	35.38	4.21	53.4	3.590586386	2.41E-06	0.000467391	NA	up	NA	NA
TRINITY_DN4023_c7_g1	0	0	3	66	2	35	0	0	0.36	11.91	0.19	8.84	5.262151402	0.000144507	0.010970869	NA	up	NA	NA
TRINITY_DN40272_c1_g1	4672	3233	2452	8078	5329	6861	480.61	311.99	265.65	1028.95	666.86	1418.82	1.436064739	2.13E-05	0.002564064	NLTP1	up	NA	NA
TRINITY_DN4042_c0_g1	57	40	24	133	54	82	0.95	0.51	0.36	2.67	0.9	2.19	1.565947107	0.000691467	0.03113237	BPHD	up	NA	NA
TRINITY_DN4053_c0_g1	278	239	98	399	406	483	3.86	2.85	1.38	6.02	6.36	12.11	1.615484731	0.000329763	0.019407349	ARL	up	NA	NA
TRINITY_DN40720_c0_g1	4	11	9	42	13	59	0.05	0.15	0.21	0.6	0.16	1.31	2.700174659	0.00102614	0.040706139	CYQ32	up	NA	NA
TRINITY_DN4117_c0_g1	543	163	587	1929	666	2206	9.98	2.53	11.12	39.02	13.92	74.22	2.339988677	0.000180903	0.012886346	AB19A	up	|GO:0005789;cellular_component;endoplasmic reticulum membrane|GO:0006890;biological_process;retrograde vesicle-mediated transport, Golgi to endoplasmic reticulum|GO:0031201;cellular_component;SNARE complex|GO:0016021;cellular_component;integral component of membrane|GO:0015031;biological_process;protein transport|GO:0005783;cellular_component;endoplasmic reticulum|GO:0005484;molecular_function;SN…	NA
TRINITY_DN4135_c0_g1	26	24	39	3	2	5	12.47	10.1	20.18	1.84	1.05	5.45	-2.763570728	0.001084849	0.042295426	MAL11	down	NA	NA
TRINITY_DN4156_c1_g1	12	8	11	64	14	42	0.07	0.04	0.07	0.52	0.13	0.59	2.309299297	0.000834889	0.035458417	NA	up	NA	NA
TRINITY_DN4162_c0_g1	1559	726	751	391	312	138	51.86	21.16	25.35	14.25	11.91	8.28	-1.493125845	3.69E-05	0.003891161	NA	down	NA	NA
TRINITY_DN4168_c0_g1	265	210	250	97	53	32	2.1	1.43	2	0.83	0.47	0.46	-1.729164117	4.78E-06	0.000798068	LACS2	down	NA	NA
TRINITY_DN42201_c0_g1	16170	11152	12217	1515	4915	1344	571.15	348.83	442.3	60.19	200.37	88.33	-1.906645998	0.00034695	0.020248831	NLTP2	down	NA	NA
TRINITY_DN42295_c0_g1	2	0	1	43	5	14	0.03	0	0.02	0.75	0.09	0.4	4.63791527	0.000219638	0.014738556	PLY4	up	NA	NA
TRINITY_DN4246_c0_g1	8	3	16	236	18	120	2.23	0.27	1.11	21	1.83	17.73	4.005872098	2.18E-06	0.000437874	NA	up	NA	NA
TRINITY_DN4321_c0_g1	73	117	70	29	12	13	3.08	4.34	3.07	1.34	0.6	1	-1.972951701	0.000125232	0.009858198	NA	down	NA	NA
TRINITY_DN4330_c0_g1	27	35	37	1	5	0	0.57	0.67	0.81	0.02	0.12	0	-3.725708272	0.000150258	0.011254806	UCC1	down	NA	NA
TRINITY_DN43575_c0_g1	29	13	11	61	34	40	0.42	0.16	0.16	0.95	0.55	1.04	1.787658139	0.000916467	0.037755371	NA	up	NA	NA
TRINITY_DN43775_c0_g1	0	0	1	45	0	34	0	0	0.21	12.05	0	14.68	6.58677444	0.00017171	0.012446718	NA	up	NA	NA
TRINITY_DN43782_c1_g1	11	16	14	27	78	45	3.02	3.93	4.02	9.94	26.95	26.76	2.334149844	0.000501748	0.025549594	MT2	up	NA	NA
TRINITY_DN4459_c0_g1	726	559	312	223	207	102	4.86	3.45	2.15	1.4	1.93	1.09	-1.19109878	0.000595571	0.028585102	GRDP1	down	NA	NA
TRINITY_DN4509_c0_g1	41	18	23	121	47	105	1.99	0.79	1.15	6.73	2.66	9.64	2.197394934	5.64E-05	0.005591051	NA	up	NA	NA
TRINITY_DN4514_c0_g1	46	48	86	300	380	209	1.18	1.08	2.29	8.66	11.33	10.03	2.621134389	7.97E-08	2.63E-05	NA	up	NA	NA
TRINITY_DN460_c0_g1	130	373	80	394	1353	293	8.52	21.91	5.61	29.69	108.18	33.51	2.232898824	0.001157074	0.044549145	NA	up	NA	NA
TRINITY_DN4614_c0_g1	247	111	108	53	26	26	2.29	0.88	1.01	0.53	0.27	0.43	-1.75718109	4.26E-05	0.004400567	PLY15	down	NA	NA
TRINITY_DN4616_c0_g1	101	126	63	31	31	9	4.41	4.95	2.96	1.6	1.57	0.64	-1.706018759	0.00082711	0.035189625	NA	down	NA	NA
TRINITY_DN462_c0_g2	97	82	61	361	118	443	0.88	0.64	0.6	6.27	1.62	13.14	2.461145803	1.13E-05	0.001505352	4CLL7	up	NA	NA
TRINITY_DN4651_c0_g1	245	140	444	2804	1210	1621	2.57	1.19	4.46	30.27	13.55	29.18	3.019406047	9.69E-09	4.28E-06	WTR18	up	NA	NA
TRINITY_DN4707_c0_g1	909	422	521	201	223	119	8.52	3.31	4.74	2.06	2.25	2.08	-1.355853431	0.000246328	0.015939102	AAP3	down	NA	NA
TRINITY_DN47125_c0_g1	247	177	91	39	44	4	44.02	29.7	17.27	9.24	9.86	1.38	-2.237567324	0.000312331	0.018692988	NA	down	NA	NA
TRINITY_DN4728_c0_g1	9	2	7	80	11	46	0.31	0.05	0.59	8.33	1.36	7.85	3.27494782	7.39E-05	0.006794505	NA	up	NA	NA
TRINITY_DN4760_c0_g1	64	38	49	194	63	348	1.13	0.58	0.88	3.77	1.27	11.24	2.580614167	0.000105757	0.008861323	NA	up	NA	NA
TRINITY_DN477_c0_g1	72	43	81	849	51	451	4.22	1.86	3.98	79.61	3.82	65.95	3.059016014	2.59E-05	0.003008463	NA	up	NA	NA
TRINITY_DN477_c0_g2	33	7	39	1164	22	642	0.65	0.39	2.77	189.18	1.34	147.43	4.800797946	0.000331378	0.019426816	NA	up	NA	NA
TRINITY_DN477_c1_g1	23	14	79	787	33	417	0.7	0.38	1.54	19.01	1.17	11.62	3.563312292	6.65E-05	0.006325322	NA	up	NA	NA
TRINITY_DN4856_c0_g1	145	81	77	22	27	20	5.44	2.76	2.92	0.9	1.22	1.39	-1.67631613	0.000307831	0.018558432	AGP13	down	NA	NA
TRINITY_DN4859_c0_g1	70	55	36	245	59	125	1.5	1.02	0.73	5.48	1.49	4.84	1.769762007	0.000354404	0.02057668	FOLK	up	|GO:0003676;molecular_function;nucleic acid binding|GO:0015074;biological_process;DNA integration|	NA
TRINITY_DN4874_c0_g1	302	538	414	118	153	47	9.76	15.35	13.7	4.27	5.69	2.82	-1.690521692	0.000439589	0.023693896	LEA5	down	NA	NA
TRINITY_DN4888_c0_g1	29	20	93	794	42	403	2.42	1.45	6.6	74.05	4.68	56.47	3.273120433	0.00011462	0.009319624	NA	up	|GO:0106306;molecular_function;protein serine phosphatase activity|GO:0005634;cellular_component;nucleus|GO:0004721;molecular_function;phosphoprotein phosphatase activity|GO:0005737;cellular_component;cytoplasm|GO:0006470;biological_process;protein dephosphorylation|GO:0016791;molecular_function;phosphatase activity|GO:0106307;molecular_function;protein threonine phosphatase activity|	NA
TRINITY_DN4888_c3_g1	2	0	0	45	1	15	0.16	0	0	5.04	0.15	2.97	5.266759681	0.000980256	0.039733341	NA	up	NA	NA
TRINITY_DN488_c0_g1	638	851	633	311	252	95	8.29	8.99	8.34	4.54	4.19	2.63	-1.424802952	0.000245298	0.015914092	BGL12	down	NA	NA
TRINITY_DN49252_c2_g1	38	27	30	210	33	159	7.02	4.74	5.94	51.83	7.71	62.77	2.478524571	8.95E-05	0.007793774	12KD	up	NA	NA
TRINITY_DN49347_c0_g1	395	157	211	676	332	472	49.79	19.13	28.72	111.49	52.97	125.12	1.391204358	0.000681544	0.03085421	NLTP	up	NA	NA
TRINITY_DN49635_c1_g1	18	25	63	2	4	0	4.06	5.25	14.88	0.71	1.08	0	-3.962996183	0.000164431	0.012168843	NA	down	NA	NA
TRINITY_DN49767_c0_g1	5184	5368	4748	1872	138	455	533.13	517.41	513.89	238.18	17.2	94.02	-2.494595483	6.56E-05	0.006285726	NA	down	NA	NA
TRINITY_DN4988_c0_g1	1315	929	1854	70	101	49	12.39	7.66	17.92	0.69	1.16	0.81	-3.885651629	2.22E-16	6.09E-13	LAC3	down	NA	NA
TRINITY_DN50122_c0_g1	722	392	468	158	23	43	241.88	118.01	168.13	75.66	10.17	32.89	-2.597830752	8.79E-07	0.000205011	NA	down	NA	NA
TRINITY_DN50468_c0_g1	0	3	3	62	2	27	0	0.62	0.75	18.73	0.57	12.97	4.083742052	0.000724052	0.032305278	NA	up	NA	NA
TRINITY_DN50580_c0_g2	60	10	43	787	72	108	1.61	0.23	1.18	23.4	2.21	5.32	3.19563299	2.65E-05	0.003023687	AGL80	up	NA	NA
TRINITY_DN50674_c0_g1	22	47	171	549	1811	816	0.5	0.93	3.97	13.81	47.08	34.06	4.012475521	2.69E-07	7.35E-05	OBP1A	up	NA	NA
TRINITY_DN5069_c0_g1	0	0	0	19	8	6	0	0	0	0.57	0.23	0.32	6.160511026	0.000128341	0.009975927	NA	up	NA	NA
TRINITY_DN51712_c0_g1	4	0	5	32	34	32	0.55	0	0.72	5.55	5.82	8.89	3.871154365	5.81E-06	0.000921231	UBIQP	up	|GO:0016491;molecular_function;oxidoreductase activity|GO:0055114;biological_process;obsolete oxidation-reduction process|	NA
TRINITY_DN51745_c0_g1	2861	1350	2431	4487	3915	5490	413.41	184.42	373.3	839.38	704.1	1650.32	1.546320342	0.000630894	0.029703672	NLTP	up	NA	NA
TRINITY_DN51828_c0_g1	57	33	21	80	53	180	10.38	5.69	4.15	19.63	12.24	70.22	2.163463974	0.001003226	0.040387191	NLTP	up	NA	NA
TRINITY_DN5184_c1_g1	94	87	95	1512	166	1452	2.58	2.1	2.67	46.18	5.23	73.51	3.929005431	6.65E-09	3.43E-06	NA	up	NA	NA
TRINITY_DN5206_c0_g1	376	221	101	70	77	35	4.03	2.04	1.1	0.82	0.93	0.68	-1.485766892	0.001274941	0.047389471	TBL19	down	NA	NA
TRINITY_DN520_c0_g1	1367	634	1000	4170	3297	2806	98.41	37.94	70.08	356.63	285.5	418.39	2.17467779	6.14E-10	4.89E-07	PRXQ	up	NA	NA
TRINITY_DN5214_c0_g1	11	14	39	234	16	199	0.41	0.5	2.2	11.82	2.22	17.76	3.08993963	0.000368188	0.020778225	NA	up	NA	NA
TRINITY_DN52275_c0_g1	2	3	5	533	3	37	0.61	0.82	1.95	280.97	1.45	31.15	5.719315083	0.000306534	0.01852543	NA	up	NA	NA
TRINITY_DN5228_c0_g1	18	9	41	70	349	43	0.3	0.13	0.69	1.27	6.41	1.29	3.061991651	0.000251661	0.016115408	NA	up	|GO:0005654;cellular_component;nucleoplasm|GO:0030488;biological_process;tRNA methylation|GO:1990258;biological_process;histone glutamine methylation|GO:1990259;molecular_function;histone-glutamine methyltransferase activity|GO:0008168;molecular_function;methyltransferase activity|GO:0031515;cellular_component;tRNA (m1A) methyltransferase complex|GO:0005634;cellular_component;nucleus|GO:0016429;m…	NA
TRINITY_DN5235_c3_g1	14	15	74	491	24	268	0.11	0.08	1.23	7.03	0.17	4.9	3.056670259	0.0007856	0.034080146	POL3	up	NA	NA
TRINITY_DN5243_c0_g1	7	6	7	146	17	121	0.95	0.75	0.8	16.62	1.87	27.38	4.229614844	6.43E-08	2.15E-05	NA	up	NA	NA
TRINITY_DN5253_c0_g1	13	7	13	50	22	31	0.23	0.1	0.21	0.86	0.4	0.91	1.990192832	0.001355419	0.049414835	RAC2A	up	NA	NA
TRINITY_DN52575_c0_g1	11	8	9	12	104	179	2.06	1.46	1.81	3.02	25.44	74.18	4.095024723	4.24E-06	0.000726084	MT2	up	NA	NA
TRINITY_DN52958_c0_g1	0	0	0	12	4	9	0	0	0.02	7.68	2.35	9.16	5.888583865	0.000556337	0.027284782	NA	up	NA	NA
TRINITY_DN5366_c0_g1	654	1339	1487	179	280	131	63.33	127.3	153.33	21.87	34.67	26.59	-2.247561401	1.28E-05	0.001689856	GSTU8	down	NA	NA
TRINITY_DN5369_c0_g1	2445	3487	3343	9854	4044	9497	136.21	175.38	199.67	638.47	265.88	1043.95	1.730623013	0.000364094	0.020641485	NA	up	NA	NA
TRINITY_DN5378_c0_g1	75	37	25	415	162	185	1.86	0.8	0.63	11.41	4.6	8.44	2.858834453	2.56E-11	2.63E-08	NA	up	NA	NA
TRINITY_DN53886_c0_g1	295	275	239	123	98	57	23.92	20.69	20.26	11.98	9.55	9.04	-1.208236234	0.000177329	0.012741886	NA	down	NA	NA
TRINITY_DN5400_c0_g1	0	0	0	69	8	76	0	0	0	3.15	0.38	5.76	8.588515923	7.71E-09	3.81E-06	NA	up	NA	NA
TRINITY_DN5447_c0_g3	3	0	2	15	12	15	0.06	0	0.04	0.32	0.23	0.48	3.541159555	0.001062816	0.041633412	NOV	up	NA	NA
TRINITY_DN5486_c0_g1	0	4	0	58	9	33	0	0.62	0	12.04	1.8	10.93	4.969031478	2.05E-05	0.002489475	NA	up	NA	NA
TRINITY_DN5489_c0_g1	179	255	156	23	57	12	4.4	5.48	3.91	0.63	1.6	0.54	-2.305803429	6.16E-05	0.006018488	NA	down	|GO:0045475;biological_process;locomotor rhythm|GO:0034703;cellular_component;cation channel complex|GO:0005261;molecular_function;cation channel activity|GO:0055080;biological_process;cation homeostasis|GO:0030424;cellular_component;axon|	NA
TRINITY_DN5498_c0_g1	3	9	12	110	11	76	0.28	0.98	1.51	16.97	1.85	20.06	3.303618847	0.000122749	0.009693625	NA	up	|GO:0016567;biological_process;protein ubiquitination|GO:0046872;molecular_function;metal ion binding|GO:0061630;molecular_function;ubiquitin protein ligase activity|GO:0000209;biological_process;protein polyubiquitination|GO:0004842;molecular_function;ubiquitin-protein transferase activity|GO:0097191;biological_process;extrinsic apoptotic signaling pathway|	NA
TRINITY_DN5508_c0_g1	2	7	1	24	18	16	0.06	0.19	0.01	0.49	0.24	0.34	2.924655884	0.001049379	0.041303414	PTR19	up	NA	NA
TRINITY_DN55495_c0_g1	657	309	1893	4227	3794	5854	192.41	82.75	594.75	1747.04	1448.07	3847.45	2.634264685	0.000119221	0.009524589	NLTP	up	NA	NA
TRINITY_DN5549_c1_g1	1872	1788	2011	5255	3062	4654	38.07	31.6	44.48	107.12	76.84	190.32	1.593887091	4.81E-05	0.004892305	TIL	up	NA	NA
TRINITY_DN55755_c0_g1	660	468	459	3442	403	1857	117.67	78.71	87.44	816.56	90.63	703.66	2.178997566	0.000164997	0.012174293	12KD	up	NA	NA
TRINITY_DN5579_c0_g1	17	7	43	197	102	328	0.15	0.05	0.38	1.85	1	5.14	3.651613262	1.49E-06	0.0003156	ACEA	up	NA	NA
TRINITY_DN5630_c0_g1	265	131	132	522	197	264	3.91	2.19	2.33	5.34	2.65	4.22	1.272759769	0.001110656	0.042883812	ERECT	up	NA	NA
TRINITY_DN56842_c0_g1	7	2	2	22	14	34	0.2	0.06	0.06	0.7	0.46	1.82	3.266656233	0.000230595	0.015159157	NA	up	NA	NA
TRINITY_DN569_c0_g1	302	321	169	89	98	24	3.29	2.68	1.76	1.13	1.39	0.58	-1.580349239	0.000703722	0.031511947	NA	down	NA	NA
TRINITY_DN571_c0_g1	286	848	200	163	79	65	15.36	48.13	11.65	10.21	4.91	6.97	-1.825884054	0.000927755	0.038156807	NA	down	NA	NA
TRINITY_DN5743_c1_g1	2	3	3	83	3	41	0.67	1.17	1.1	39.55	1.53	30.3	4.250134044	4.27E-05	0.004400567	NA	up	NA	NA
TRINITY_DN5753_c0_g1	30	8	36	2	2	0	0.93	0.13	1.26	0.04	0.1	0	-3.968195144	0.000608551	0.028927217	NA	down	NA	NA
TRINITY_DN57664_c0_g1	475	1241	991	169	240	182	132.79	318.31	297.28	66.29	87.13	113.59	-1.816799552	0.000474177	0.024884715	NA	down	NA	NA
TRINITY_DN57714_c0_g1	53	81	236	1334	969	1526	2.2	3	10.07	63.25	46.8	120.72	3.683480087	1.33E-08	5.75E-06	NA	up	NA	NA
TRINITY_DN58237_c0_g1	0	0	1	24	7	19	0	0	0.02	0.55	0.16	0.72	5.936760524	6.80E-05	0.006436023	NA	up	NA	NA
TRINITY_DN5824_c0_g1	26	15	41	274	26	162	0.88	0.3	1.1	7.32	0.62	7.27	2.759496221	0.000197785	0.013771404	NA	up	NA	NA
TRINITY_DN5840_c0_g1	33	31	52	577	22	320	1.3	0.93	1.62	22.55	1.09	23.82	3.235713197	5.86E-05	0.005775035	NA	up	NA	NA
TRINITY_DN5840_c1_g1	9	1	5	206	3	101	0.8	0.11	0.35	14.68	0.44	11.47	4.708639642	7.20E-06	0.001099311	NA	up	NA	NA
TRINITY_DN5865_c1_g1	36836	21491	41449	3036	1741	917	850.61	423.54	976.2	77.09	45.9	38.73	-3.909004777	1.10E-21	6.80E-18	HMA5	down	NA	NA
TRINITY_DN5866_c0_g1	510	422	1387	62	63	47	11.28	8.14	31.25	1.51	1.59	1.9	-3.485684591	2.60E-09	1.69E-06	LTG16	down	|GO:0030672;cellular_component;synaptic vesicle membrane|GO:0030425;cellular_component;dendrite|GO:0043001;biological_process;Golgi to plasma membrane protein transport|GO:0005802;cellular_component;trans-Golgi network|	NA
TRINITY_DN58759_c0_g1	6	3	3	102	8	39	0.9	0.25	0.53	17.63	2.03	9.73	3.920110235	8.24E-06	0.001197692	NA	up	NA	NA
TRINITY_DN5890_c1_g1	2	5	1	52	3	62	0.15	0.16	0.06	2.09	0.2	6.08	4.378184506	6.41E-05	0.006223303	NA	up	NA	NA
TRINITY_DN5954_c1_g1	15	3	15	208	15	138	0.4	0.08	0.34	5.49	0.62	6.31	3.79612639	7.73E-06	0.001137301	NA	up	NA	NA
TRINITY_DN595_c0_g1	559	210	313	1162	412	614	11.42	3.61	5.96	23.66	9.88	23.26	1.39115134	0.001195239	0.045312756	CS2	up	|GO:0004714;molecular_function;transmembrane receptor protein tyrosine kinase activity|GO:0005654;cellular_component;nucleoplasm|GO:0006974;biological_process;cellular response to DNA damage stimulus|GO:0004715;molecular_function;non-membrane spanning protein tyrosine kinase activity|GO:0004713;molecular_function;protein tyrosine kinase activity|GO:0045815;biological_process;positive regulation o…	|Schizosaccharomyces;ko00400;Phenylalanine, tyrosine and tryptophan biosynthesis|
TRINITY_DN5962_c0_g1	10	11	6	56	50	128	0.2	0.19	0.12	1.2	1.11	4.57	3.722801953	1.00E-07	3.21E-05	HS22C	up	NA	NA
TRINITY_DN596_c0_g2	13	1	2	70	20	42	0.46	0.01	0.03	1.21	0.36	1.2	3.532720082	2.69E-05	0.003040014	GDL29	up	|GO:0016020;cellular_component;membrane|GO:0005524;molecular_function;ATP binding|GO:0016887;molecular_function;ATPase|	|Schizosaccharomyces;ko04131,ko04990;Membrane trafficking,Domain-containing proteins not elsewhere classified|
TRINITY_DN5972_c0_g1	200	166	79	69	28	30	9.99	7.47	4.07	3.96	1.64	2.84	-1.445008378	0.000898627	0.037331518	NA	down	NA	NA
TRINITY_DN59848_c0_g1	44	50	50	19	6	5	7.23	7.63	8.57	4.03	1.24	1.7	-2.041485457	0.000952043	0.038961246	CAB6	down	NA	NA
TRINITY_DN59884_c0_g1	2770	2324	2345	668	63	87	951.47	716.04	862.91	328.45	28.22	68.2	-3.117028161	5.20E-07	0.00012864	NA	down	NA	NA
TRINITY_DN5992_c0_g1	3	1	16	155	6	106	0.58	0.04	1.65	19.49	1.4	18.81	3.927630189	0.000254622	0.016199307	NA	up	|GO:0002286;biological_process;T cell activation involved in immune response|GO:0005509;molecular_function;calcium ion binding|GO:0071803;biological_process;positive regulation of podosome assembly|GO:0022617;biological_process;extracellular matrix disassembly|GO:0051764;biological_process;actin crosslink formation|GO:0030054;cellular_component;cell junction|GO:0042802;molecular_function;identica…	NA
TRINITY_DN6006_c0_g1	123	111	88	51	17	21	3.54	2.79	2.64	1.64	0.56	1.11	-1.551292026	0.000475241	0.024887711	NA	down	NA	NA
TRINITY_DN6025_c0_g1	1010	821	1138	464	381	174	10.72	7.5	12.24	5.34	4.57	3.34	-1.271918996	0.000634203	0.029802736	SCP18	down	NA	NA
TRINITY_DN60613_c3_g1	397	601	437	275	120	97	161.55	215.2	190.49	162.67	64.82	92.18	-1.302196288	0.000821334	0.035134143	NA	down	NA	NA
TRINITY_DN6066_c0_g1	36	15	108	252	1411	712	0.85	0.31	2.61	6.6	38.16	30.93	4.283392373	1.09E-07	3.37E-05	OLE	up	NA	NA
TRINITY_DN60751_c0_g1	78	45	36	7	9	0	6.58	3.53	3.17	0.72	0.93	0	-2.976587716	8.05E-05	0.007128755	ADF2	down	NA	NA
TRINITY_DN60903_c0_g1	80	26	92	525	117	978	15.27	4.63	18.89	134.92	28.42	400.97	3.575596601	3.06E-06	0.000556162	SNAK2	up	NA	NA
TRINITY_DN6090_c1_g1	74	32	61	17	8	10	15.79	5.95	13.95	4.73	1.49	4.39	-1.906925423	0.001317987	0.048564165	NA	down	NA	NA
TRINITY_DN6103_c0_g1	42	36	30	170	81	150	0.43	0.32	0.31	1.89	0.94	2.78	2.330321767	6.29E-07	0.000152418	DTX35	up	NA	NA
TRINITY_DN61737_c0_g1	175	294	224	34	30	6	50.56	77.75	69.5	13.79	11.15	4	-3.08342195	8.11E-09	3.93E-06	NA	down	NA	NA
TRINITY_DN6190_c0_g1	4	6	8	62	6	48	0.35	0.46	1.06	6.46	0.54	6.14	3.019454928	0.000678907	0.030809956	NA	up	NA	NA
TRINITY_DN6250_c0_g1	5859	3775	3534	9746	4708	10656	108.93	60.95	66.82	198.88	99.53	361.28	1.434726493	0.001269168	0.047245921	CYT6	up	NA	NA
TRINITY_DN6289_c0_g1	5	6	5	36	19	34	0.24	0.26	0.25	1.98	1.06	3.08	2.900441177	5.26E-05	0.005290052	NA	up	NA	NA
TRINITY_DN6299_c0_g1	20	15	159	12	5	3	0.26	0.17	2.17	0.16	0.1	0.11	-3.260046689	0.001034238	0.040902859	TBA1A	down	NA	NA
TRINITY_DN6315_c0_g1	9	4	9	137	4	81	0.9	0.37	1.07	15.51	0.41	11.92	3.652254485	9.91E-05	0.008478174	NA	up	NA	NA
TRINITY_DN6344_c0_g1	19	30	52	1040	4392	1753	0.44	0.61	1.23	26.57	115.94	74.31	6.534646433	6.70E-23	8.28E-19	PRU1	up	NA	NA
TRINITY_DN6346_c0_g1	30	27	46	316	18	219	0.85	0.52	0.89	33.61	1.35	28.4	2.730577222	0.000509496	0.025746611	NA	up	NA	NA
TRINITY_DN6346_c10_g1	1	1	0	14	6	20	0.31	0.28	0	6.39	2.44	12.98	4.879276458	0.000542401	0.026814158	NA	up	NA	NA
TRINITY_DN640_c0_g1	5	0	4	484	1564	233	0.23	0	0.19	24.95	82.23	19.82	8.392960876	2.31E-23	5.71E-19	NA	up	NA	NA
TRINITY_DN6426_c0_g1	4	3	11	104	7	64	0.79	0.53	2.62	29.94	2.79	26.1	3.521307866	0.000148838	0.011206364	NA	up	NA	NA
TRINITY_DN6471_c0_g1	12	3	5	97	7	48	1.84	0.05	0.1	5.04	0.34	3.06	3.292351841	0.000162148	0.012072202	NA	up	NA	NA
TRINITY_DN647_c1_g1	664	1014	248	161	47	70	248.81	336.8	97.86	86.57	22.65	59.99	-2.454823918	2.78E-06	0.000525453	NA	down	NA	NA
TRINITY_DN647_c1_g2	336	614	574	68	89	23	20.02	33.25	35.46	4.73	6.25	2.63	-2.825356292	5.36E-08	1.84E-05	NA	down	NA	NA
TRINITY_DN64945_c0_g1	277	242	225	119	68	75	107.07	82.67	92.91	66.35	34.77	67.24	-1.1418218	0.00080386	0.034616378	NA	down	NA	NA
TRINITY_DN649_c0_g1	4775	3606	5842	1406	1899	882	80.29	52.27	100.18	25.36	36.19	26.77	-1.424983354	0.000664912	0.030482983	PER12	down	|GO:0046513;biological_process;ceramide biosynthetic process|GO:0003951;molecular_function;NAD+ kinase activity|GO:0042721;cellular_component;TIM22 mitochondrial import inner membrane insertion complex|GO:0045039;biological_process;protein insertion into mitochondrial inner membrane|GO:0005524;molecular_function;ATP binding|GO:0046486;biological_process;glycerolipid metabolic process|GO:0016301;m…	|Schizosaccharomyces;.;.|
TRINITY_DN6535_c0_g1	10	3	7	71	7	45	0.31	0.04	0.1	1.09	0.12	1.47	2.994063998	0.000488248	0.025260475	NA	up	NA	NA
TRINITY_DN6546_c0_g1	1	2	5	15	30	26	0.01	0.01	0.22	0.16	0.74	0.84	3.571608477	0.000150904	0.011269049	CACLC	up	NA	NA
TRINITY_DN657_c0_g3	619	1271	766	424	279	102	58.56	112.41	76.19	49.51	31.61	18.9	-1.513089925	0.001055699	0.041459496	SNAK2	down	NA	NA
TRINITY_DN65850_c0_g1	187	229	120	12	44	20	77	84.08	52.3	6.96	24.3	19.91	-2.323107038	7.70E-05	0.006972543	NA	down	NA	NA
TRINITY_DN65850_c1_g1	1116	1025	656	228	302	180	265	226.22	166.96	74.73	92.25	93.57	-1.536357429	1.53E-05	0.001938632	ATP9	down	NA	NA
TRINITY_DN6585_c0_g1	243	105	102	449	171	310	3.83	1.4	1.64	7.67	2.99	8.77	1.499786208	0.000816658	0.035106347	BH071	up	NA	NA
TRINITY_DN659_c0_g1	40	12	21	223	42	131	1.24	0.28	0.64	7.89	1.41	7.07	2.832254172	5.74E-06	0.000915481	NA	up	|GO:0005509;molecular_function;calcium ion binding|	|Schizosaccharomyces;.;.|
TRINITY_DN66208_c0_g1	29	36	24	4	6	3	0.6	0.51	0.33	0.13	0.09	0.07	-2.395251069	0.001293728	0.047943598	NA	down	NA	NA
TRINITY_DN66366_c0_g1	3	5	14	124	2537	516	0.24	0.37	1.18	11.88	241.91	80.67	7.518299943	2.52E-08	9.42E-06	NA	up	NA	NA
TRINITY_DN66518_c0_g1	83	50	45	18	15	7	1.36	0.67	0.71	0.31	0.27	0.2	-1.789458653	0.000558971	0.027359692	GDL78	down	NA	NA
TRINITY_DN6698_c1_g1	10	6	3	122	6	117	0.59	0.58	0.39	9.27	0.32	13.95	4.210851031	5.29E-06	0.000860747	NA	up	NA	NA
TRINITY_DN6709_c1_g3	2	2	0	2	1935	134	0.02	0.02	0	0.02	23.12	2.56	9.596270151	1.57E-05	0.001978174	JUGN4	up	NA	NA
TRINITY_DN6724_c0_g1	7	2	1	389	1	169	2.99	0.75	0.46	243.39	0.57	169.2	6.211566665	0.000216294	0.014607561	NA	up	NA	NA
TRINITY_DN6724_c0_g2	1	0	2	409	2	213	0.14	0	0.3	73.74	0.35	61.7	7.92318286	3.50E-05	0.003761515	NA	up	NA	NA
TRINITY_DN674_c0_g1	6	3	11	270	7227	1329	0.23	0.1	0.42	11.43	313.7	93.16	9.194290242	8.84E-12	1.09E-08	NA	up	NA	NA
TRINITY_DN6762_c0_g1	3	5	25	179	8	103	0.04	0.09	0.57	2.68	0.12	2.72	3.270254179	0.001112085	0.042883812	NA	up	NA	NA
TRINITY_DN676_c0_g1	5043	4264	6663	1062	880	382	55.51	40.41	74.52	12.62	10.94	7.54	-2.53321886	2.43E-10	2.09E-07	HHT1	down	NA	NA
TRINITY_DN676_c0_g2	42	16	70	6	4	6	0.54	0.25	1.03	0.14	0.06	0.14	-2.671786272	0.001104826	0.04280422	HHT1	down	NA	NA
TRINITY_DN683_c0_g2	1545	1143	1571	3355	3926	2400	47.44	31.24	50.32	114.19	141.46	136.84	1.559871597	1.71E-05	0.002146748	HSP12	up	NA	NA
TRINITY_DN6840_c1_g1	0	3	5	119	4	78	0	0.61	1.1	22.48	0.32	23.55	4.872649289	1.42E-05	0.001842233	NA	up	NA	NA
TRINITY_DN685_c0_g1	1214	1853	1995	727	466	269	26.13	34.59	43.29	17.19	11.5	10.86	-1.567581558	0.000110348	0.009061755	PXG4	down	NA	NA
TRINITY_DN6877_c0_g1	118	54	42	375	91	440	4.63	1.85	1.7	16.81	4.2	32.59	2.656566916	2.02E-05	0.002465117	TRH21	up	NA	NA
TRINITY_DN6951_c0_g1	1	0	2	43	97	13	0.02	0	0.04	0.82	1.96	0.44	5.999031136	1.46E-07	4.31E-05	NA	up	NA	NA
TRINITY_DN7018_c1_g1	6	5	14	98	9	57	0.29	0.2	0.37	4.8	0.23	2.75	2.953750284	0.000546538	0.026964709	CHR35	up	NA	NA
TRINITY_DN70219_c0_g1	0	0	0	41	5	5	0	0	0	0.47	0.06	0.1	6.61958118	6.10E-05	0.00598424	ASPR1	up	NA	NA
TRINITY_DN7049_c1_g1	1	0	1	47	2	32	0.27	0	0.03	4.62	0.5	3.11	5.713582661	7.59E-05	0.006920388	NA	up	NA	NA
TRINITY_DN7054_c0_g1	56	32	50	14	6	6	1.3	1.68	0.98	0.3	0.2	0.24	-2.105566788	0.000614646	0.029160869	NA	down	|GO:0005666;cellular_component;RNA polymerase III complex|GO:0005634;cellular_component;nucleus|GO:0006383;biological_process;transcription by RNA polymerase III|	NA
TRINITY_DN706_c0_g1	240	352	318	575	2315	282	8.15	10.54	10.79	20.68	68.75	15.19	2.149033485	0.001337642	0.04898347	PERR	up	NA	NA
TRINITY_DN706_c0_g2	128	194	252	343	1929	218	6.94	9.1	12.88	17.87	90.93	17.18	2.445570765	0.000949919	0.0389388	AKR1	up	NA	NA
TRINITY_DN7071_c1_g1	2	2	2	87	1	32	0.15	0.2	0.09	8.45	0.05	5.18	4.540827967	0.00010659	0.008871023	NA	up	NA	NA
TRINITY_DN7072_c0_g1	1	1	4	69	1	32	0.07	0.1	0.58	6.21	0.26	6.39	4.260737215	0.000486661	0.025260475	NA	up	NA	NA
TRINITY_DN7103_c0_g1	109	58	67	251	93	135	0.92	0.49	0.56	2.77	1.06	2.39	1.397393706	0.000882384	0.036842519	NA	up	NA	NA
TRINITY_DN712_c0_g1	1379	856	203	3816	734	4640	89.39	50.38	15.06	328.07	58.06	772.47	2.547191567	0.00030469	0.01845913	NA	up	NA	NA
TRINITY_DN7150_c0_g1	58	30	54	380	37	229	1.7	0.78	0.54	9.18	1.12	9.59	2.513131208	0.000226049	0.014982673	NA	up	|GO:0035267;cellular_component;NuA4 histone acetyltransferase complex|GO:0005634;cellular_component;nucleus|GO:1904837;biological_process;beta-catenin-TCF complex assembly|GO:0003712;molecular_function;transcription coregulator activity|GO:0035222;biological_process;wing disc pattern formation|GO:0016310;biological_process;phosphorylation|GO:0043967;biological_process;histone H4 acetylation|GO:00…	NA
TRINITY_DN7179_c0_g1	0	1	2	46	1	20	0	0.03	0.08	1.66	0.04	1.2	4.643634663	0.000878089	0.036725235	NA	up	NA	NA
TRINITY_DN7179_c0_g5	1	0	2	80	2	56	0.02	0	0.05	1.96	0.05	2.29	5.85555824	8.43E-06	0.001218771	NA	up	NA	NA
TRINITY_DN7182_c0_g1	285	194	286	55	61	33	10.67	6.45	10.99	2.32	2.64	2.31	-2.010841812	1.23E-06	0.000270366	NA	down	NA	NA
TRINITY_DN727_c2_g1	141	165	70	28	25	12	0.96	0.94	0.49	0.21	0.19	0.15	-2.164378793	4.84E-06	0.000798868	LUPS	down	NA	NA
TRINITY_DN732_c0_g1	115	75	86	241	453	217	3	2.13	2.23	7.33	14.17	10.44	2.165244672	1.33E-06	0.000290728	NA	up	NA	NA
TRINITY_DN7340_c1_g1	3476	3201	1988	1234	1162	662	21.1	16.63	12.21	8.05	7.92	7.19	-1.114855026	0.000144692	0.010970869	PMTQ	down	NA	NA
TRINITY_DN7367_c0_g1	3	2	1	60	5	29	0.24	0.25	0.19	7.76	0.71	5.94	4.311752551	3.11E-05	0.003397719	NA	up	NA	NA
TRINITY_DN73_c0_g1	14	17	49	182	1778	798	0.34	0.35	1.21	4.79	49.61	35.65	5.513435603	1.18E-11	1.33E-08	HS16A	up	NA	NA
TRINITY_DN7403_c0_g1	4	6	24	67	57	42	0.17	0.2	0.94	2.86	2.53	2.99	2.505149912	0.000969073	0.039397277	NA	up	NA	NA
TRINITY_DN74314_c0_g1	139	97	70	45	17	21	2.27	1.37	1.16	0.81	0.31	0.62	-1.524614565	0.000605444	0.028834987	NA	down	NA	NA
TRINITY_DN7446_c0_g1	276	369	923	6140	174880	40662	7.49	8.81	26.53	186.9	5513.73	2049.44	7.511097084	1.20E-16	3.72E-13	2SS	up	NA	NA
TRINITY_DN74658_c0_g1	26	6	13	41	31	161	0.45	0.09	0.23	0.79	0.62	5.13	3.110044082	0.000204544	0.014044222	HEC1	up	NA	NA
TRINITY_DN74695_c0_g1	102	31	49	227	91	202	1.57	0.41	0.77	3.81	1.59	5.64	2.007117986	0.000195232	0.013632048	BLT	up	NA	NA
TRINITY_DN7482_c0_g1	16	17	40	248	40	225	1.59	1.3	4.1	45.73	5.7	38.54	3.138457985	1.90E-05	0.002346353	NA	up	NA	NA
TRINITY_DN7482_c0_g4	0	0	1	34	3	19	0	0	0.1	3.93	0.34	3.56	6.024105451	0.000119452	0.009524589	NA	up	NA	NA
TRINITY_DN7512_c0_g2	26	16	20	82	51	61	0.28	0.13	0.19	0.85	0.58	1.11	2.049160689	2.00E-05	0.002452883	PBL7	up	NA	NA
TRINITY_DN756_c2_g1	84	45	174	1229	77	823	0.67	0.26	1.52	10.57	0.54	11.02	3.065713954	0.000127783	0.009963868	POL3	up	NA	NA
TRINITY_DN7579_c0_g1	1	10	48	179	1259	302	0.04	0.37	2.04	8.41	60.48	23.44	5.112709807	0.000738426	0.032593606	NA	up	|GO:0034362;cellular_component;low-density lipoprotein particle|GO:0005764;cellular_component;lysosome|GO:0005509;molecular_function;calcium ion binding|GO:0009986;cellular_component;cell surface|GO:0006897;biological_process;endocytosis|GO:0016021;cellular_component;integral component of membrane|GO:0006869;biological_process;lipid transport|GO:0005770;cellular_component;late endosome|GO:0005905…	NA
TRINITY_DN7585_c1_g1	200	519	371	86	106	65	8.94	20.76	17.06	4.38	5.51	5.47	-1.746421064	0.00055198	0.027124936	NA	down	NA	NA
TRINITY_DN76361_c0_g1	13	6	2	48	18	23	0.23	0.09	0.04	0.94	0.37	0.75	2.499535114	0.000638961	0.029826177	YAB1	up	NA	NA
TRINITY_DN7657_c0_g1	22	8	5	217	5	155	0.77	0.25	0.18	8.58	0.2	10.14	3.92383634	3.06E-05	0.003358957	NA	up	NA	NA
TRINITY_DN7664_c0_g1	244	200	381	106	55	68	12.98	9.49	20.59	6.86	3.35	6.76	-1.553621315	0.00102573	0.040706139	NA	down	NA	NA
TRINITY_DN7680_c0_g1	2	0	1	90	7	36	0.25	0	0.15	14.27	1.07	9.1	5.766619103	1.46E-06	0.000314432	NA	up	NA	NA
TRINITY_DN775_c0_g1	405	280	534	40	57	37	5.57	3.33	7.45	0.6	0.89	0.92	-2.813355121	5.55E-09	3.06E-06	GDL31	down	NA	NA
TRINITY_DN776_c0_g1	1220	1574	1110	713	420	349	64.77	75.62	59.62	43.39	24.96	33.61	-1.081369287	0.000538227	0.026743486	NA	down	NA	NA
TRINITY_DN7879_c1_g1	2	2	2	61	3	19	0.08	0.07	0.17	2.57	0.14	1.26	3.987763277	0.000254937	0.016199307	NA	up	NA	NA
TRINITY_DN7883_c0_g2	10	5	8	98	3	60	0.38	0.24	0.32	3.96	0.17	4.21	3.154021363	0.000772469	0.033616021	NA	up	NA	NA
TRINITY_DN7898_c1_g1	7	3	6	100	1	47	0.31	0.1	1.07	6.36	0.05	5.87	3.488224539	0.00098793	0.039901405	NA	up	NA	NA
TRINITY_DN7928_c0_g1	0	0	0	13	7	11	0	0	0	0.89	0.49	1.24	6.222834209	0.000101811	0.008629374	NA	up	NA	NA
TRINITY_DN798_c1_g1	11	4	22	156	12	78	0.36	0.1	1.01	6.04	0.66	4.35	2.935623032	0.000662321	0.030482983	NA	up	NA	NA
TRINITY_DN8022_c0_g1	4	1	0	50	6	37	0.8	0.12	0	7.13	0.72	7.43	4.723564378	2.59E-05	0.003008463	NA	up	NA	NA
TRINITY_DN8064_c0_g1	4	24	18	188	47	117	0.07	0.37	0.33	3.68	0.95	3.81	3.197808408	7.47E-06	0.001118707	SUFE2	up	NA	NA
TRINITY_DN8068_c0_g1	36	28	19	614	128	65	2.92	2.19	1.25	62.2	12.74	10.35	3.410011581	1.80E-08	7.10E-06	NA	up	NA	NA
TRINITY_DN8114_c0_g1	13	2	8	40	14	45	0.11	0.02	0.08	0.38	0.13	0.71	2.614135042	0.001369403	0.049806553	PSA6	up	NA	NA
TRINITY_DN8165_c0_g1	165	60	69	634	350	339	2.66	0.84	1.13	11.19	6.41	9.95	2.5852198	3.73E-11	3.69E-08	GDL34	up	NA	NA
TRINITY_DN81941_c0_g1	289	318	1076	17	44	17	7.7	7.43	29.27	0.5	1.34	0.83	-4.154334842	3.30E-09	2.04E-06	NA	down	NA	NA
TRINITY_DN8213_c0_g1	75	60	173	185	1066	157	6.45	2.98	9.09	11.87	58.83	19.39	2.506664311	0.001089453	0.042341355	NA	up	NA	NA
TRINITY_DN8226_c0_g1	386	434	288	1178	1010	527	6.82	6.65	5.17	22.82	20.28	16.97	1.628580866	1.82E-07	5.18E-05	OBP2B	up	NA	NA
TRINITY_DN82316_c0_g1	318	128	163	427	477	303	3.11	1.08	1.61	4.53	5.26	5.35	1.439186167	0.000226092	0.014982673	UGT2	up	NA	NA
TRINITY_DN82348_c0_g1	11	25	12	244	26	88	0.13	0.26	0.15	3.16	0.35	1.9	3.112018791	1.01E-05	0.001373505	U79B9	up	NA	NA
TRINITY_DN823_c0_g1	3027	5309	3742	1597	1600	610	37.03	55.38	46.88	21.41	21.95	13.59	-1.386984404	0.000871967	0.036530971	PT525	down	NA	NA
TRINITY_DN8297_c0_g1	134	111	269	26	30	9	1.21	0.86	2.46	0.25	0.31	0.15	-2.759954807	4.26E-06	0.000726084	LAC5	down	NA	NA
TRINITY_DN8301_c0_g2	489	1310	1189	293	310	127	5.09	11.78	12.62	3.34	3.65	2.39	-1.789527615	0.000511432	0.025746611	UFOG	down	|GO:0048471;cellular_component;perinuclear region of cytoplasm|GO:0019905;molecular_function;syntaxin binding|GO:0005829;cellular_component;cytosol|GO:0040008;biological_process;regulation of growth|GO:0007041;biological_process;lysosomal transport|GO:0016020;cellular_component;membrane|GO:0015031;biological_process;protein transport|GO:0006896;biological_process;Golgi to vacuole transport|GO:000…	NA
TRINITY_DN8331_c0_g1	9	22	29	144	33	98	0.52	0.8	1.42	8.54	0.89	7.29	2.464010058	0.000357313	0.020620447	NA	up	NA	NA
TRINITY_DN8334_c0_g1	102	117	80	39	29	10	1.9	1.9	1.52	0.8	0.62	0.33	-1.656333513	0.00042334	0.023150715	CXE1	down	NA	NA
TRINITY_DN8371_c0_g4	35	30	56	10	7	2	0.45	0.7	0.73	0.14	0.1	0.05	-2.464105136	0.000726549	0.032358264	NA	down	NA	NA
TRINITY_DN8372_c0_g1	11	4	8	38	104	17	0.24	0.08	0.2	0.72	2.07	0.55	3.186586841	4.08E-05	0.0042331	GOLS2	up	NA	NA
TRINITY_DN8406_c0_g1	5	2	4	80	3	35	0.2	0.08	0.18	6.11	0.16	4.55	3.699379335	0.000221182	0.014769834	NA	up	NA	NA
TRINITY_DN8532_c0_g1	7	3	11	87	8	93	0.71	0.51	0.62	12.17	1.41	23.67	3.571408905	8.49E-05	0.007444671	NA	up	NA	NA
TRINITY_DN8534_c0_g1	38	106	40	13	9	6	0.34	0.81	0.36	0.12	0.09	0.1	-2.407907848	0.000291015	0.017907897	GUN12	down	|GO:0004553;molecular_function;hydrolase activity, hydrolyzing O-glycosyl compounds|GO:0061720;biological_process;6-sulfoquinovose(1-) catabolic process to glycerone phosphate and 3-sulfolactaldehyde|GO:0005975;biological_process;carbohydrate metabolic process|GO:0030246;molecular_function;carbohydrate binding|GO:1990929;molecular_function;sulfoquinovosidase activity|	NA
TRINITY_DN8568_c0_g1	3976	2833	2428	1507	1219	637	46.43	28.5	28.75	19.13	16.09	13.45	-1.108284283	6.55E-05	0.006285726	CALR	down	NA	NA
TRINITY_DN860_c0_g1	22	18	39	809	8833	1061	0.77	0.61	1.41	31.49	352.13	69.51	7.450862549	9.00E-20	3.71E-16	NA	up	NA	NA
TRINITY_DN8691_c0_g1	49	41	75	18	7	5	0.47	0.41	1.51	0.22	0.08	0.09	-2.262581217	0.00044235	0.023769587	NAT4	down	NA	NA
TRINITY_DN8712_c0_g1	256	152	88	37	55	19	9.89	5.14	3.41	1.61	2.46	1.35	-1.711768204	0.000471903	0.024832901	NA	down	NA	NA
TRINITY_DN8743_c0_g1	6	8	4	56	8	31	0.84	1.34	0.82	4.61	1.77	4.36	2.737213006	0.00074801	0.03278245	NA	up	NA	NA
TRINITY_DN8803_c0_g1	2	4	5	57	11	35	0.47	0.47	0.78	6.97	1.66	9.19	3.52024195	3.59E-05	0.00382925	NA	up	NA	NA
TRINITY_DN8842_c0_g1	43	27	42	487	37	263	2.08	0.56	0.88	45.95	0.95	26.14	3.109652401	9.03E-06	0.001275016	NA	up	NA	NA
TRINITY_DN9013_c0_g1	474	612	389	188	190	89	8.32	9.32	6.94	3.62	3.79	2.85	-1.319110061	0.000289407	0.017907897	CSE	down	NA	NA
TRINITY_DN90140_c0_g1	3	1	35	238	43	133	0.04	0.01	0.51	3.76	0.71	3.49	3.502676496	0.000484915	0.025260475	ZHD4	up	NA	NA
TRINITY_DN9029_c0_g1	2119	1320	2899	316	536	146	34.37	18.55	47.78	5.61	9.87	4.31	-2.367444258	6.48E-06	0.001010154	PER64	down	NA	NA
TRINITY_DN9039_c0_g1	2	2	1	38	1	24	0.44	0.29	0.17	8.05	0.17	9.19	4.030877907	0.001008376	0.040514683	NA	up	NA	NA
TRINITY_DN9066_c0_g2	38	35	31	11	5	4	0.35	0.28	0.29	0.11	0.05	0.07	-2.077943326	0.001328667	0.048732977	LAC4	down	NA	NA
TRINITY_DN9108_c1_g1	330	354	674	6168	36798	9273	8.59	8.07	17.9	178.09	1096.09	443.99	5.636522221	2.98E-16	7.37E-13	OLEL	up	NA	NA
TRINITY_DN918_c0_g1	1528	2092	1924	578	676	385	154.01	187.05	207.56	79.29	88.19	73.75	-1.411650573	0.00022698	0.015001347	NA	down	NA	NA
TRINITY_DN9191_c0_g1	16	10	12	121	4	86	0.98	0.55	0.93	9.23	0.22	9.96	2.858961223	0.001308784	0.048428937	NA	up	NA	NA
TRINITY_DN9191_c0_g2	7	5	10	236	15	109	0.13	0.1	0.22	6.8	0.29	5.27	4.268135868	1.59E-07	4.63E-05	NA	up	NA	NA
TRINITY_DN9191_c2_g1	2	0	1	48	0	40	0.04	0	0.02	1.15	0	1.59	5.341464422	0.000362889	0.020620447	NA	up	NA	NA
TRINITY_DN91_c0_g1	2287	1602	3518	402	378	195	17.53	10.73	27.36	3.67	3.48	3.17	-2.656243739	3.40E-09	2.05E-06	ERDL6	down	NA	NA
TRINITY_DN9244_c0_g2	3	2	7	98	1	66	1.19	0.2	1.27	21.36	0.15	30.71	4.053534915	0.000300901	0.018364635	NA	up	NA	NA
TRINITY_DN92460_c0_g1	60	28	26	5	7	3	1.63	0.67	0.72	0.15	0.22	0.15	-2.492156119	0.000439983	0.023693896	NA	down	NA	NA
TRINITY_DN924_c0_g1	764	3965	4980	832	649	386	8.47	35.44	52.98	10.46	8.21	8.05	-2.197373609	0.000572269	0.027656774	C7A29	down	NA	NA
TRINITY_DN9283_c0_g1	78	38	51	189	75	176	1.81	0.77	1.21	4.84	1.99	7.48	1.860146916	0.000291244	0.017907897	CSPLB	up	NA	NA
TRINITY_DN9339_c0_g1	39	18	11	3	1	1	8.71	3.75	2.44	0.83	0.25	0.34	-3.367240281	0.00101131	0.040514683	XTH7	down	NA	NA
TRINITY_DN9353_c0_g1	59	23	18	109	74	69	0.55	0.2	0.16	1.11	0.78	1.12	1.795725069	0.000170354	0.012421255	HTH	up	NA	NA
TRINITY_DN9368_c0_g1	9	1	9	87	5	46	0.69	0.1	0.62	7.74	0.49	6.28	3.154934182	0.001235782	0.046422567	NA	up	NA	NA
TRINITY_DN9377_c0_g1	203	236	298	101	77	24	18.06	17.59	30.35	11.16	8.72	3.72	-1.664651174	0.000538808	0.026743486	F26G	down	NA	NA
TRINITY_DN9413_c0_g1	5	1	1	73	9	37	0.27	0.04	0.06	3.78	0.58	3.49	4.483037125	4.05E-06	0.000705164	NA	up	|GO:0003824;molecular_function;catalytic activity|GO:0005975;biological_process;carbohydrate metabolic process|GO:0032450;molecular_function;maltose alpha-glucosidase activity|	NA
TRINITY_DN9413_c1_g1	0	2	7	62	5	51	0	0.1	0.48	5.32	0.36	5.72	3.948277713	0.000491026	0.025260475	NA	up	NA	NA
TRINITY_DN9447_c0_g1	88	69	74	19	21	14	0.9	0.61	0.77	0.21	0.24	0.26	-1.71255028	0.000319533	0.018940596	GPAT6	down	NA	NA
TRINITY_DN9455_c0_g1	45	12	337	10	10	11	2.76	0.67	21.42	0.72	0.72	1.3	-3.452231183	0.00057128	0.027656774	NA	down	NA	NA
TRINITY_DN9456_c2_g1	3977	9370	5638	961	1581	515	48.25	98	69.36	12.68	21.69	11.31	-2.308165438	4.88E-06	0.000798868	NA	down	NA	NA
TRINITY_DN9467_c0_g1	0	0	0	10	26	11	0	0	0	0.8	2.1	1.45	6.860091705	7.72E-06	0.001137301	NA	up	NA	NA
TRINITY_DN9492_c0_g1	0	0	0	16	1	19	0	0	0	1.92	0.17	3.68	6.512852535	0.000247758	0.015948108	NA	up	NA	NA
TRINITY_DN9532_c0_g1	0	2	7	407	73	1669	0	0.22	0.86	59.28	10.34	393.6	8.399223507	2.84E-06	0.000531009	NLTPC	up	NA	NA
TRINITY_DN9570_c0_g1	684	1253	707	217	306	158	30.57	50.12	32.52	11.06	15.91	13.29	-1.576402487	0.00031108	0.018663291	NA	down	NA	NA
TRINITY_DN9602_c0_g1	20	8	22	241	14	167	0.81	0.13	1.03	11.89	0.49	15.04	3.418359989	3.22E-05	0.003486107	NA	up	NA	NA
TRINITY_DN9614_c0_g1	3859	3472	3099	952	988	442	53.94	42.36	44.1	14.53	15.62	11.19	-1.788840535	2.61E-08	9.64E-06	CCR1	down	NA	NA
TRINITY_DN9634_c0_g1	0	0	0	7	22	1	0	0	0	1.13	1.59	0.07	6.108677061	0.00096851	0.039397277	NA	up	|GO:0016020;cellular_component;membrane|	NA
TRINITY_DN9646_c0_g1	160	46	93	466	160	134	3.83	0.96	2.27	12.34	4.38	5.89	1.620058709	0.001015681	0.040558323	NA	up	NA	NA
TRINITY_DN97003_c0_g1	19	25	40	205	62	550	0.2	0.23	0.42	2.33	0.73	10.39	3.836646489	1.48E-06	0.000315023	MASY	up	NA	NA
TRINITY_DN9708_c0_g1	7	1	6	102	15	38	0.45	0.04	0.37	12.39	1.18	4.03	3.72517791	7.28E-06	0.001104494	NA	up	NA	NA
TRINITY_DN97170_c0_g1	92	182	98	39	34	14	0.92	1.57	1	0.42	0.38	0.25	-1.807896788	0.000359425	0.020620447	SUC2	down	NA	NA
TRINITY_DN9720_c1_g1	0	0	3	48	1	30	0	0	0.48	4.78	0.08	3.62	4.90222356	0.00082299	0.035134143	NA	up	NA	NA
TRINITY_DN97335_c0_g1	584	409	477	1374	658	737	11.02	6.7	9.15	28.46	14.12	25.36	1.251205157	0.000112858	0.009206719	GIF1	up	NA	NA
TRINITY_DN9736_c0_g1	0	0	1	30	3	17	0	0	0.02	0.58	0.06	0.54	5.864164822	0.000194514	0.013620407	LOG5	up	|GO:0016829;molecular_function;lyase activity|GO:0017009;biological_process;protein-phycocyanobilin linkage|	NA
TRINITY_DN974_c1_g2	82	37	21	10	9	4	28.61	11.55	7.78	5.07	4.24	3.01	-2.16916168	0.001257739	0.047032716	H4	down	NA	NA
TRINITY_DN97854_c0_g1	46	41	44	8	3	7	2	1.59	1.97	0.4	0.15	0.57	-2.495436017	0.000165851	0.012200895	NA	down	NA	NA
TRINITY_DN9805_c1_g1	0	0	0	8	2	12	0	0	0	2.88	0.67	6.72	5.838157373	0.001354077	0.049414835	NA	up	NA	NA
TRINITY_DN9816_c0_g1	0	0	0	22	6	4	0	0	0	0.54	0.17	0.18	6.030112493	0.000354627	0.02057668	NA	up	NA	NA
TRINITY_DN9819_c0_g1	16	9	20	314	24	240	1.1	0.63	1.52	28.18	2.15	32.18	4.036717982	2.36E-07	6.57E-05	NA	up	NA	NA
TRINITY_DN9829_c0_g1	2	0	2	41	2	37	0.22	0	0.17	4.2	0.41	5.57	4.752267788	0.000171499	0.012446718	NA	up	NA	NA
TRINITY_DN9875_c0_g2	1	1	2	21	10	35	0.03	0.02	0.06	0.64	0.31	1.76	4.554085001	3.52E-05	0.003762965	NA	up	NA	NA
TRINITY_DN9931_c0_g1	1	0	1	75	0	41	0.09	0	0.02	5.3	0	5.49	6.175940346	9.30E-05	0.008037584	NA	up	NA	NA
TRINITY_DN9936_c0_g1	3	7	8	124	6	49	0.22	0.85	1.14	14.45	0.57	8	3.481566866	0.000139788	0.010664406	NA	up	|GO:0030506;molecular_function;ankyrin binding|GO:0043034;cellular_component;costamere|GO:0003779;molecular_function;actin binding|GO:0030018;cellular_component;Z disc|GO:0005886;cellular_component;plasma membrane|GO:0005925;cellular_component;focal adhesion|GO:0005856;cellular_component;cytoskeleton|GO:0008092;molecular_function;cytoskeletal protein binding|GO:0034329;biological_process;cell jun…	NA
TRINITY_DN995_c0_g1	763	954	331	194	214	147	20.74	22.15	9.18	5.88	6.59	7.35	-1.433180794	0.000641646	0.029838177	NA	down	NA	NA
TRINITY_DN9971_c0_g1	73	379	3	2	1	4	1.3	7.17	0.13	0.06	0.03	0.47	-5.487729622	4.88E-06	0.000798868	CFDP2	down	NA	NA
TRINITY_DN9996_c0_g1	2	2	6	89	2	23	0.13	0.05	0.22	5.48	0.07	3.28	3.572240734	0.001190602	0.045206303	NA	up	NA	NA
